# Supplementary material for: Use of extracellular vesicle microRNA profiles in patients with acute myeloid leukemia for the identification of novel biomarkers
Source: PLoS One. 2024 Aug 23;19(8):e0306962. doi: 10.1371/journal.pone.0306962 (PMC11343415; doi:10.1371/journal.pone.0306962)
Supplement: S1 File — (XLSX) [file pone.0306962.s005.xlsx]

## Sheet: S2_AML_RPM_Genotype
Column1	E_005	E_043	N_004	N_010	N_013	N_016	N_017	N_039	N_057	N_136	N_162	N_171	N_192	N_199	N_201	N_203	N_213	N_303	N_326	N_366	N_395	N_398	N_420	N_423	N_566	N_643	N_675	N_693	N_704	N_723	N_749	N_791	FC	PV	CI1	CI2
hsa-let-7a-2-3p	0	0	0	0	0	0	0	0	0	0	0	0	0	0	0	0	0	0	0	0	3.95862	0	0	0	0	0	0	0	0	0	0	0	0.179937	0.328695	0.554137	-0.194263
hsa-let-7a-3p	10.9636	0	10.7562	7.62976	13.1602	9.04339	9.9226	11.108	6.99169	10.8234	0	10.09	8.56104	7.5325	6.53115	10.8272	0	0	11.3398	6.47265	10.9509	0	0	0	11.8459	0	0	9.87922	0	0	0	0	-0.193631	0.923757	4.01453	-4.40179
hsa-let-7a-5p	18.7196	14.5481	17.4257	18.2468	19.5051	19.8067	18.4847	17.3008	18.2409	18.2437	16.461	17.3499	18.0596	18.1157	16.8736	19.3423	14.5518	19.1766	18.4725	17.457	18.0481	15.76	15.3808	19.6773	18.5358	15.1556	16.6893	16.5732	18.3726	18.1979	16.2919	15.9144	-0.508953	0.253244	0.383463	-1.40137
hsa-let-7b-3p	10.5203	0	8.13605	0	12.1747	8.28628	7.05752	8.63706	6.00298	8.21867	0	7.77339	3.44795	4.98599	8.97776	9.12859	0	0	8.78792	5.4888	7.95599	0	0	0	9.0945	0	6.38358	7.66243	0	8.22773	0	0	-1.11423	0.448527	1.87788	-4.10634
hsa-let-7b-5p	17.6358	13.9042	16.3557	16.8745	18.0705	18.7811	16.6216	16.5062	18.367	17.5501	16.859	17.1287	15.1155	17.2617	17.491	18.0027	14.959	17.5798	17.6871	17.1314	16.6596	15.388	12.9215	18.9324	16.5236	14.8765	16.7977	16.0275	17.4374	16.8116	16.3785	15.1851	-0.179651	0.6632	0.654625	-1.01393
hsa-let-7c-5p	11.3134	12.7117	12.701	11.8517	12.0965	13.1398	12.5063	11.7768	13.0785	12.5786	10.0529	12.8288	12.6932	12.562	13.2838	13.927	10.766	14.2857	14.2523	13.0712	12.4021	12.1309	0	14.0735	13.1676	11.5711	11.2737	12.1151	12.3722	12.2588	11.3855	0	-1.25283	0.154844	0.505672	-3.01134
hsa-let-7d-3p	11.5101	0	9.50214	9.20986	11.5899	11.9566	9.82083	11.4065	9.78929	12.3516	0	7.04082	10.0521	9.74876	8.84055	11.7264	0	0	11.9649	9.5457	10.4636	9.71729	0	8.99053	12.5847	12.4884	9.95261	10.9779	8.28907	8.71178	0	10.5231	-1.35088	0.377795	1.76096	-4.46273
hsa-let-7d-5p	10.4614	9.90566	11.8683	12.6	12.217	12.9608	12.6218	11.7768	12.025	12.4544	9.0543	11.3158	13.6559	12.8941	12.23	13.5608	0	12.768	12.4609	12.7694	11.5911	10.1319	0	14.1847	12.1973	0	13.0388	11.9036	12.5885	12.5594	10.5785	10.5231	-2.31193	0.0231545	-0.345192	-4.27867
hsa-let-7e-3p	0	0	0	0	0	0	0	0	0	0	0	0	0	0	0	0	0	0	0	0	3.95862	0	0	0	3.77502	0	0	0	0	0	0	0	-0.197565	0.644304	0.704083	-1.09921
hsa-let-7e-5p	12.1237	9.90566	12.3471	12.908	13.0189	13.5384	12.2949	11.4413	12.5351	10.8116	10.6374	10.905	11.5386	13.3365	11.9753	13.8438	10.0296	13.5276	11.9246	12.6265	11.3631	8.13575	0	14.6937	12.9232	12.4884	11.4542	9.77242	13.329	13.5806	11.5781	10.9379	-0.866792	0.224132	0.561905	-2.29549
hsa-let-7f-1-3p	10.4614	0	9.13349	9.43191	11.383	8.83231	8.46577	8.85893	0	9.35353	9.0543	8.53621	8.22102	6.95143	0	10.1717	9.03099	10.2164	9.03533	7.05218	8.32664	0	0	7.35269	9.55016	0	0	6.09164	7.29367	6.913	0	0	-0.505145	0.735149	2.55769	-3.56798
hsa-let-7f-2-3p	6.3088	0	5.57651	0	5.5474	0	0	0	0	4.93968	0	4.50962	6.32737	0	0	5.73825	0	0	5.40409	0	6.20434	0	0	0	6.84809	0	0	0	6.30284	0	0	0	-1.44198	0.229151	1.01211	-3.89608
hsa-let-7f-5p	15.4146	0	15.84	15.4153	16.6311	17.3025	17.4062	14.8353	15.4601	16.4809	12.0519	15.1031	16.6919	15.4185	13.2705	16.7086	11.836	14.7262	16.7447	14.3842	16.4091	13.0377	14.1438	16.0598	16.8867	9.40283	13.8661	14.1632	15.6875	15.5556	12.8997	14.1071	-1.69047	0.0717154	0.158836	-3.53978
hsa-let-7g-3p	4.36239	0	0	0	4.97778	0	0	0	0	3.98594	0	0	0	0	0	0	0	0	0	0	0	0	0	0	0	0	0	0	0	0	0	0	0.0259589	0.958731	1.06213	-1.01021
hsa-let-7g-5p	11.9129	9.90566	12.8993	10.3784	13.0812	13.7209	13.7356	11.6734	11.9807	12.8921	9.0543	11.9998	12.2165	12.2068	9.21833	13.1513	9.76685	10.6312	13.3432	11.7966	14.8285	9.13319	0	12.7104	12.7743	8.40496	10.5371	12.1367	12.1427	12.2232	0	0	-0.766367	0.617148	2.41461	-3.94734
hsa-let-7i-3p	5.32689	0	0	0	5.5474	0	0	0	0	0	0	6.05173	4.38028	0	0	7.59293	0	0	0	0	3.95862	0	0	0	4.72134	0	0	0	0	0	0	0	0.384272	0.639498	2.06032	-1.29178
hsa-let-7i-5p	7.29967	0	10.0392	5.65145	9.48785	10.2548	10.4851	9.78707	10.7885	9.75155	0	10.0609	10.9174	10.111	10.2171	10.6661	0	8.31288	9.71711	9.5457	11.0132	0	0	8.04973	9.85697	0	10.068	9.87922	9.09444	10.487	0	0	-2.5551	0.0839236	0.368452	-5.47866
hsa-miR-1-3p	6.88769	0	9.13349	8.2123	9.32582	13.1474	8.78688	10.0195	12.1099	5.91598	0	12.9045	8.70507	9.74876	0	9.2159	0	0	11.824	0	12.6541	9.13319	0	0	10.2214	0	0	0	0	8.90399	0	0	0.132114	0.946157	4.17072	-3.90649
hsa-miR-1-5p	0	0	0	0	4.02285	0	0	0	0	0	0	4.50962	0	0	0	0	0	0	0	0	0	0	0	0	0	0	0	0	0	0	0	0	0.38784	0.162785	0.945412	-0.169733
hsa-miR-100-5p	10.1497	0	4.60643	0	4.02285	4.64026	0	0	0	0	0	4.50962	0	0	0	0	0	0	0	0	10.5641	0	0	0	0	0	0	0	0	0	0	0	1.74968	0.0208379	3.20592	0.293444
hsa-miR-101-3p	6.3088	0	6.56131	0	0	0	8.05209	6.47976	8.56907	0	0	5.4776	7.90031	8.5286	0	5.16674	0	0	8.11181	0	7.8689	0	0	0	6.26938	0	0	10.7716	0	10.6023	0	0	-1.10576	0.50612	2.34848	-4.55999
hsa-miR-101-5p	0	0	0	0	0	0	0	0	0	0	0	0	0	6.54027	0	0	0	0	0	0	0	0	0	0	0	0	0	0	0	0	0	0	0.297285	0.328695	0.915524	-0.320953
hsa-miR-103a-2-5p	0	0	4.60643	0	0	0	0	0	0	0	0	0	0	0	0	0	0	0	0	0	3.95862	0	0	0	0	0	0	0	0	0	0	0	0.38932	0.163327	0.949777	-0.171137
hsa-miR-103a-3p	7.29967	10.9049	8.54981	0	7.52407	9.5831	9.37076	5.49584	8.56907	9.21625	0	7.77339	9.28888	9.19013	0	10.2565	0	9.63209	9.10919	0	8.32664	0	0	0	8.52749	0	9.36838	10.0717	0	8.90399	0	0	-1.23409	0.475885	2.32761	-4.79579
hsa-miR-106a-5p	4.36239	0	7.14117	0	8.2579	7.39716	9.41799	4.52746	8.56907	7.36013	0	7.62212	6.32737	4.98599	7.84369	6.14652	0	6.32643	8.74222	8.91873	9.69734	0	0	0	6.67973	0	6.38358	7.08103	6.30284	8.22773	0	0	-2.74702	0.0257568	-0.36253	-5.13151
hsa-miR-106b-3p	10.0198	0	8.63704	9.32515	8.18415	8.67222	8.85712	7.05933	6.00298	8.0672	0	8.53621	9.65094	5.96304	0	7.93926	0	0	9.74054	7.05218	10.034	9.13319	0	7.35269	7.37475	0	0	6.09164	7.29367	8.22773	0	0	-1.49229	0.312979	1.51603	-4.50061
hsa-miR-106b-5p	0	0	6.15136	0	4.02285	5.61104	7.63887	0	8.98316	4.93968	0	0	0	0	0	7.59293	0	0	6.12737	7.05218	5.48036	0	0	0	4.72134	0	0	0	0	0	0	0	-1.32787	0.296455	1.2806	-3.93634
hsa-miR-107	0	0	6.88018	0	4.02285	7.75782	5.49406	0	7.57286	7.36013	0	6.46132	6.4953	4.98599	0	7.1363	0	0	7.49312	0	5.48036	0	0	6.94059	0	0	0	7.08103	0	5.92492	0	0	-0.353148	0.792389	2.43439	-3.14069
hsa-miR-10a-3p	0	0	0	0	7.26261	9.62744	0	0	9.15277	0	0	8.61846	0	0	0	4.20636	0	0	4.83607	0	0	0	0	0	3.77502	0	0	8.88075	0	0	0	0	1.30927	0.195487	3.3291	-0.710557
hsa-miR-10a-5p	14.4416	0	6.56131	6.63703	13.399	10.0089	6.47796	8.37475	9.98173	6.49296	0	9.80402	3.44795	8.40343	0	7.71784	0	11.8633	8.74222	0	5.88729	0	0	0	8.62345	0	6.38358	10.6562	0	0	0	0	1.60757	0.330996	4.95249	-1.73736
hsa-miR-10b-3p	0	0	4.60643	0	0	0	0	0	0	0	0	4.50962	0	0	0	4.20636	0	0	0	0	3.95862	0	0	0	5.69374	0	0	0	0	0	0	0	0.216128	0.753151	1.64442	-1.21216
hsa-miR-10b-5p	7.46858	0	9.30313	0	8.45892	6.59621	6.47796	7.05933	0	7.07257	0	5.4776	3.44795	5.96304	0	6.94512	0	0	9.54148	0	6.87505	0	0	0	9.68971	11.2087	0	0	7.29367	7.49397	0	0	-1.67647	0.279458	1.48312	-4.83607
hsa-miR-1179	0	0	5.57651	0	0	0	0	4.52746	0	0	0	0	0	0	0	0	0	0	0	0	3.95862	0	0	0	0	0	0	0	0	0	0	0	0.639208	0.0862838	1.37781	-0.0993936
hsa-miR-1180-3p	4.36239	0	6.15136	8.94732	0	0	0	0	0	0	0	0	4.38028	0	0	0	0	0	5.81059	0	0	0	0	0	3.77502	0	0	0	0	0	0	0	-0.511996	0.571457	1.35352	-2.37751
hsa-miR-1180-5p	0	0	0	0	0	0	0	0	7.57286	0	0	0	0	0	0	0	0	0	0	5.4888	0	0	0	0	0	0	0	0	0	0	0	0	-0.204659	0.756077	1.16618	-1.5755
hsa-miR-1181	0	0	4.60643	0	0	0	0	0	0	0	0	0	0	0	0	0	0	0	0	0	0	0	0	0	0	0	0	0	0	0	0	0	0.209383	0.328695	0.644819	-0.226053
hsa-miR-1185-5p	0	0	0	0	0	5.61104	0	0	0	0	0	0	0	0	0	0	0	0	0	0	0	0	0	0	0	0	0	0	0	0	0	0	0.255047	0.328695	0.785447	-0.275353
hsa-miR-122-3p	5.89982	0	6.15136	0	0	5.61104	0	0	0	0	0	0	0	4.98599	9.10305	5.16674	0	0	5.81059	0	4.91146	0	0	0	8.19409	0	0	6.09164	0	0	0	0	0.777765	0.508149	3.19979	-1.64426
hsa-miR-122-5p	10.1986	9.90566	11.0858	8.43399	9.63351	11.4886	8.55299	9.10997	11.7881	10.8813	0	10.4682	7.70852	14.3598	17.6431	10.9212	11.1443	12.3961	12.5858	14.3206	9.81851	11.8315	0	11.1389	11.499	0	12.1994	10.2415	13.329	11.3934	0	0	-1.08303	0.520998	2.3731	-4.53916
hsa-miR-1224-5p	7.99659	0	4.60643	5.65145	0	0	4.52572	5.49584	0	0	11.637	0	4.94197	7.75378	5.54667	0	0	0	3.88571	5.4888	0	0	0	7.35269	5.28796	0	0	6.09164	0	5.92492	0	0	-0.181322	0.876135	2.19377	-2.55641
hsa-miR-1226-3p	4.36239	0	0	0	0	0	0	0	0	0	0	4.50962	0	0	0	0	0	0	0	0	0	0	0	0	3.77502	0	0	0	0	0	0	0	0.0257712	0.956753	1.00731	-0.955769
hsa-miR-1226-5p	0	0	0	0	4.02285	0	0	0	0	0	0	0	0	0	0	0	0	0	3.88571	0	0	0	0	0	6.48909	0	0	0	0	0	0	0	-0.854624	0.27528	0.792945	-2.50219
hsa-miR-1227-3p	4.36239	0	0	0	0	0	0	0	0	0	0	0	0	0	0	0	0	0	0	0	3.95862	0	0	0	0	0	0	0	0	0	0	0	0.378228	0.162587	0.921714	-0.165258
hsa-miR-1228-3p	0	0	4.60643	0	0	0	0	0	0	0	0	0	0	0	0	0	0	0	0	0	0	0	0	0	0	0	0	0	0	0	0	0	0.209383	0.328695	0.644819	-0.226053
hsa-miR-1228-5p	5.32689	0	8.71931	8.43399	4.02285	5.61104	4.52572	8.16897	7.98601	4.93968	0	4.50962	0	7.27103	9.51744	8.65316	10.6141	10.2164	7.37831	9.15927	3.95862	0	0	8.34827	6.67973	0	6.38358	6.09164	7.29367	0	0	0	0.702612	0.611073	3.54488	-2.13966
hsa-miR-1229-3p	0	0	4.60643	0	4.02285	0	0	0	0	0	0	0	0	0	0	0	0	0	0	0	0	0	0	0	4.72134	0	0	0	0	0	0	0	-0.0798944	0.885284	1.07937	-1.23916
hsa-miR-1233-5p	5.32689	0	0	0	0	0	0	0	0	0	0	0	0	0	0	0	0	0	4.83607	0	0	0	0	0	0	0	0	0	0	0	0	0	-0.241475	0.662218	0.920819	-1.40377
hsa-miR-1236-5p	0	0	0	0	0	6.59621	0	0	0	0	0	0	0	0	0	0	0	0	0	0	0	0	0	0	3.77502	0	0	0	0	0	0	0	-0.0776747	0.873578	0.926521	-1.08187
hsa-miR-1237-5p	4.36239	0	4.60643	0	4.97778	0	0	0	0	0	0	0	3.44795	0	0	0	0	0	0	0	0	0	0	0	0	0	0	0	0	0	0	0	0.289141	0.560666	1.29829	-0.720011
hsa-miR-1244	0	0	0	0	0	0	0	0	0	0	0	0	0	0	0	0	0	0	0	0	0	0	0	0	5.69374	0	0	0	0	0	0	0	-0.569374	0.343436	0.718639	-1.85739
hsa-miR-1246	13.3834	14.9042	14.5446	14.6832	12.4472	16.5005	14.1605	15.0363	16.7277	13.4292	17.0516	14.867	17.7953	15.0166	15.7262	14.1062	13.7653	14.2273	14.3258	16.5971	11.8518	13.8856	10.3375	13.6201	14.244	14.1821	15.2397	13.0592	15.6896	14.4246	10.9003	12.2593	-0.490495	0.482795	0.95978	-1.94077
hsa-miR-1247-5p	0	0	4.60643	0	0	0	0	0	0	0	0	0	0	0	0	0	0	0	0	0	0	0	0	0	0	0	0	0	0	0	0	0	0.209383	0.328695	0.644819	-0.226053
hsa-miR-1248	0	0	0	0	0	0	0	0	0	0	0	0	4.94197	0	0	0	0	0	0	0	0	0	0	0	0	0	0	0	0	0	0	0	-0.494197	0.343436	0.623754	-1.61215
hsa-miR-1249-3p	0	0	0	0	4.02285	0	0	0	0	0	0	0	0	0	0	0	0	0	0	0	0	0	0	0	0	0	0	0	0	0	0	0	0.182857	0.328695	0.563129	-0.197415
hsa-miR-1249-5p	0	0	0	0	0	0	0	0	6.00298	0	0	0	0	0	0	0	0	0	0	7.05218	0	0	0	0	0	0	0	0	0	0	0	0	-0.432356	0.57822	1.21856	-2.08327
hsa-miR-1254	0	0	0	0	0	7.17619	0	0	0	0	0	0	0	0	0	0	0	0	0	0	0	0	0	0	0	0	0	0	0	0	0	0	0.32619	0.328695	1.00454	-0.35216
hsa-miR-1255b-5p	0	0	7.72272	0	6.53189	0	7.05752	5.49584	0	8.80202	0	5.4776	0	8.26635	0	0	8.44741	0	7.59947	6.47265	7.67713	0	0	0	5.69374	0	9.68987	0	8.87249	0	0	0	-3.16337	0.0436445	-0.102233	-6.2245
hsa-miR-1258	0	0	0	0	0	0	0	0	0	0	0	0	0	0	0	0	0	0	0	0	0	0	0	0	0	0	6.38358	0	0	0	0	0	-0.638358	0.343436	0.805708	-2.08242
hsa-miR-125a-3p	0	0	6.15136	0	4.02285	8.17119	4.52572	7.05933	8.30679	0	0	0	5.91831	8.26635	8.32732	6.72468	0	0	5.40409	6.47265	5.88729	0	0	0	4.72134	0	6.38358	0	0	8.48996	0	0	-1.33169	0.298192	1.26712	-3.9305
hsa-miR-125a-5p	9.54035	0	9.50214	8.62612	10.1804	9.67045	8.27371	9.22081	6.00298	5.50889	0	6.77997	8.35809	8.5286	0	8.0384	0	9.31061	9.27883	0	10.4184	0	0	8.99053	10.1263	0	7.95697	8.65887	0	6.913	0	10.9379	0.467805	0.772712	3.81196	-2.87635
hsa-miR-125b-1-3p	0	0	0	0	0	0	0	0	0	0	0	0	0	0	0	0	0	0	0	0	6.46411	0	0	0	0	0	0	0	0	0	0	0	0.293823	0.328695	0.904862	-0.317215
hsa-miR-125b-2-3p	0	0	0	0	0	0	0	4.52746	0	0	0	0	0	0	0	0	0	0	0	0	3.95862	0	0	0	0	0	0	0	0	0	0	0	0.385731	0.163057	0.940648	-0.169186
hsa-miR-125b-5p	11.666	0	9.24877	6.63703	9.51818	8.90616	7.46985	7.79196	0	4.93968	0	8.9073	10.9611	5.96304	10.7642	7.1363	0	0	9.03533	0	12.8402	10.1319	0	0	8.3704	0	0	10.3933	8.87249	9.22532	0	0	-0.437216	0.802147	3.15856	-4.033
hsa-miR-126-3p	11.7088	0	11.7848	7.62976	12.0244	10.8858	12.1899	9.50988	10.3034	10.4779	13.2217	9.57603	11.5859	9.264	8.5194	11.3839	11.3507	8.31288	12.4853	7.4645	10.5219	9.13319	0	9.25309	12.0964	11.7231	9.17604	10.5307	10.7447	12.6561	0	0	-0.949615	0.526518	2.1423	-4.04153
hsa-miR-126-5p	12.8182	9.90566	14.2671	12.0657	14.5643	14.7093	15.7865	13.7327	12.3729	14.9801	9.0543	12.8544	13.0475	12.7791	8.5194	14.3975	10.6141	13.5564	15.6392	11.2643	12.3628	10.4536	0	9.34606	16.3658	11.8605	10.7593	11.5627	12.9571	13.6824	11.1632	0	-2.57377	0.0232129	-0.377173	-4.77036
hsa-miR-1260a	7.61977	0	8.54981	5.65145	10.408	9.22748	10.4627	0	8.30679	0	0	8.35616	5.91831	0	8.10568	6.72468	0	0	9.14475	0	8.91011	0	0	0	8.99036	0	6.38358	0	9.09444	6.913	0	0	-1.96981	0.234442	1.39512	-5.33473
hsa-miR-1260b	5.89982	0	6.15136	0	8.32807	6.18613	5.49406	0	0	7.2235	0	6.05173	3.44795	0	7.84369	4.20636	0	0	5.81059	0	5.88729	0	0	4.41319	6.01008	0	0	0	6.30284	5.92492	0	0	-1.52286	0.20066	0.881771	-3.9275
hsa-miR-1262	0	0	4.60643	9.79401	0	0	0	6.0701	0	0	0	0	0	0	7.84369	6.46437	0	0	3.88571	0	0	0	0	0	0	0	0	0	0	0	0	0	1.19227	0.130851	2.76012	-0.37557
hsa-miR-1268a	9.10047	0	7.3621	5.65145	6.53189	7.90916	7.46985	5.49584	10.6816	5.91598	0	7.45311	7.127	9.40129	6.53115	6.94512	0	7.31741	5.40409	7.05218	5.88729	0	0	6.36149	6.26938	0	0	0	7.29367	0	0	0	0.0117573	0.992953	2.75298	-2.72947
hsa-miR-1268b	8.38228	0	6.15136	0	5.5474	0	6.06831	0	9.44181	3.98594	0	6.46132	5.66004	6.95143	0	6.94512	0	0	3.88571	0	3.95862	0	0	0	4.72134	0	0	0	7.29367	0	0	0	-0.714258	0.549685	1.73027	-3.15879
hsa-miR-1269b	0	0	0	0	0	0	0	0	0	0	0	0	0	0	0	0	0	0	0	0	0	0	0	0	3.77502	0	0	0	0	0	0	0	-0.377502	0.343436	0.476467	-1.23147
hsa-miR-127-3p	0	0	0	5.65145	0	0	0	0	0	0	0	0	0	0	0	0	0	0	0	0	0	0	0	0	0	0	0	0	0	0	0	0	0.256884	0.328695	0.791104	-0.277336
hsa-miR-127-5p	0	0	0	0	0	0	0	0	0	0	0	0	0	4.98599	0	0	0	0	0	0	0	0	0	0	0	0	7.95697	0	0	0	0	0	-0.569062	0.506492	1.26277	-2.40089
hsa-miR-1270	0	0	0	0	0	0	4.52572	0	0	5.91598	0	0	3.44795	6.54027	0	6.46437	0	0	3.88571	0	0	0	0	0	0	0	0	0	0	0	0	0	-1.18642	0.186328	0.641789	-3.01462
hsa-miR-1271-5p	0	0	0	0	0	0	0	0	0	0	0	0	0	0	0	5.73825	0	0	3.88571	0	5.48036	0	0	0	0	0	0	0	0	0	0	0	0.121366	0.818973	1.20557	-0.962834
hsa-miR-1273a	9.68456	15.0335	6.88018	8.43399	8.57889	10.4152	6.06831	8.37475	9.56717	8.93923	15.337	7.9103	7.31836	10.1504	16.7834	7.83279	15.058	10.2164	7.79118	12.2895	5.88729	14.7156	20.6379	11.5731	8.42468	14.6296	15.1736	12.8254	15.1974	13.9011	15.4965	17.6306	0.674396	0.646449	3.70678	-2.35799
hsa-miR-1273c	5.32689	12.4894	4.60643	7.62976	6.75205	0	6.06831	5.49584	6.99169	4.93968	13.0518	4.50962	4.38028	0	5.54667	0	7.45153	0	4.83607	9.04401	5.88729	9.13319	11.3369	8.04973	3.77502	0	6.38358	9.07301	10.929	0	0	0	0.570391	0.68922	3.49512	-2.35434
hsa-miR-1273d	8.54229	0	5.57651	9.71165	6.75205	8.58498	7.27836	6.0701	6.99169	6.49296	0	6.46132	7.22585	8.75044	0	8.37828	0	0	7.37831	6.47265	6.87505	0	0	9.20427	5.28796	0	6.38358	0	6.30284	8.90399	0	0	-1.99544	0.0906739	0.337471	-4.32835
hsa-miR-1273e	10.767	0	10.8687	10.1473	7.11165	9.04339	9.21899	8.37475	8.98316	8.84922	0	8.69627	9.48124	11.2257	8.84055	9.03565	0	8.31288	9.4015	10.2648	7.45591	0	10.3375	11.9589	9.15997	0	9.82721	8.39655	8.61007	7.49397	0	0	-1.43271	0.293016	1.31385	-4.17926
hsa-miR-1273f	13.3295	11.9045	10.5693	13.5414	9.35971	11.3762	10.0777	12.5244	12.3025	11.4002	12.5113	10.4232	11.6977	14.1047	12.1596	11.5188	11.2512	14.3852	10.58	12.5334	10.5779	11.3011	11.9217	12.9402	10.7109	9.98708	12.6332	11.5944	11.7767	10.0722	0	10.9379	1.6937	0.187338	4.35925	-0.971852
hsa-miR-1273g-3p	11.7585	13.9042	8.94121	7.21715	9.21908	10.3637	8.05209	9.32374	10.5662	9.06451	12.6368	8.44899	8.26817	10.0286	12.3359	9.41353	13.0284	7.31741	8.69503	10.7791	8.25974	10.9387	13.6584	9.34606	9.44901	13.0447	11.5366	10.8785	12.6422	11.1111	10.9003	12.9373	0.566868	0.397176	1.92647	-0.792732
hsa-miR-1273g-5p	5.32689	0	5.57651	0	4.02285	6.18613	0	5.49584	6.00298	4.93968	0	5.4776	4.94197	5.96304	0	5.16674	0	0	5.81059	0	0	0	0	6.94059	0	0	0	0	0	0	0	0	0.983466	0.343624	3.09881	-1.13188
hsa-miR-1273h-5p	7.61977	0	5.57651	7.95024	5.5474	6.59621	5.49406	6.47976	7.57286	6.90399	0	5.4776	7.40529	7.27103	9.42446	7.83279	0	6.32643	4.83607	9.04401	0	9.13319	0	6.36149	3.77502	0	8.37056	0	8.28907	0	0	0	-0.90409	0.494673	1.81277	-3.62095
hsa-miR-1275	9.0481	0	7.14117	0	7.26261	7.58873	4.52572	0	6.99169	5.91598	0	5.4776	0	8.11487	0	6.94512	0	8.31288	0	0	4.91146	0	0	8.87049	5.28796	0	0	0	0	5.92492	0	8.94006	1.90749	0.131964	4.43215	-0.617179
hsa-miR-1277-3p	0	0	0	0	0	0	0	0	0	0	0	0	0	0	0	0	0	0	0	0	0	0	0	0	0	9.98708	0	0	0	0	0	0	0.453958	0.328695	1.39802	-0.490099
hsa-miR-1277-5p	5.32689	0	0	0	0	0	0	0	0	0	0	0	0	0	0	0	0	0	0	0	0	0	0	0	0	0	0	0	7.29367	0	0	0	-0.487236	0.538998	1.20357	-2.17804
hsa-miR-128-1-5p	0	0	0	0	5.5474	0	0	0	0	0	0	0	0	0	0	0	0	0	0	0	0	0	0	0	0	0	0	0	0	0	0	0	0.252154	0.328695	0.776538	-0.272229
hsa-miR-128-2-5p	0	0	0	0	0	0	0	4.52746	0	0	0	0	0	0	0	4.20636	0	0	4.83607	5.4888	0	0	11.9217	0	3.77502	0	0	0	7.87556	0	0	0	-1.25866	0.277348	1.11243	-3.62974
hsa-miR-128-3p	8.29509	0	9.13349	0	9.32582	7.17619	9.10816	7.28017	0	7.70617	0	6.46132	8.40103	6.95143	0	5.16674	0	0	10.6682	0	10.0539	0	0	0	8.25528	0	0	0	7.29367	0	0	0	-1.96851	0.25482	1.56681	-5.50384
hsa-miR-1284	0	0	0	0	0	0	0	0	0	3.98594	0	0	0	4.98599	0	0	0	0	0	0	0	0	0	0	0	0	0	0	0	0	0	0	-0.171959	0.712859	0.80488	-1.1488
hsa-miR-1285-3p	8.38228	13.2262	5.57651	8.2123	7.11165	8.67222	0	8.27552	8.98316	8.4809	13.1392	7.04082	8.83601	9.64197	10.1017	8.30052	12.144	0	7.49312	10.4573	5.88729	9.13319	0	9.04701	7.13532	0	0	7.66243	9.74556	6.913	10.5785	9.93859	0.78496	0.59838	3.87295	-2.30303
hsa-miR-1285-5p	7.29967	9.90566	6.88018	0	6.27197	8.04612	5.49406	4.52746	0	5.50889	0	6.46132	6.4953	8.64378	0	5.73825	0	0	6.38696	0	7.19452	0	0	0	3.77502	0	0	0	7.87556	0	0	0	-0.327718	0.802871	2.37315	-3.02858
hsa-miR-1287-5p	0	0	0	0	0	0	0	0	0	0	0	0	0	0	0	0	0	0	0	0	0	0	0	0	3.77502	0	0	0	0	0	0	0	-0.377502	0.343436	0.476467	-1.23147
hsa-miR-129-5p	0	0	0	0	0	0	0	5.49584	0	0	0	0	0	0	0	0	0	0	0	0	0	0	0	0	0	0	0	0	0	0	0	0	0.249811	0.328695	0.769321	-0.269699
hsa-miR-1290	12.2392	10.9049	13.0697	13.2225	10.4242	15.6188	13.7262	14.715	15.6738	13.0519	13.9586	14.6111	16.0283	14.317	14.8709	13.7167	12.531	13.9084	13.347	15.4507	10.9615	13.4162	0	13.5461	13.769	13.1557	14.7629	11.2409	14.9604	13.9991	10.5785	9.93859	-1.42011	0.102154	0.300061	-3.14029
hsa-miR-1291	5.89982	0	0	0	4.02285	0	4.52572	6.79845	0	0	0	0	3.44795	0	0	0	0	0	0	0	3.95862	0	0	0	0	0	0	0	0	0	0	0	0.142622	0.840675	1.59823	-1.31298
hsa-miR-1292-3p	5.89982	0	6.15136	5.65145	4.02285	0	0	0	0	0	0	0	0	0	0	0	0	0	3.88571	0	3.95862	0	0	0	0	0	0	0	0	0	0	0	0.778888	0.217383	2.04248	-0.484705
hsa-miR-1292-5p	5.32689	0	0	0	5.5474	0	0	0	0	5.91598	0	4.50962	3.44795	4.98599	0	5.73825	0	0	3.88571	0	5.88729	0	0	0	3.77502	0	0	0	0	0	0	0	-0.248128	0.784058	1.62263	-2.11889
hsa-miR-1294	0	0	0	0	0	0	0	6.0701	0	0	0	0	0	0	0	0	0	0	0	0	0	0	0	0	0	0	0	0	0	0	0	0	0.275914	0.328695	0.849708	-0.29788
hsa-miR-1295a	0	0	0	0	0	0	0	0	0	0	0	0	0	0	0	0	0	0	0	0	0	0	0	0	0	0	6.38358	0	0	0	0	0	-0.638358	0.343436	0.805708	-2.08242
hsa-miR-1299	0	0	0	0	0	0	0	0	0	0	0	0	0	0	0	0	0	0	0	0	0	0	0	0	4.72134	0	0	0	0	0	0	0	-0.472134	0.343436	0.595908	-1.54018
hsa-miR-1301-3p	0	0	4.60643	0	4.02285	0	0	0	0	3.98594	0	5.4776	5.34523	4.98599	0	6.46437	0	0	3.88571	0	3.95862	0	0	0	0	0	0	0	0	0	0	0	0.0199419	0.98132	1.78212	-1.74223
hsa-miR-1303	4.36239	0	5.57651	0	4.02285	0	0	0	0	0	0	4.50962	0	0	0	0	0	0	4.83607	0	3.95862	0	0	0	0	0	0	0	0	0	0	0	0.535938	0.409248	1.85711	-0.785233
hsa-miR-1304-3p	0	0	0	0	4.97778	0	0	0	0	0	0	4.50962	0	0	0	0	0	0	0	0	0	0	0	0	0	0	0	0	0	0	0	0	0.431246	0.162605	1.05094	-0.18845
hsa-miR-1304-5p	5.32689	0	5.57651	0	4.97778	6.59621	0	0	0	6.49296	0	4.50962	4.94197	6.54027	0	6.46437	0	0	5.40409	7.05218	6.20434	0	0	0	5.28796	0	7.37491	0	0	0	0	0	-1.55559	0.211113	0.977296	-4.08848
hsa-miR-1306-3p	0	0	0	0	0	0	0	0	0	0	0	0	3.44795	0	0	0	0	0	0	6.47265	0	0	0	0	0	0	0	0	0	0	0	0	-0.992059	0.189369	0.588606	-2.57272
hsa-miR-1306-5p	6.62709	0	4.60643	0	4.97778	0	0	0	0	5.91598	0	4.50962	4.38028	0	0	4.20636	0	0	3.88571	0	0	0	0	4.41319	4.72134	0	0	0	0	6.913	0	0	-1.24797	0.241129	0.935282	-3.43123
hsa-miR-1307-3p	8.87852	0	9.4549	8.2123	7.93715	0	6.79665	4.52746	0	5.91598	0	6.46132	8.77203	0	8.84055	4.20636	0	8.6339	7.6985	0	7.45591	8.13575	0	7.80971	7.25999	0	0	8.88075	6.30284	0	0	0	0.245154	0.869189	3.32126	-2.83095
hsa-miR-1307-5p	5.32689	0	6.56131	0	4.02285	4.64026	6.47796	0	0	3.98594	0	4.50962	5.91831	0	0	0	0	0	0	0	5.48036	0	0	0	0	0	0	0	0	0	0	0	-0.249981	0.804666	1.86193	-2.3619
hsa-miR-130a-3p	0	0	8.13605	7.21715	8.18415	9.7923	10.6123	10.2461	10.1515	10.915	0	8.61846	11.5998	9.264	0	10.9341	0	0	11.5989	7.4645	9.38843	10.9387	0	6.36149	9.71171	0	7.95697	8.07569	9.87095	10.6568	0	0	-3.70651	0.0197614	-0.645571	-6.76744
hsa-miR-130b-3p	6.88769	0	7.55365	9.32515	8.79249	9.94024	9.9226	9.10997	10.7885	10.5653	9.0543	9.30512	11.0582	10.4326	10.1017	10.785	0	0	9.24646	9.91723	9.15065	10.7164	0	11.1258	8.9539	0	9.36838	9.07301	9.98631	10.1502	11.1632	8.94006	-2.71124	0.00721359	-0.806576	-4.6159
hsa-miR-130b-5p	0	0	0	0	7.63895	0	4.52572	0	0	6.90399	0	0	5.91831	4.98599	0	5.73825	0	0	0	0	4.91146	0	0	0	3.77502	0	0	0	0	0	0	0	-1.05436	0.322053	1.14162	-3.25035
hsa-miR-132-3p	5.89982	0	0	0	4.02285	0	0	0	0	5.50889	0	0	4.38028	0	0	0	0	0	3.88571	0	0	0	0	0	4.72134	0	0	0	0	0	0	0	-1.39859	0.116751	0.403158	-3.20034
hsa-miR-1323	0	0	0	0	4.02285	6.59621	4.52572	0	0	0	0	0	0	0	0	0	0	0	0	0	0	0	0	0	0	0	0	0	0	0	0	0	0.0301127	0.958277	1.21713	-1.15691
hsa-miR-133a-3p	7.61977	0	0	0	4.97778	0	0	5.49584	0	0	0	6.46132	0	0	0	0	0	0	4.83607	0	8.4518	0	0	0	0	0	0	0	0	0	0	0	1.01669	0.205489	2.62207	-0.588687
hsa-miR-133b	4.36239	0	0	0	0	0	0	0	0	0	0	4.50962	0	0	0	0	0	0	0	0	6.20434	0	0	0	0	0	0	0	0	0	0	0	0.685289	0.0874796	1.48036	-0.109786
hsa-miR-134-5p	0	0	0	0	0	4.64026	0	4.52746	0	0	0	4.50962	0	6.95143	0	5.73825	0	0	0	0	0	9.13319	0	0	0	0	0	0	6.30284	5.92492	0	0	0.390871	0.704747	2.51654	-1.7348
hsa-miR-1343-3p	0	0	0	0	0	0	0	0	0	0	0	0	4.38028	0	0	0	0	0	0	0	0	0	0	0	0	0	0	0	0	0	0	0	-0.438028	0.343436	0.552861	-1.42892
hsa-miR-135a-3p	0	0	0	0	0	4.64026	0	0	0	0	0	0	0	0	0	0	0	0	0	0	7.04361	0	0	0	0	0	0	0	0	0	0	0	0.531085	0.171279	1.31076	-0.248594
hsa-miR-135a-5p	0	0	0	0	0	6.59621	0	0	0	0	0	0	0	0	0	0	0	0	0	0	9.90861	0	0	0	5.69374	0	0	0	0	0	0	0	0.180845	0.818008	1.78609	-1.4244
hsa-miR-136-3p	0	0	4.60643	0	0	0	0	0	0	0	0	0	0	0	0	0	0	0	0	0	0	0	0	0	4.72134	0	0	0	0	0	0	0	-0.262751	0.619676	0.855923	-1.38143
hsa-miR-136-5p	0	0	0	0	0	0	0	0	0	0	0	0	0	0	0	4.20636	0	0	0	0	0	0	0	0	0	8.40496	0	0	0	0	0	0	0.573241	0.185732	1.44459	-0.298107
hsa-miR-139-3p	0	0	0	0	4.97778	0	0	5.49584	6.00298	3.98594	0	0	0	5.96304	5.54667	6.14652	0	0	5.40409	0	0	0	0	0	4.72134	0	0	0	0	0	0	0	0.140354	0.879502	2.04857	-1.76786
hsa-miR-139-5p	8.1031	0	7.55365	0	8.18415	7.58873	5.49406	7.47166	0	5.50889	0	5.4776	4.94197	7.5325	0	6.72468	0	0	6.79768	0	0	0	0	0	8.75639	0	0	6.09164	6.30284	0	0	11.5226	-0.31426	0.821931	2.55683	-3.18535
hsa-miR-140-3p	8.93729	0	8.54981	8.43399	10.3586	8.04612	8.05209	8.05391	6.99169	7.2235	0	8.44899	9.57797	7.5325	8.5194	8.77317	0	0	5.40409	9.45836	8.4518	0	0	8.43547	7.99319	0	7.95697	6.09164	8.61007	10.0722	0	0	-2.17919	0.101522	0.461864	-4.82025
hsa-miR-140-5p	0	0	5.57651	0	6.53189	0	5.49406	0	0	0	0	0	4.94197	0	0	0	0	0	0	0	7.57076	0	0	0	5.69374	0	0	0	0	0	0	0	-0.718469	0.465654	1.32069	-2.75763
hsa-miR-142-3p	7.61977	0	6.88018	5.65145	7.39926	7.58873	8.92409	0	0	4.93968	10.0529	6.46132	8.17228	7.94559	0	6.94512	0	0	4.83607	0	8.72411	8.13575	0	0	6.67973	11.8605	8.37056	8.07569	0	9.60327	0	0	-0.455276	0.767356	2.72226	-3.63281
hsa-miR-142-5p	12.8719	9.90566	11.2608	11.8517	13.5625	11.8577	12.4335	11.8648	10.2294	12.1449	9.0543	10.8719	13.3876	11.2622	8.97776	13.4638	9.44534	10.2164	11.9499	11.9324	12.4442	9.71729	0	11.9663	12.5176	0	10.3673	10.4637	10.2856	12.2588	0	9.93859	-0.672021	0.646893	2.3795	-3.72354
hsa-miR-143-3p	0	0	11.5351	7.21715	7.52407	6.18613	9.88947	8.27552	10.0691	8.35573	0	9.73196	8.06956	7.27103	8.10568	10.0581	0	0	12.1114	10.7425	8.51053	0	0	9.20427	11.0756	0	9.95261	10.2415	9.60822	8.71178	0	0	-3.67306	0.0176378	-0.69996	-6.64615
hsa-miR-143-5p	0	0	6.56131	0	0	0	0	0	0	0	0	0	0	0	0	0	0	0	4.83607	0	0	0	0	0	0	0	0	6.09164	0	0	0	0	0.0915276	0.885106	1.39251	-1.20946
hsa-miR-144-3p	0	0	5.57651	0	0	4.64026	6.06831	0	0	0	0	0	3.44795	4.98599	0	0	0	0	0	0	4.91146	0	0	0	0	0	0	6.09164	0	5.92492	0	0	-0.352942	0.714743	1.66167	-2.36756
hsa-miR-144-5p	5.89982	0	7.87404	7.62976	7.84443	4.64026	5.49406	8.27552	0	6.90399	0	5.4776	6.4953	4.98599	0	5.16674	0	0	6.38696	0	8.39058	0	0	0	8.71343	0	0	8.07569	7.29367	0	0	0	-0.753265	0.593509	2.16504	-3.67157
hsa-miR-145-3p	0	0	8.71931	0	5.5474	0	6.47796	6.79845	6.00298	6.90399	0	6.46132	5.91831	0	0	7.71784	0	0	7.25357	0	7.33113	0	0	0	8.42468	0	0	8.07569	0	0	0	0	-0.922664	0.519829	2.04267	-3.888
hsa-miR-145-5p	7.10834	9.90566	11.3279	7.21715	9.95507	0	8.92409	9.37257	6.99169	5.50889	0	9.03258	10.4802	5.96304	0	8.88395	0	0	9.07274	7.78479	8.32664	8.13575	0	0	10.3809	0	7.37491	8.65887	6.30284	9.48795	0	8.94006	-2.08541	0.136672	0.70968	-4.88049
hsa-miR-1468-5p	5.32689	0	0	0	5.5474	0	0	0	0	5.91598	0	0	0	0	0	0	0	0	4.83607	0	3.95862	0	0	0	5.69374	0	0	0	0	0	0	0	-0.970356	0.311832	1.02464	-2.96535
hsa-miR-1469	6.3088	0	4.60643	0	0	0	0	0	0	5.91598	0	0	0	0	0	0	0	0	0	0	0	0	0	0	3.77502	0	0	0	0	0	0	0	-0.472954	0.538637	1.1355	-2.0814
hsa-miR-146a-3p	0	0	4.60643	0	0	0	0	5.49584	0	0	0	0	0	0	0	0	0	0	0	0	6.20434	0	0	0	0	0	0	0	0	0	0	0	0.741209	0.0852944	1.59477	-0.112356
hsa-miR-146a-5p	11.0461	10.9049	13.0539	10.7108	14.2419	13.2887	14.5465	14.8623	13.4642	16.5799	0	13.7023	13.1643	14.3471	10.1017	13.2242	10.6141	11.4788	14.5363	12.8744	15.8813	11.8315	0	7.52163	14.3539	0	11.0107	12.7985	12.2155	11.7088	0	8.94006	-1.55294	0.38832	2.13661	-5.2425
hsa-miR-146b-3p	0	0	0	0	0	0	0	0	0	0	0	0	4.38028	0	0	0	0	0	0	0	0	0	0	0	0	0	0	0	0	0	0	0	-0.438028	0.343436	0.552861	-1.42892
hsa-miR-146b-5p	9.96436	9.90566	12.1756	8.79564	14.6421	11.8104	13.1483	12.5459	10.1515	14.4816	0	13.3934	12.4049	11.3832	8.97776	11.8269	0	10.3095	13.1335	11.6065	13.5546	11.5905	0	8.25546	12.9349	0	6.38358	11.2002	10.929	11.4561	0	0	-1.98955	0.266614	1.64035	-5.61945
hsa-miR-148a-3p	5.32689	0	10.6966	0	5.5474	5.61104	4.52572	6.47976	0	5.50889	0	8.44899	5.34523	7.5325	0	0	0	0	6.38696	0	9.22268	0	0	0	7.91949	0	0	0	0	0	0	0	-0.292908	0.82492	2.43087	-3.01669
hsa-miR-148a-5p	0	0	0	0	0	0	0	0	0	0	0	0	0	0	0	0	0	0	0	0	3.95862	0	0	0	0	0	0	0	0	0	0	0	0.179937	0.328695	0.554137	-0.194263
hsa-miR-148b-3p	4.36239	0	7.72272	0	0	0	6.47796	7.05933	0	3.98594	0	5.4776	6.6457	0	0	4.20636	0	0	0	5.4888	6.20434	0	0	6.36149	5.28796	0	0	0	6.30284	0	0	0	-1.53736	0.1963	0.875213	-3.94994
hsa-miR-149-3p	0	0	0	0	0	0	0	0	0	0	0	0	0	4.98599	0	4.20636	0	0	0	0	0	0	0	0	0	0	6.38358	0	0	0	0	0	-0.220524	0.758101	1.29554	-1.73659
hsa-miR-149-5p	0	0	0	0	4.02285	0	0	0	0	3.98594	0	0	0	0	0	0	0	0	0	0	0	0	0	0	0	0	0	0	0	0	0	0	-0.215737	0.630995	0.7321	-1.16358
hsa-miR-150-3p	5.32689	0	0	0	4.97778	7.39716	0	4.52746	0	3.98594	0	0	3.44795	6.54027	8.32732	6.14652	0	0	5.81059	6.47265	0	0	0	8.5177	4.72134	0	0	0	0	6.913	0	0	-0.78237	0.505598	1.62587	-3.19061
hsa-miR-150-5p	11.8378	9.90566	10.1619	7.21715	13.0504	11.8104	8.63524	10.0498	6.00298	10.9479	0	7.77339	9.80276	6.95143	8.10568	9.25765	10.2518	0	11.2529	7.78479	11.1301	9.13319	0	0	12.0235	11.7231	8.69161	9.97865	10.0931	11.4864	0	0	-1.60177	0.28322	1.41673	-4.62027
hsa-miR-151a-3p	10.4001	0	10.7366	11.7928	10.1025	9.16869	8.92409	10.8566	9.15277	10.0018	0	9.57603	6.6457	10.9177	10.2715	10.3939	10.4443	12.6484	10.4004	9.5457	8.7729	8.13575	0	8.5955	11.0925	10.4018	9.68987	9.39441	9.60822	9.3626	0	0	-0.265176	0.845213	2.51784	-3.04819
hsa-miR-151a-5p	6.3088	0	10.9896	0	6.27197	5.61104	8.78688	6.47976	8.30679	6.71306	0	8.44899	5.66004	4.98599	8.68889	7.83279	0	0	7.79118	8.26835	5.48036	0	0	0	8.62345	0	6.38358	0	6.30284	8.90399	0	0	-3.13402	0.0134089	-0.708269	-5.55977
hsa-miR-151b	7.10834	0	11.3667	0	6.53189	6.59621	9.10816	7.05933	8.56907	7.36013	0	9.09136	6.32737	5.96304	8.68889	8.52226	0	0	8.11181	9.04401	6.46411	0	0	0	9.25292	0	7.37491	0	6.30284	9.07358	0	0	-3.28825	0.0139288	-0.726478	-5.85001
hsa-miR-152-3p	0	0	8.45696	0	4.02285	4.64026	4.52572	0	0	0	0	0	0	0	0	6.72468	0	0	5.40409	0	0	0	0	7.80971	5.28796	0	0	0	0	0	0	0	-0.082938	0.933832	1.97437	-2.14025
hsa-miR-153-3p	0	0	0	0	5.9547	0	0	0	0	0	0	0	0	0	0	0	0	0	0	0	0	0	0	0	0	0	0	0	0	0	0	0	0.270668	0.328695	0.833554	-0.292217
hsa-miR-1537-5p	0	0	0	0	0	0	0	0	0	0	0	0	0	0	0	0	0	0	0	0	4.91146	0	0	0	0	0	0	7.66243	0	0	0	0	0.571541	0.172472	1.41306	-0.269976
hsa-miR-154-5p	0	0	0	0	0	0	0	0	0	0	0	0	0	0	0	0	0	0	0	0	5.48036	0	0	0	0	0	0	0	0	0	0	0	0.249107	0.328695	0.767154	-0.26894
hsa-miR-155-3p	6.62709	0	0	0	8.39498	4.64026	0	0	0	5.50889	0	0	5.91831	0	0	4.20636	0	0	4.83607	0	4.91146	0	0	0	6.48909	0	0	0	0	0	0	0	-0.967048	0.387377	1.34403	-3.27812
hsa-miR-155-5p	0	0	5.57651	0	8.18415	7.17619	6.06831	0	0	0	0	5.4776	4.38028	0	0	4.20636	0	0	4.83607	0	5.48036	0	0	0	5.28796	0	0	0	0	5.92492	0	0	-1.00879	0.363044	1.26537	-3.28296
hsa-miR-15a-3p	4.36239	0	4.60643	0	5.9547	0	0	0	0	3.98594	0	5.4776	4.94197	0	0	5.73825	0	0	0	0	5.48036	0	0	0	0	0	0	0	0	0	0	0	0.54447	0.498536	2.18497	-1.09603
hsa-miR-15a-5p	0	0	0	0	0	5.61104	4.52572	0	0	0	0	4.50962	5.34523	0	0	4.20636	0	0	3.88571	0	4.91146	0	0	0	5.28796	0	0	0	0	0	0	0	-1.02998	0.264925	0.871959	-2.93193
hsa-miR-15b-3p	7.29967	0	9.24877	0	10.1025	9.04339	9.10816	7.79196	6.99169	9.53769	0	9.25458	8.40103	6.95143	0	7.83279	0	0	9.31049	0	10.8635	0	0	0	9.39565	0	0	9.65708	0	0	0	0	-0.255423	0.889252	3.5647	-4.07555
hsa-miR-15b-5p	8.99376	0	7.14117	7.95024	8.79249	4.64026	8.27371	6.47976	7.57286	7.2235	0	7.62212	8.48325	7.5325	0	7.93926	0	0	8.37397	0	9.84156	0	0	0	6.26938	0	0	7.66243	0	0	0	0	0.327093	0.836457	3.61782	-2.96364
hsa-miR-16-2-3p	6.88769	0	7.14117	6.63703	9.21908	8.17119	6.79665	6.47976	6.00298	7.59979	0	8.15038	5.34523	4.98599	0	0	0	0	7.96038	0	9.99341	0	0	0	8.52749	0	0	8.65887	0	0	0	0	0.119208	0.937423	3.26766	-3.02924
hsa-miR-16-5p	9.38012	0	9.86942	8.2123	12.3195	10.3896	11.652	9.85738	6.99169	10.1785	0	10.5751	10.3978	9.264	0	10.6188	8.44741	8.89633	10.2121	0	13.1506	0	0	0	9.71171	0	9.36838	10.6562	8.87249	10.3615	0	0	-1.77416	0.31911	1.84625	-5.39457
hsa-miR-17-3p	5.32689	0	0	0	6.75205	5.61104	6.06831	5.49584	0	5.91598	0	5.4776	7.22585	5.96304	0	7.1363	0	0	7.25357	6.47265	5.88729	0	0	0	3.77502	0	0	6.09164	0	0	0	0	-1.22833	0.3316	1.37077	-3.82744
hsa-miR-17-5p	9.29279	0	11.3014	7.21715	11.6664	11.7813	13.0618	9.05119	10.1515	11.447	0	11.5849	10.4601	9.69636	9.42446	10.3939	9.76685	11.3963	12.0042	10.5017	13.3223	8.13575	0	9.83727	10.6438	0	7.95697	11.1154	10.0931	8.22773	0	0	-1.47894	0.3407	1.67147	-4.62934
hsa-miR-181a-2-3p	5.89982	0	0	0	0	0	0	4.52746	0	3.98594	0	0	0	0	0	4.20636	0	0	0	0	5.48036	0	0	0	4.72134	0	0	0	0	0	0	0	0.0435438	0.952626	1.5577	-1.47061
hsa-miR-181a-3p	8.6161	0	0	0	6.27197	4.64026	5.49406	0	0	5.50889	0	0	4.94197	0	0	0	0	0	4.83607	0	6.87505	0	0	0	0	0	0	0	0	0	0	0	-0.877944	0.403226	1.28015	-3.03604
hsa-miR-181a-5p	12.5575	0	8.35771	0	12.17	10.1061	11.1348	0	8.56907	11.7378	0	10.7676	11.7609	7.5325	0	9.82804	0	0	11.8619	7.4645	13.0674	0	0	8.5177	10.8161	0	9.36838	10.2415	0	10.6023	0	0	-3.39671	0.0834016	0.491623	-7.28504
hsa-miR-181b-2-3p	4.36239	0	0	0	0	0	0	4.52746	0	0	0	0	0	0	0	0	0	0	0	0	4.91146	0	0	0	0	0	0	0	0	0	0	0	0.627332	0.0833118	1.34482	-0.0901556
hsa-miR-181b-3p	5.89982	0	0	0	4.02285	0	6.06831	0	0	5.91598	0	0	4.38028	0	0	4.20636	0	0	7.37831	0	8.56696	0	0	0	6.01008	0	0	0	0	0	0	0	-1.94366	0.109704	0.49861	-4.38593
hsa-miR-181b-5p	10.5203	0	0	0	9.97708	10.1674	10.3454	7.47166	0	10.5653	0	9.20219	11.5046	0	0	8.13116	0	9.63209	9.83063	10.158	11.8799	0	0	0	9.1276	0	8.37056	8.65887	7.87556	9.80948	0	0	-4.86595	0.0026493	-1.86071	-7.87119
hsa-miR-181c-3p	0	0	0	0	0	0	0	0	0	0	0	0	4.38028	0	0	0	0	0	0	0	3.95862	0	0	7.35269	0	0	0	0	0	0	0	0	0.076122	0.895829	1.2685	-1.11625
hsa-miR-181c-5p	4.36239	0	4.60643	0	6.27197	0	6.06831	0	0	4.93968	0	5.4776	6.90633	0	0	0	0	0	0	0	7.7762	0	0	0	3.77502	0	0	0	0	0	0	0	-0.873726	0.424473	1.39089	-3.13834
hsa-miR-181d-3p	5.32689	0	0	0	0	0	0	0	0	0	0	0	5.66004	0	0	0	0	0	4.83607	6.47265	0	0	0	0	0	0	0	0	0	0	0	8.94006	-1.04838	0.30615	1.06616	-3.16292
hsa-miR-181d-5p	6.62709	0	0	0	4.02285	7.17619	5.49406	0	0	4.93968	0	0	6.6457	0	0	5.16674	0	0	0	0	3.95862	0	0	0	3.77502	0	0	0	0	6.913	0	0	-1.55168	0.176638	0.785102	-3.88846
hsa-miR-182-5p	0	0	0	0	0	0	0	0	0	0	0	0	3.44795	0	0	0	0	0	0	0	4.91146	0	0	0	0	0	0	0	0	0	0	0	-0.121546	0.770915	0.745636	-0.988729
hsa-miR-183-5p	0	0	7.3621	0	5.9547	7.90916	4.52572	6.47976	0	7.2235	0	0	3.44795	5.96304	0	6.46437	0	0	3.88571	6.47265	7.57076	0	0	0	4.72134	0	9.82721	6.09164	0	0	0	0	-1.56516	0.234166	1.10851	-4.23882
hsa-miR-184	0	0	0	0	0	0	0	0	8.30679	3.98594	0	0	0	0	7.52333	0	0	0	0	0	0	0	0	7.67285	5.28796	0	6.38358	0	0	0	0	0	-0.497431	0.626863	1.61194	-2.6068
hsa-miR-185-3p	0	0	0	0	4.02285	0	0	0	0	0	0	0	0	0	0	0	0	0	0	0	0	0	0	0	0	0	0	0	0	0	0	0	0.182857	0.328695	0.563129	-0.197415
hsa-miR-185-5p	9.24706	0	11.7558	10.2087	9.8155	11.9035	10.6914	12.0932	12.0892	10.9261	0	11.9451	11.5624	12.5766	11.5603	12.0979	0	7.89936	10.6185	12.086	10.3068	10.7164	0	13.2327	10.6438	8.40496	12.8258	11.071	11.6068	11.031	0	12.1074	-1.15229	0.453728	1.98303	-4.28761
hsa-miR-186-3p	0	0	0	0	0	0	0	0	0	0	0	0	4.38028	0	0	0	0	0	0	0	0	0	0	0	0	0	0	0	0	7.907	0	0	-1.22873	0.186985	0.717396	-3.17485
hsa-miR-186-5p	8.4645	0	9.19228	0	10.0201	8.17119	10.5071	8.55481	7.57286	10.0831	0	9.03258	7.56486	0	0	6.72468	0	0	10.3094	0	12.225	0	0	0	9.62162	0	0	6.09164	0	0	0	0	-0.897248	0.641183	3.11225	-4.90675
hsa-miR-187-3p	0	0	0	0	4.02285	0	0	0	0	0	0	0	0	0	0	0	0	0	0	0	0	0	0	0	0	0	0	0	0	0	0	0	0.182857	0.328695	0.563129	-0.197415
hsa-miR-188-5p	0	0	0	0	0	5.61104	0	4.52746	0	0	0	4.50962	0	0	0	0	0	0	0	0	0	0	0	5.95229	0	0	0	0	0	0	0	0	0.936382	0.0442561	1.84636	0.0264044
hsa-miR-18a-3p	4.36239	0	4.60643	0	7.11165	0	5.49406	0	0	5.50889	0	5.4776	5.66004	0	0	0	0	0	0	0	3.95862	0	0	0	3.77502	0	0	0	0	0	0	0	-0.883951	0.379779	1.19776	-2.96566
hsa-miR-18a-5p	0	0	0	0	0	0	4.52572	0	0	0	0	0	0	0	0	0	0	0	0	0	0	0	0	0	0	0	0	0	0	0	0	0	-0.452572	0.343436	0.571217	-1.47636
hsa-miR-1908-5p	0	0	5.57651	5.65145	6.53189	4.64026	0	7.64068	0	5.50889	0	8.69627	6.13729	6.95143	6.53115	6.94512	0	0	3.88571	6.47265	5.48036	9.13319	0	0	0	0	7.37491	0	0	0	0	0	0.415614	0.746863	3.06972	-2.23849
hsa-miR-1909-3p	0	0	0	0	0	0	4.52572	0	0	0	0	0	0	0	0	0	0	0	0	0	0	0	0	0	0	0	0	0	0	0	0	0	-0.452572	0.343436	0.571217	-1.47636
hsa-miR-1909-5p	0	0	0	0	0	0	0	4.52746	0	0	0	0	0	0	0	0	0	0	0	0	3.95862	0	0	0	0	0	0	0	0	0	0	0	0.385731	0.163057	0.940648	-0.169186
hsa-miR-190a-3p	0	0	7.14117	0	0	0	4.52572	0	0	0	0	4.50962	0	0	0	0	0	0	5.40409	0	4.91146	0	0	0	3.77502	0	0	0	0	0	0	0	-0.617653	0.465334	1.13461	-2.36991
hsa-miR-190a-5p	0	0	0	0	0	0	0	0	0	0	0	0	0	4.98599	0	0	0	0	0	0	5.48036	0	0	0	0	0	0	0	0	0	0	0	0.475743	0.16256	1.1593	-0.207819
hsa-miR-190b	0	0	4.60643	0	0	0	9.67291	6.47976	0	9.50858	0	0	5.91831	5.96304	0	4.20636	0	0	9.59388	0	5.88729	0	0	0	7.67268	0	0	0	0	0	0	0	-3.00287	0.0765365	0.377504	-6.38324
hsa-miR-191-3p	5.32689	0	5.57651	0	6.53189	6.59621	4.52572	4.52746	0	6.49296	0	0	3.44795	5.96304	0	0	0	0	3.88571	0	5.48036	0	0	0	0	0	0	0	0	5.92492	0	0	-0.609437	0.564099	1.57099	-2.78986
hsa-miR-191-5p	13.9612	11.4896	13.3242	12.3909	15.3984	14.5179	14.5278	13.7605	13.8813	15.555	12.7522	11.7851	13.4048	14.159	12.9165	15.2777	10.6141	11.8633	14.6735	12.5334	15.2372	10.7164	0	13.3213	14.6422	13.7584	11.5366	12.5784	13.092	14.7148	0	9.93859	-0.0297244	0.98535	3.39797	-3.45742
hsa-miR-1910-3p	5.32689	0	4.60643	7.95024	0	7.17619	7.05752	0	0	8.70271	0	0	7.02088	8.40343	7.84369	6.72468	0	9.31061	6.60689	0	4.91146	0	0	5.37893	6.26938	0	8.37056	0	0	0	0	0	-1.32859	0.370359	1.72256	-4.37973
hsa-miR-1915-3p	5.89982	0	0	0	0	0	0	0	0	0	0	0	4.38028	0	0	0	0	0	0	0	0	0	0	0	0	0	6.38358	0	6.30284	0	0	0	-1.4385	0.14901	0.60469	-3.48168
hsa-miR-192-3p	0	0	0	0	0	0	0	0	0	0	0	0	0	4.98599	0	0	0	0	0	0	0	0	0	0	0	0	0	0	0	0	0	0	0.226636	0.328695	0.69795	-0.244679
hsa-miR-192-5p	6.88769	0	7.55365	0	7.26261	7.17619	8.27371	7.28017	0	7.2235	0	7.77339	5.66004	9.19013	9.32507	7.71784	0	0	8.24883	0	9.74703	0	0	0	7.25999	0	7.37491	9.24264	8.28907	0	0	0	-1.18044	0.432318	1.89335	-4.25424
hsa-miR-193a-3p	0	0	6.88018	0	0	0	0	0	0	0	0	4.50962	5.34523	0	0	0	0	0	3.88571	0	0	0	0	0	0	0	0	0	0	0	0	0	-0.405375	0.583603	1.13408	-1.94483
hsa-miR-193a-5p	6.88769	0	12.4042	11.0826	8.18415	7.90916	7.79015	9.75058	9.78929	8.41967	0	10.1466	11.1864	8.84975	12.8285	8.77317	8.44741	12.331	11.3925	11.3876	7.45591	10.7164	0	9.43339	11.5116	9.40283	11.2248	11.9287	8.28907	8.48996	0	0	-0.954568	0.510246	2.01098	-3.92011
hsa-miR-193b-3p	4.36239	0	9.13349	0	4.02285	0	5.49406	0	0	3.98594	0	7.45311	3.44795	0	0	0	0	8.31288	4.83607	0	6.87505	0	0	0	6.26938	0	0	7.08103	0	0	0	0	-0.25603	0.818586	2.03101	-2.54307
hsa-miR-193b-5p	6.62709	0	9.54788	9.71165	5.5474	7.58873	6.06831	8.85893	10.2294	7.36013	0	6.46132	4.94197	9.84818	12.925	7.83279	8.44741	11.9811	9.54148	12.0714	5.48036	10.4536	0	9.63106	9.55016	8.40496	11.9515	9.07301	8.61007	7.49397	12.1629	9.93859	-1.31207	0.25188	0.993797	-3.61794
hsa-miR-194-3p	0	0	0	0	0	0	0	0	0	0	0	0	0	0	8.68889	4.20636	0	0	0	0	4.91146	0	0	0	0	0	0	0	0	0	0	0	0.809396	0.101059	1.79085	-0.172057
hsa-miR-194-5p	8.1031	10.9049	7.14117	0	7.39926	0	5.49406	6.47976	0	0	0	5.4776	6.32737	0	11.16	0	0	0	7.59947	0	7.45591	0	0	0	7.99319	0	0	7.08103	0	0	0	0	0.495078	0.735007	3.50365	-2.5135
hsa-miR-195-3p	0	0	4.60643	0	0	0	0	0	0	0	0	0	0	0	0	0	0	0	0	0	0	0	0	0	0	0	0	0	0	0	0	0	0.209383	0.328695	0.644819	-0.226053
hsa-miR-195-5p	0	0	4.60643	0	0	0	5.49406	4.52746	0	0	0	0	4.38028	6.54027	0	5.73825	0	0	6.96616	0	4.91146	0	0	0	4.72134	0	6.38358	7.08103	0	0	0	0	-1.27614	0.266792	1.08034	-3.63261
hsa-miR-196a-5p	5.89982	0	9.54788	0	7.26261	0	6.47796	0	0	7.2235	0	7.26164	0	0	6.53115	9.12859	0	0	8.59574	0	8.32664	0	0	5.37893	9.47497	0	7.37491	0	0	7.907	0	0	-2.00826	0.207996	1.23589	-5.25241
hsa-miR-196b-3p	0	0	0	0	5.5474	0	0	0	0	0	0	0	0	0	0	0	0	0	0	0	5.48036	0	0	0	0	0	0	0	0	0	0	0	0.501262	0.162077	1.22062	-0.218098
hsa-miR-196b-5p	9.7516	0	7.14117	0	10.408	6.59621	0	4.52746	6.99169	0	0	8.61846	0	0	0	6.46437	0	0	5.40409	0	12.3983	0	0	0	6.99884	0	6.38358	7.66243	0	0	0	0	1.78315	0.1957	4.54684	-0.980539
hsa-miR-197-3p	6.3088	0	5.57651	0	5.5474	0	0	4.52746	0	4.93968	0	0	3.44795	0	0	5.73825	0	0	3.88571	0	4.91146	0	0	0	5.28796	0	0	0	0	0	0	0	-0.273863	0.765974	1.62596	-2.17369
hsa-miR-197-5p	6.3088	0	4.60643	6.63703	5.5474	6.18613	6.06831	5.49584	6.00298	6.71306	0	0	4.38028	8.26635	9.21833	8.30052	0	9.11829	6.96616	0	0	0	0	9.25309	6.67973	9.98708	8.37056	0	0	0	0	0	0.39711	0.777852	3.29849	-2.50427
hsa-miR-1972	0	0	5.57651	0	0	6.59621	0	5.49584	0	7.2235	0	6.46132	0	5.96304	0	5.16674	0	10.3095	4.83607	0	0	0	0	0	6.26938	0	0	7.08103	0	0	0	0	0.560295	0.643534	3.05065	-1.93006
hsa-miR-198	0	0	0	0	0	0	0	0	0	0	0	0	0	0	0	0	0	0	3.88571	0	0	0	0	0	0	0	0	6.09164	0	0	0	0	-0.111678	0.817519	0.88909	-1.11245
hsa-miR-199a-3p	6.88769	0	11.841	7.21715	9.1038	10.1674	11.0917	8.05391	8.56907	8.93923	0	10.0312	10.65	7.5325	0	9.6197	0	0	12.2403	0	12.2681	0	0	0	11.6939	0	0	10.6562	10.4554	8.48996	0	0	-2.26752	0.261344	1.85375	-6.38878
hsa-miR-199a-5p	7.61977	0	11.7163	0	8.10642	5.61104	9.16464	5.49584	6.99169	5.91598	0	8.77009	4.38028	0	8.10568	8.93631	0	0	10.6058	0	11.4024	0	0	0	9.44901	10.9864	10.3673	10.0717	7.29367	7.907	0	0	-1.78957	0.274296	1.52822	-5.10735
hsa-miR-199b-3p	6.88769	0	11.841	7.21715	9.1038	10.1674	11.0917	8.05391	8.56907	8.93923	0	10.0312	10.65	7.5325	0	9.6197	0	0	12.2403	0	12.2681	0	0	0	11.6939	0	0	10.6562	10.4554	8.48996	0	0	-2.26752	0.261344	1.85375	-6.38878
hsa-miR-199b-5p	9.0481	0	9.40606	8.43399	8.63532	6.18613	11.9619	4.52746	6.99169	6.71306	0	7.62212	10.7025	5.96304	0	7.45618	0	0	11.5665	0	12.3265	0	0	0	7.84182	0	6.38358	8.39655	7.29367	8.22773	0	0	-2.7512	0.106048	0.646613	-6.14901
hsa-miR-19a-3p	7.61977	0	6.88018	0	7.26261	4.64026	8.46577	4.52746	6.00298	7.07257	0	8.44899	5.66004	8.40343	5.54667	7.45618	0	0	8.69503	0	12.496	8.13575	0	0	6.48909	0	0	8.07569	0	8.71178	0	0	-0.168705	0.913261	3.04476	-3.38217
hsa-miR-19b-1-5p	4.36239	0	0	0	0	0	0	0	0	0	0	0	0	0	0	4.20636	0	0	0	0	4.91146	0	0	0	0	0	0	0	0	0	0	0	0.612737	0.083648	1.31435	-0.0888784
hsa-miR-19b-3p	10.7832	0	10.191	8.2123	12.8202	10.8674	12.8369	10.9072	10.1515	11.8923	0	13.3728	12.2462	12.6404	0	11.9593	11.7656	0	11.6555	8.46041	16.2042	13.9887	0	0	10.0593	11.986	12.3207	13.179	11.6772	11.4864	0	9.93859	-1.67406	0.334754	1.83125	-5.17937
hsa-miR-200b-3p	4.36239	0	0	0	0	0	5.49406	0	0	3.98594	0	4.50962	0	0	0	4.20636	0	0	3.88571	0	3.95862	0	0	0	0	0	0	0	0	0	0	0	-0.562162	0.483499	1.11266	-2.23698
hsa-miR-200b-5p	0	0	0	5.65145	0	0	0	0	0	3.98594	0	4.50962	3.44795	5.96304	0	0	0	0	0	0	0	0	0	0	3.77502	0	0	0	0	0	0	0	-0.387977	0.586823	1.08359	-1.85954
hsa-miR-200c-3p	5.89982	0	5.57651	0	5.5474	5.61104	0	0	0	5.50889	0	0	5.34523	6.95143	0	4.20636	0	0	6.79768	0	0	0	0	4.41319	0	0	0	0	0	0	0	0	-0.0285547	0.978996	2.23236	-2.28947
hsa-miR-202-3p	0	0	0	5.65145	0	0	0	0	0	0	0	0	0	0	0	0	0	0	0	5.4888	0	0	0	0	0	0	0	0	0	0	0	0	-0.291996	0.637876	1.01616	-1.60015
hsa-miR-202-5p	0	0	0	0	0	0	0	4.52746	0	0	0	0	0	0	0	0	0	0	0	0	0	0	0	0	0	0	0	0	0	0	0	0	0.205794	0.328695	0.633765	-0.222178
hsa-miR-203a-3p	0	0	0	0	0	0	0	0	0	0	0	0	0	0	7.84369	4.20636	0	0	4.83607	0	3.95862	0	0	0	0	0	0	0	6.30284	5.92492	0	0	-0.978716	0.332593	1.11827	-3.0757
hsa-miR-204-3p	0	0	0	0	0	0	0	0	0	0	0	0	0	0	0	0	0	7.89936	3.88571	0	0	0	0	0	0	0	0	0	0	0	0	0	-0.0295097	0.95599	1.06349	-1.12251
hsa-miR-204-5p	0	0	0	0	0	0	0	0	0	0	0	0	0	0	0	4.20636	0	0	0	0	0	0	0	0	0	0	0	0	0	0	0	0	0.191198	0.328695	0.588816	-0.20642
hsa-miR-205-5p	0	0	0	5.65145	0	5.61104	0	0	0	0	0	0	0	0	7.84369	0	0	0	0	0	3.95862	0	0	0	5.28796	0	0	0	0	0	0	0	0.519604	0.482913	2.02404	-0.984836
hsa-miR-206	0	11.9045	0	8.43399	0	4.64026	0	0	6.00298	0	0	0	0	0	10.4234	0	0	0	5.81059	0	0	0	0	0	6.01008	0	7.37491	0	0	7.907	0	0	-0.828204	0.556343	2.06957	-3.72597
hsa-miR-20a-3p	6.62709	0	4.60643	0	6.27197	0	4.52572	0	0	5.50889	0	0	4.38028	0	0	0	0	0	4.83607	0	7.33113	0	0	0	5.28796	0	0	0	0	0	0	0	-1.32495	0.194508	0.745668	-3.39558
hsa-miR-20a-5p	5.32689	0	6.56131	0	7.93715	8.9764	9.16464	6.47976	7.98601	7.36013	0	6.46132	5.34523	0	0	5.16674	0	0	7.49312	5.4888	10.1494	0	0	0	7.67268	0	0	8.39655	0	0	0	0	-0.914209	0.540255	2.16405	-3.99247
hsa-miR-20b-5p	4.36239	0	6.15136	0	4.02285	7.58873	4.52572	5.49584	6.00298	0	0	4.50962	0	4.98599	0	5.73825	0	0	5.81059	0	6.46411	0	0	0	3.77502	0	0	7.08103	0	0	0	0	1.42537	0.157729	3.44577	-0.595021
hsa-miR-21-3p	0	0	6.15136	0	5.5474	4.64026	0	0	0	0	0	4.50962	5.91831	6.54027	0	0	0	0	0	0	3.95862	0	0	0	3.77502	0	0	0	0	0	0	0	0.455555	0.595239	2.21539	-1.30428
hsa-miR-21-5p	10.7508	0	13.4857	0	11.1018	10.2828	12.5547	10.0195	10.736	11.9955	11.0523	10.4232	11.1428	8.64378	8.10568	10.2147	7.45153	0	14.45	8.62988	13.2509	0	0	6.94059	13.2413	0	7.95697	11.2002	0	0	0	0	-1.0126	0.64381	3.5509	-5.5761
hsa-miR-210-3p	5.89982	0	6.88018	6.63703	4.02285	5.61104	0	6.79845	0	0	0	5.4776	6.13729	5.96304	0	4.20636	0	0	0	0	6.87505	9.13319	0	7.67285	0	0	9.53806	7.08103	0	8.22773	0	0	1.34872	0.361652	4.40168	-1.70425
hsa-miR-210-5p	0	0	0	0	0	0	0	4.52746	0	0	0	0	4.38028	0	0	0	0	0	0	0	0	0	0	0	0	0	0	0	0	0	0	0	-0.232235	0.639217	0.812193	-1.27666
hsa-miR-2110	10.0992	0	8.45696	9.71165	4.97778	4.64026	6.79665	5.49584	7.57286	7.98506	0	5.4776	6.13729	7.75378	8.10568	4.20636	0	0	6.96616	9.62806	8.18959	0	0	9.43339	7.84182	0	6.38358	7.66243	0	0	0	0	-0.547346	0.707442	2.4652	-3.5599
hsa-miR-2115-3p	0	0	0	0	0	0	0	0	0	0	0	0	0	0	0	0	0	0	0	0	0	0	0	0	0	0	0	0	7.87556	0	0	0	-0.787556	0.343436	0.99402	-2.56913
hsa-miR-212-3p	0	0	0	0	4.02285	0	0	0	0	0	0	0	0	0	0	0	0	0	0	0	0	0	0	0	0	0	0	0	0	0	0	0	0.182857	0.328695	0.563129	-0.197415
hsa-miR-214-3p	8.1031	0	10.5012	9.32515	8.57889	9.33834	8.98809	10.272	10.3034	8.84922	11.0523	8.9713	6.6457	10.8712	12.0704	11.4484	9.44534	11.8323	10.6804	11.9161	8.91011	0	0	12.0166	11.1009	0	11.3209	10.1591	11.8698	12.5736	0	11.2596	-1.00999	0.505121	2.09865	-4.11863
hsa-miR-215-5p	4.36239	0	0	0	0	0	4.52572	0	0	0	0	0	0	0	0	0	0	0	3.88571	0	0	0	0	0	5.69374	0	0	0	0	0	0	0	-1.21223	0.139587	0.46791	-2.89236
hsa-miR-216b-5p	4.36239	0	0	0	0	0	0	0	0	0	0	0	0	0	0	0	0	0	0	0	4.91146	0	0	0	0	0	0	0	0	0	0	0	0.421539	0.16284	1.02764	-0.184564
hsa-miR-217	0	0	0	0	0	0	0	0	0	0	0	0	0	0	0	0	0	0	0	0	3.95862	0	0	0	0	0	0	0	0	0	0	0	0.179937	0.328695	0.554137	-0.194263
hsa-miR-218-5p	0	0	0	0	0	0	0	0	0	0	0	0	0	0	0	0	0	0	0	0	4.91146	0	0	0	0	0	0	0	0	0	0	0	0.223248	0.328695	0.687519	-0.241022
hsa-miR-219a-1-3p	0	0	0	0	0	0	0	0	0	0	0	0	3.44795	0	0	0	0	0	0	0	0	0	0	0	0	0	0	0	0	0	0	0	-0.344795	0.343436	0.435185	-1.12477
hsa-miR-219a-5p	0	0	0	0	0	0	0	4.52746	0	0	0	0	0	0	0	0	0	0	0	0	0	0	0	0	0	0	0	0	0	0	0	0	0.205794	0.328695	0.633765	-0.222178
hsa-miR-219b-5p	4.36239	0	0	0	0	0	0	0	0	0	0	0	0	0	0	0	0	0	0	0	0	0	0	0	0	0	0	0	0	0	0	0	0.198291	0.328695	0.610658	-0.214077
hsa-miR-22-3p	4.36239	0	8.35771	0	5.9547	6.59621	6.06831	6.47976	8.30679	0	0	7.26164	4.94197	0	8.84055	0	0	0	5.81059	8.46041	8.03813	0	0	7.16131	7.25999	0	0	7.66243	6.30284	0	0	0	-0.292518	0.832096	2.55583	-3.14087
hsa-miR-22-5p	6.3088	0	6.88018	0	0	0	0	0	0	0	0	6.05173	0	0	0	0	0	0	5.40409	0	3.95862	0	0	0	3.77502	0	0	0	0	0	0	0	0.136604	0.865883	1.79983	-1.52663
hsa-miR-221-3p	8.75327	0	8.35771	6.63703	11.03	8.17119	9.85556	10.4645	8.56907	12.0721	0	10.838	12.0578	9.40129	0	10.4308	0	0	9.17946	5.4888	12.0229	8.13575	0	0	9.75472	0	7.37491	11.4284	8.61007	9.71006	0	10.9379	-2.26591	0.152983	0.903411	-5.43523
hsa-miR-221-5p	0	0	0	0	5.9547	0	0	0	0	0	0	0	0	0	0	0	0	0	0	0	0	0	0	0	0	0	0	0	0	0	0	0	0.270668	0.328695	0.833554	-0.292217
hsa-miR-222-3p	9.61426	0	7.72272	7.62976	10.687	5.61104	8.85712	6.79845	0	9.17978	0	7.45311	9.68608	6.95143	7.84369	8.71441	0	10.3095	9.31049	0	9.90861	8.13575	0	0	9.0945	0	8.69161	6.09164	0	6.913	0	0	-1.01547	0.54189	2.42698	-4.45792
hsa-miR-222-5p	5.32689	0	5.57651	0	7.74535	6.18613	4.52572	0	0	5.50889	0	5.4776	6.4953	0	0	0	0	0	3.88571	0	6.87505	0	0	0	3.77502	0	0	6.09164	0	0	0	0	-0.451829	0.673303	1.75374	-2.65739
hsa-miR-223-3p	14.3295	13.0742	14.3339	13.0063	15.8238	11.3891	14.8743	13.5297	11.3384	15.5144	0	12.9919	13.9397	12.1974	11.1885	14.3147	11.6916	11.0639	15.3583	13.0034	15.7692	10.1319	0	9.98911	15.3859	9.98708	10.2743	13.0592	10.929	13.214	0	11.2596	-0.864359	0.621241	2.78068	-4.5094
hsa-miR-223-5p	10.0732	0	9.677	9.62429	11.0918	7.75782	8.85712	8.63706	0	9.17978	9.0543	7.62212	9.39889	6.95143	5.54667	10.3366	0	0	9.27883	0	10.2389	0	0	9.51573	10.6323	9.40283	8.37056	0	6.30284	9.48795	0	0	-1.44493	0.370731	1.84507	-4.73492
hsa-miR-224-5p	7.61977	0	9.59222	0	7.39926	7.58873	7.27836	7.64068	0	7.2235	0	8.77009	7.63848	4.98599	9.51744	8.13116	12.0875	0	10.3404	7.4645	10.6185	8.13575	0	0	9.57437	0	6.38358	10.3194	7.87556	7.49397	11.7479	0	-3.19268	0.00734325	-0.927126	-5.45823
hsa-miR-2276-3p	4.36239	0	0	0	0	0	0	0	0	0	0	0	0	0	0	0	0	0	0	0	3.95862	0	0	0	0	0	0	0	0	0	0	0	0.378228	0.162587	0.921714	-0.165258
hsa-miR-2277-3p	0	0	4.60643	0	4.02285	0	0	0	0	0	0	0	0	0	0	0	0	0	0	0	0	0	0	0	0	0	0	0	0	0	0	0	0.39224	0.163075	0.956546	-0.172066
hsa-miR-2278	0	0	4.60643	0	0	0	0	0	0	0	0	4.50962	3.44795	0	7.84369	4.20636	0	0	0	0	0	0	0	0	0	0	0	0	0	0	0	0	0.617301	0.295667	1.80218	-0.567578
hsa-miR-2355-3p	0	0	0	0	0	0	0	0	0	0	0	0	3.44795	0	0	0	0	0	0	0	0	0	0	0	0	0	0	0	0	0	0	0	-0.344795	0.343436	0.435185	-1.12477
hsa-miR-2355-5p	0	0	0	0	4.97778	0	0	0	0	0	0	0	0	0	0	0	0	0	0	0	0	0	0	0	0	0	0	0	0	0	0	0	0.226263	0.328695	0.696802	-0.244276
hsa-miR-2392	0	0	0	0	4.02285	0	0	0	6.00298	0	0	0	0	4.98599	0	0	0	0	0	0	0	0	0	0	0	0	0	0	7.87556	0	0	0	-0.105201	0.906045	1.77885	-1.98926
hsa-miR-23a-3p	15.2792	11.4896	14.114	14.8846	15.9246	14.1127	14.2415	14.9281	13.0139	15.7081	11.3741	13.8069	15.4786	14.4905	12.8103	14.8403	11.4438	13.6394	14.9159	13.596	15.2416	12.1309	0	13.4181	15.0155	13.5301	12.067	13.1998	12.1427	13.4557	0	12.5223	0.346755	0.833156	3.83143	-3.13792
hsa-miR-23a-5p	7.88158	0	8.87097	9.62429	9.35971	11.1965	8.37293	9.71315	9.6825	8.89492	0	6.05173	8.83601	10.2628	11.1308	11.2351	0	0	8.59574	9.62806	8.32664	0	0	12.1515	9.2226	0	9.95261	0	8.28907	9.71006	0	0	-2.44623	0.0943548	0.447748	-5.3402
hsa-miR-23b-3p	11.6832	9.90566	10.9729	11.8127	12.3066	11.9566	10.8023	11.3344	9.30452	10.937	0	10.201	11.0913	11.0901	11.6034	11.7114	0	10.8941	11.4646	10.2648	11.1301	11.3011	0	8.43547	12.1816	13.0447	8.37056	9.87922	9.74556	11.361	0	0	-0.596096	0.689149	2.45473	-3.64692
hsa-miR-23b-5p	5.32689	0	4.60643	0	4.97778	4.64026	0	0	0	0	0	0	0	0	0	0	0	0	0	0	0	0	0	0	0	0	0	0	0	0	0	0	0.888698	0.0428726	1.74609	0.031306
hsa-miR-23c	5.89982	0	0	0	5.5474	0	4.52572	0	0	5.50889	0	4.50962	0	0	8.32732	0	0	0	5.40409	0	3.95862	0	0	0	4.72134	0	0	0	0	0	0	0	-0.732242	0.468907	1.35332	-2.81781
hsa-miR-24-1-5p	0	0	0	0	0	0	0	0	0	0	0	0	0	0	0	0	0	0	4.83607	0	0	0	0	0	0	0	0	0	0	0	0	0	-0.483607	0.343436	0.610388	-1.5776
hsa-miR-24-2-5p	0	0	5.57651	0	5.5474	0	4.52572	0	0	0	0	0	5.34523	0	0	5.73825	0	0	6.60689	0	3.95862	0	0	0	0	0	0	0	0	0	0	0	-0.701384	0.477763	1.36023	-2.763
hsa-miR-24-3p	13.3102	10.9049	12.1901	11.4303	13.1912	11.867	12.3446	12.003	9.78929	10.937	0	12.1317	13.829	12.262	10.2171	12.8677	10.0296	7.31741	11.1603	11.6267	12.8601	11.1313	0	12.463	12.041	14.0446	7.37491	9.65708	11.3725	11.2235	11.8999	0	-1.39605	0.196969	0.765378	-3.55748
hsa-miR-2467-3p	0	0	0	0	0	0	4.52572	0	0	0	0	0	0	0	0	0	0	0	0	0	0	0	0	0	0	0	0	0	0	0	0	0	-0.452572	0.343436	0.571217	-1.47636
hsa-miR-25-3p	15.0645	11.4896	13.453	14.0613	15.148	13.1283	14.3702	14.1448	11.5657	15.7303	9.0543	13.7533	15.1127	12.3994	10.7258	13.6575	12.9353	13.7347	15.4567	12.1981	15.9495	13.2182	0	11.4424	14.4519	10.7235	11.1742	13.7071	11.9287	11.7594	11.8999	8.94006	-1.2129	0.186441	0.620375	-3.04618
hsa-miR-25-5p	7.99659	0	5.57651	0	8.97851	8.04612	5.49406	6.79845	6.00298	6.49296	0	6.46132	6.90633	0	7.1109	8.13116	0	0	7.96038	5.4888	7.04361	0	0	9.04701	7.58004	0	7.95697	0	8.87249	7.49397	0	0	-2.734	0.0241849	-0.386325	-5.08168
hsa-miR-26a-1-3p	0	0	4.60643	7.62976	4.97778	0	0	0	0	0	0	4.50962	4.94197	0	0	0	0	0	0	0	0	0	0	0	4.72134	0	0	0	0	0	0	0	0.0211049	0.979204	1.69392	-1.65171
hsa-miR-26a-2-3p	6.3088	0	7.55365	5.65145	5.9547	0	5.49406	0	0	7.07257	0	6.05173	5.66004	4.98599	0	0	0	0	6.12737	0	6.68416	0	0	0	7.13532	0	0	0	0	0	0	0	-1.18573	0.352293	1.44057	-3.81203
hsa-miR-26a-5p	8.6161	10.9049	9.63523	8.2123	9.68789	7.58873	10.048	9.98849	0	9.14237	0	7.45311	9.89577	8.94266	7.52333	9.82804	0	0	9.89469	8.46041	9.99341	0	0	8.43547	10.1904	0	9.17604	0	9.60822	6.913	0	0	-3.02336	0.0383339	-0.175677	-5.87104
hsa-miR-26b-3p	8.38228	0	6.15136	0	8.57889	0	6.06831	6.0701	6.00298	6.23313	0	6.05173	3.44795	0	0	6.72468	0	0	7.11701	0	6.87505	0	0	0	6.99884	0	0	0	0	0	0	0	-0.49393	0.702798	2.18167	-3.16953
hsa-miR-26b-5p	5.32689	0	0	0	6.53189	6.91515	9.46373	7.05933	6.00298	8.35573	0	6.77997	8.59842	4.98599	0	6.14652	0	0	9.69329	7.4645	8.99482	0	0	7.35269	9.34024	0	7.37491	0	9.45643	0	0	0	-3.97035	0.0117977	-1.00641	-6.93429
hsa-miR-27a-3p	7.29967	0	6.15136	0	7.11165	0	6.79665	0	0	5.91598	0	0	7.22585	4.98599	0	0	0	0	6.38696	0	8.51053	0	0	0	5.69374	0	0	0	0	0	0	0	-1.65377	0.204572	0.999929	-4.30747
hsa-miR-27a-5p	7.99659	0	0	0	6.53189	0	6.06831	0	0	0	0	4.50962	5.34523	4.98599	0	5.16674	0	0	0	0	6.20434	0	0	0	3.77502	0	0	0	0	0	0	0	0.0900157	0.928312	2.15562	-1.97559
hsa-miR-27b-3p	7.29967	0	4.60643	0	6.53189	0	0	0	0	4.93968	0	4.50962	6.90633	4.98599	0	0	0	0	5.40409	0	7.57076	0	0	0	6.84809	0	0	0	0	0	0	0	-0.795985	0.503797	1.67486	-3.26683
hsa-miR-27b-5p	0	0	0	0	0	0	0	0	0	0	0	0	3.44795	0	0	4.20636	0	0	0	0	3.95862	0	0	0	0	0	0	7.08103	0	0	0	0	0.348205	0.513498	1.42622	-0.729808
hsa-miR-28-3p	11.6219	0	8.71931	8.43399	11.494	6.18613	7.79015	8.98991	6.00298	10.2329	0	10.4459	9.54005	8.40343	8.10568	7.71784	0	0	9.10919	6.47265	11.3062	0	0	8.34827	9.42258	0	0	7.08103	6.30284	6.913	0	0	-0.993952	0.52202	2.17919	-4.1671
hsa-miR-28-5p	8.38228	0	8.87097	0	6.53189	8.04612	8.46577	4.52746	0	7.36013	0	8.35616	7.70852	5.96304	5.54667	5.16674	0	0	8.37397	7.05218	9.41941	8.13575	0	0	7.37475	0	0	0	7.87556	0	0	8.94006	-1.42625	0.33999	1.62944	-4.48193
hsa-miR-296-3p	4.36239	0	6.15136	0	0	4.64026	0	5.49584	0	0	0	6.77997	0	0	0	0	0	0	3.88571	0	0	0	0	0	0	0	0	0	0	0	0	0	0.858239	0.191216	2.16955	-0.453075
hsa-miR-299-5p	0	0	0	0	0	0	4.52572	0	0	0	0	0	0	0	0	0	0	0	0	0	0	0	0	0	0	0	0	0	0	0	0	0	-0.452572	0.343436	0.571217	-1.47636
hsa-miR-29a-3p	8.20229	0	10.9729	8.2123	11.9428	7.39716	9.88947	8.16897	7.98601	9.75155	0	10.7676	10.5582	0	0	9.45	0	0	10.6435	0	10.4931	0	0	4.41319	9.89592	0	0	8.07569	7.29367	0	0	0	-0.981321	0.61183	3.03144	-4.99408
hsa-miR-29a-5p	0	0	0	0	0	0	0	0	0	3.98594	0	0	0	0	0	0	0	0	0	0	0	0	0	0	0	0	0	0	0	0	0	0	-0.398594	0.343436	0.503089	-1.30028
hsa-miR-29b-1-5p	0	0	4.60643	7.62976	4.02285	0	0	0	6.00298	0	0	0	3.44795	0	0	0	0	0	0	0	5.88729	0	0	0	0	0	0	0	0	0	0	0	0.934719	0.150298	2.22783	-0.358392
hsa-miR-29b-2-5p	0	0	0	0	0	0	0	0	0	0	0	4.50962	0	0	0	0	0	0	0	0	0	0	0	0	5.28796	0	0	0	0	0	0	0	-0.323813	0.578743	0.91427	-1.5619
hsa-miR-29b-3p	9.19984	0	12.0541	9.62429	11.9977	10.042	11.784	11.0491	10.3034	12.4079	0	11.9047	10.4396	10.5257	6.53115	11.5859	0	0	13.8933	10.0426	11.8965	0	0	8.80649	12.3524	0	0	10.7716	9.60822	0	0	0	-1.40314	0.518307	3.09431	-5.9006
hsa-miR-29c-3p	4.36239	0	8.01099	5.65145	8.57889	6.59621	7.63887	6.79845	6.00298	7.98506	0	8.35616	6.6457	6.95143	0	7.59293	0	0	10.3556	8.78152	8.03813	0	0	0	8.62345	0	6.38358	7.66243	0	0	0	0	-1.79581	0.249789	1.39062	-4.98225
hsa-miR-29c-5p	5.32689	0	6.88018	0	7.39926	0	6.06831	0	0	6.71306	0	6.46132	6.13729	4.98599	0	0	0	0	6.38696	0	6.20434	0	0	5.95229	6.67973	0	6.38358	0	6.30284	0	0	0	-2.50307	0.0464462	-0.0442061	-4.96194
hsa-miR-301a-3p	0	0	0	0	0	0	0	4.52746	0	0	0	0	3.44795	0	0	7.45618	0	0	3.88571	0	0	0	0	0	0	0	0	0	0	0	0	0	-0.188655	0.765838	1.11355	-1.49086
hsa-miR-301b-3p	0	0	0	0	0	0	0	0	0	0	0	0	4.38028	0	0	0	0	0	0	0	0	0	0	0	0	0	0	0	0	0	0	0	-0.438028	0.343436	0.552861	-1.42892
hsa-miR-3064-5p	5.89982	0	0	0	0	0	0	0	0	0	0	0	0	0	0	0	0	0	0	0	3.95862	0	0	0	0	0	0	0	0	0	0	0	0.448111	0.170517	1.10475	-0.20853
hsa-miR-3065-5p	0	0	0	0	4.02285	0	0	0	0	0	0	0	0	0	0	4.20636	0	0	0	0	0	0	0	0	0	0	0	0	0	0	0	0	0.374055	0.162178	0.910997	-0.162887
hsa-miR-3074-3p	0	0	0	0	0	0	0	0	0	0	0	0	0	0	0	4.20636	0	0	0	0	0	0	0	0	0	0	0	0	0	0	0	0	0.191198	0.328695	0.588816	-0.20642
hsa-miR-30a-3p	7.29967	0	9.35551	7.62976	8.84129	6.91515	8.27371	8.7887	6.99169	6.71306	0	7.9103	5.91831	7.5325	7.1109	7.45618	0	6.32643	10.5136	9.15927	8.7729	0	0	0	9.36821	0	8.69161	8.65887	7.29367	0	0	0	-1.61178	0.278712	1.41757	-4.64114
hsa-miR-30a-5p	5.89982	0	4.60643	0	0	0	0	0	0	0	0	0	0	0	0	0	0	0	0	5.4888	0	0	0	0	4.72134	0	0	0	0	0	0	0	-0.543458	0.486577	1.09212	-2.17904
hsa-miR-30b-3p	7.10834	0	6.88018	8.2123	7.39926	8.67222	6.06831	6.79845	6.99169	8.80202	0	6.77997	6.78189	8.84975	7.52333	9.3377	0	0	6.96616	0	6.87505	0	0	9.04701	7.25999	0	6.38358	0	9.09444	8.71178	0	0	-1.43976	0.298647	1.37172	-4.25124
hsa-miR-30b-5p	5.32689	0	5.57651	0	8.02427	4.64026	6.47796	5.49584	0	0	0	0	4.38028	0	0	5.16674	0	0	6.38696	0	7.04361	0	0	0	5.69374	0	0	8.07569	0	0	0	0	-0.050721	0.965721	2.39345	-2.49489
hsa-miR-30c-1-3p	7.61977	0	4.60643	0	6.75205	8.04612	5.49406	0	6.00298	8.75322	0	6.77997	6.90633	5.96304	5.54667	8.45206	0	0	7.11701	0	6.46411	0	0	8.15626	4.72134	0	0	0	7.29367	8.71178	0	0	-1.5184	0.282027	1.36268	-4.39949
hsa-miR-30c-2-3p	0	0	6.15136	0	0	0	0	0	0	0	0	0	0	6.95143	0	4.20636	0	0	4.83607	0	0	0	0	6.36149	3.77502	0	0	0	0	0	0	0	0.214829	0.782833	1.81018	-1.38052
hsa-miR-30c-5p	8.75327	0	7.14117	0	10.5469	7.90916	8.05209	7.05933	0	7.2235	0	6.46132	7.31836	7.5325	0	8.45206	0	0	8.24883	0	8.4518	0	0	0	8.66914	0	0	7.08103	0	0	13.0372	0	-1.64634	0.362612	2.0868	-5.37948
hsa-miR-30d-3p	0	0	0	0	0	0	0	0	0	0	0	0	0	0	0	0	0	0	4.83607	0	3.95862	0	0	0	0	0	0	0	0	0	0	0	-0.303669	0.567502	0.82525	-1.43259
hsa-miR-30d-5p	7.61977	0	6.15136	0	5.5474	6.59621	7.05752	6.79845	0	6.23313	0	6.77997	7.70852	0	0	5.16674	0	0	5.40409	0	5.88729	0	0	0	6.99884	0	0	0	0	0	0	0	-1.04261	0.439019	1.74599	-3.83122
hsa-miR-30e-3p	11.6038	9.90566	11.1165	11.0494	12.6285	9.53736	12.6167	10.1372	6.00298	12.2585	0	10.7311	11.0715	8.26635	7.84369	10.7118	10.0296	9.89482	12.6429	8.26835	13.3706	8.13575	0	8.34827	11.4076	0	6.38358	9.87922	7.87556	9.3626	0	0	-1.04361	0.502974	2.15557	-4.24279
hsa-miR-30e-5p	0	0	0	0	4.02285	4.64026	6.47796	0	0	0	0	0	3.44795	0	0	0	0	0	0	0	0	0	0	0	4.72134	0	0	0	0	0	0	0	-1.07095	0.220609	0.741436	-2.88333
hsa-miR-3121-3p	5.32689	0	0	0	5.5474	0	0	4.52746	0	0	0	0	0	0	0	0	0	0	0	0	0	0	0	0	0	0	0	0	0	0	0	0	0.700079	0.0841046	1.50298	-0.102819
hsa-miR-3126-5p	0	0	5.57651	0	0	0	0	0	0	0	0	0	0	0	0	0	0	0	0	0	0	0	0	0	0	0	0	0	0	0	0	0	0.253478	0.328695	0.780613	-0.273658
hsa-miR-3127-5p	0	0	0	0	4.97778	0	0	0	0	0	0	4.50962	0	0	0	0	0	0	0	0	3.95862	0	0	0	0	0	0	0	0	0	0	0	0.611183	0.0843286	1.31267	-0.0903066
hsa-miR-3130-3p	0	0	0	0	0	7.17619	0	5.49584	0	0	0	0	0	0	0	0	0	0	0	0	4.91146	0	0	0	0	0	0	0	0	0	0	0	0.799249	0.0873419	1.72611	-0.12761
hsa-miR-3134	0	0	0	0	4.02285	0	0	0	6.00298	0	0	0	0	0	0	0	0	0	3.88571	0	0	0	0	0	0	0	0	0	0	0	0	0	0.0671482	0.895288	1.11476	-0.980465
hsa-miR-3135b	4.36239	0	5.57651	0	0	4.64026	0	0	0	5.50889	0	0	3.44795	7.27103	0	5.73825	0	0	5.81059	7.05218	4.91146	0	0	7.67285	6.01008	0	0	0	0	0	0	0	-0.956935	0.413401	1.45671	-3.37058
hsa-miR-3136-3p	0	0	0	0	0	0	0	0	0	0	0	0	0	0	0	0	0	0	0	0	3.95862	0	0	0	0	0	0	0	0	0	0	0	0.179937	0.328695	0.554137	-0.194263
hsa-miR-3138	0	0	5.57651	9.5313	4.02285	4.64026	4.52572	7.47166	8.56907	0	0	6.46132	5.66004	7.75378	7.52333	8.13116	0	8.6339	5.81059	5.4888	5.48036	0	0	8.99053	6.01008	0	7.37491	7.08103	7.29367	0	0	0	0.323032	0.798059	2.91264	-2.26658
hsa-miR-3141	7.29967	0	0	5.65145	0	0	4.52572	0	0	0	0	0	3.44795	0	0	0	0	0	0	0	0	0	0	6.36149	0	0	0	0	0	0	0	0	0.0804799	0.912469	1.57825	-1.41729
hsa-miR-3143	0	0	4.60643	0	0	0	0	0	0	0	0	0	0	0	0	0	0	0	4.83607	0	0	0	0	0	3.77502	0	0	0	0	0	0	0	-0.651726	0.312045	0.698377	-2.00183
hsa-miR-3146	0	0	0	0	0	0	0	4.52746	0	0	0	0	0	0	0	0	0	0	0	0	0	0	0	0	0	0	0	0	0	0	0	0	0.205794	0.328695	0.633765	-0.222178
hsa-miR-3147	0	0	0	0	4.02285	6.91515	4.52572	0	0	0	0	0	0	7.27103	0	0	0	0	0	0	0	0	0	0	0	0	0	0	0	0	0	0	0.375111	0.570061	1.71561	-0.965386
hsa-miR-3150a-5p	4.36239	0	0	0	0	0	0	0	0	0	0	0	0	0	0	0	0	0	0	0	0	0	0	0	0	0	0	0	0	0	0	0	0.198291	0.328695	0.610658	-0.214077
hsa-miR-3150b-3p	0	0	0	0	0	0	0	0	0	0	0	0	0	0	0	0	0	0	0	0	0	0	0	0	0	0	6.38358	0	0	0	0	0	-0.638358	0.343436	0.805708	-2.08242
hsa-miR-3151-5p	0	0	0	0	0	0	5.49406	4.52746	0	7.2235	0	0	5.91831	0	6.53115	5.73825	0	0	5.40409	0	0	0	0	0	3.77502	0	0	0	6.30284	5.92492	0	0	-3.24078	0.00677312	-1.06243	-5.41913
hsa-miR-3154	6.62709	0	6.56131	8.79564	6.27197	8.9764	9.27138	7.28017	8.30679	10.2329	0	5.4776	7.95896	9.19013	0	9.41353	0	10.0102	8.83221	8.26835	8.56696	9.71729	0	10.9884	5.69374	0	6.38358	6.09164	9.09444	0	0	12.1074	-0.465265	0.754986	2.60693	-3.53746
hsa-miR-3155a	0	0	0	0	0	0	0	0	0	0	0	0	3.44795	0	0	0	0	0	0	0	0	0	0	0	0	0	0	0	0	0	0	0	-0.344795	0.343436	0.435185	-1.12477
hsa-miR-3155b	0	0	0	0	0	0	0	0	0	0	0	0	3.44795	0	0	0	0	0	0	0	0	0	0	0	0	0	0	0	0	0	0	0	-0.344795	0.343436	0.435185	-1.12477
hsa-miR-3158-3p	0	0	0	0	0	0	0	0	0	0	0	0	0	0	0	0	0	0	0	0	0	0	0	0	0	0	7.37491	0	0	0	0	0	-0.737491	0.343436	0.93083	-2.40581
hsa-miR-3158-5p	0	0	0	0	0	0	0	5.49584	0	0	0	0	4.38028	0	0	0	0	0	4.83607	0	0	0	0	0	0	0	0	0	0	0	0	0	-0.671824	0.331589	0.774267	-2.11792
hsa-miR-3160-3p	0	0	0	0	0	0	0	0	0	0	0	0	4.38028	0	0	0	0	0	0	0	0	0	0	0	0	0	0	0	0	0	0	0	-0.438028	0.343436	0.552861	-1.42892
hsa-miR-3161	0	0	0	0	0	0	0	0	0	0	0	0	0	0	0	0	0	0	0	0	0	0	0	7.16131	0	0	0	0	0	0	0	0	0.325514	0.328695	1.00246	-0.351429
hsa-miR-3163	0	0	0	0	0	0	0	0	0	0	0	0	0	0	0	6.14652	0	0	0	0	0	0	0	0	0	0	0	0	0	0	0	0	0.279387	0.328695	0.860405	-0.30163
hsa-miR-3165	0	0	0	0	0	4.64026	0	0	0	0	0	0	0	0	0	0	0	0	0	0	0	0	0	0	0	0	0	0	0	0	0	0	0.210921	0.328695	0.649555	-0.227713
hsa-miR-3173-3p	0	0	0	0	0	4.64026	0	0	0	3.98594	0	6.05173	3.44795	4.98599	0	5.16674	0	0	5.40409	0	4.91146	0	0	5.37893	4.72134	0	0	0	0	0	0	0	-0.3407	0.706903	1.53348	-2.21488
hsa-miR-3173-5p	6.88769	0	0	0	4.02285	4.64026	0	4.52746	0	0	0	5.4776	3.44795	0	0	0	0	0	0	0	5.88729	0	0	0	4.72134	0	0	0	0	0	0	0	0.612305	0.428118	2.18013	-0.955521
hsa-miR-3174	0	0	0	0	0	0	0	0	0	0	0	0	0	4.98599	0	0	0	0	3.88571	0	0	0	0	0	0	0	0	0	0	0	0	0	-0.161936	0.723744	0.794695	-1.11857
hsa-miR-3175	0	0	0	0	0	0	0	0	0	0	0	0	0	0	0	4.20636	0	0	0	0	0	0	0	6.36149	0	0	0	0	0	0	0	0	0.480357	0.171124	1.18529	-0.22458
hsa-miR-3178	4.36239	0	6.88018	6.63703	4.02285	5.61104	0	4.52746	6.00298	0	0	7.04082	3.44795	0	0	0	0	0	6.38696	0	3.95862	0	0	0	0	0	0	0	0	0	0	0	1.24575	0.189296	3.15186	-0.66035
hsa-miR-3179	6.3088	0	0	0	8.2579	8.90616	0	8.05391	8.98316	6.90399	0	6.46132	5.34523	8.94266	0	8.45206	0	0	0	7.4645	9.18712	0	0	0	0	0	0	0	9.28676	0	0	0	0.443275	0.772257	3.60527	-2.71872
hsa-miR-3187-3p	4.36239	0	0	7.21715	4.02285	0	0	0	0	0	0	4.50962	0	0	0	5.16674	0	0	0	0	0	0	0	0	0	0	0	0	0	0	0	0	1.14903	0.0253702	2.14181	0.156264
hsa-miR-3190-3p	0	0	0	0	0	0	0	0	0	0	0	0	3.44795	0	0	0	0	0	0	0	0	0	0	0	0	0	0	0	0	0	0	0	-0.344795	0.343436	0.435185	-1.12477
hsa-miR-3194-5p	0	0	0	0	0	0	0	0	0	0	0	0	4.38028	0	0	0	0	0	0	0	0	0	0	0	0	0	0	0	0	0	0	0	-0.438028	0.343436	0.552861	-1.42892
hsa-miR-3195	6.62709	0	0	0	0	0	5.49406	0	6.00298	0	0	4.50962	4.38028	0	0	0	0	6.32643	0	0	3.95862	0	0	4.41319	0	0	0	0	0	0	0	0	0.459744	0.593853	2.22717	-1.30768
hsa-miR-3196	4.36239	0	0	0	0	0	0	0	0	0	0	0	6.13729	0	0	0	0	0	0	0	0	0	0	0	0	0	0	0	0	0	0	0	-0.415438	0.532784	1.0053	-1.83617
hsa-miR-3197	0	0	0	0	0	0	0	0	0	0	0	0	0	0	0	0	0	0	0	0	0	0	0	6.94059	0	0	0	0	0	0	0	0	0.315482	0.328695	0.971561	-0.340598
hsa-miR-3198	0	0	0	0	0	0	0	5.49584	0	0	0	0	0	6.95143	0	0	0	0	4.83607	0	0	0	0	0	0	0	0	0	0	0	0	0	0.0821782	0.896381	1.37886	-1.2145
hsa-miR-32-3p	0	0	0	0	6.27197	8.17119	7.63887	0	7.57286	8.0672	0	6.46132	5.91831	4.98599	0	5.16674	0	0	7.49312	0	6.68416	0	0	6.67991	6.48909	0	0	0	0	0	0	0	-1.19729	0.401702	1.75632	-4.1509
hsa-miR-32-5p	0	0	5.57651	0	4.02285	0	7.46985	0	0	6.49296	0	0	0	0	0	0	0	0	7.96038	0	7.33113	0	0	0	7.25999	0	0	0	0	0	0	0	-2.14875	0.118588	0.640793	-4.93829
hsa-miR-3200-3p	0	0	0	0	0	0	0	0	0	0	0	0	0	0	0	0	0	0	0	0	3.95862	0	0	0	0	0	6.38358	0	0	0	0	0	-0.45842	0.504498	1.01062	-1.92746
hsa-miR-3200-5p	0	0	0	0	0	0	0	0	0	0	0	0	0	0	0	0	0	0	0	0	0	0	0	0	4.72134	0	0	0	0	5.92492	0	0	-1.06463	0.170886	0.553716	-2.68297
hsa-miR-3202	0	0	0	0	0	6.59621	0	0	0	0	0	0	0	0	0	6.72468	0	0	0	0	0	0	0	0	0	0	0	0	0	0	0	0	0.605495	0.162089	1.47447	-0.263477
hsa-miR-320a	11.2336	13.0742	10.5242	11.6229	11.3912	12.8341	11.622	12.3767	12.1506	12.7839	12.2218	11.0455	9.81868	12.0486	11.7254	11.8338	11.0289	11.3963	11.6555	12.5118	11.5843	12.0379	0	11.3996	11.3028	10.4018	12.039	11.4284	12.8993	12.3107	12.5778	8.94006	-0.938521	0.145702	0.345375	-2.22242
hsa-miR-320b	11.6219	12.9043	10.191	10.4815	11.0612	12.1438	11.2305	11.9557	10.2294	12.31	10.6374	10.5751	9.88068	11.2979	11.6244	10.9469	12.0286	7.31741	11.1861	12.3146	11.0631	10.1319	0	10.5927	10.3249	11.4012	11.8901	10.826	13.1915	12.5451	13.5777	0	-1.88915	0.027898	-0.22009	-3.5582
hsa-miR-320c	8.6161	0	7.14117	8.94732	7.84443	9.28397	9.27138	7.79196	6.00298	9.50858	0	8.9073	8.48325	8.5286	6.53115	8.30052	10.766	0	9.07274	11.2118	8.99482	0	0	7.67285	6.99884	0	8.37056	10.2415	10.4554	0	0	0	-1.6295	0.306855	1.62675	-4.88574
hsa-miR-320d	7.61977	0	7.14117	8.2123	4.97778	6.59621	8.05209	6.47976	0	7.89795	0	7.04082	8.01532	4.98599	0	0	0	0	7.11701	9.45836	7.67713	0	0	6.36149	6.26938	0	0	8.88075	8.87249	0	0	0	-2.11493	0.168203	0.989532	-5.2194
hsa-miR-320e	6.62709	0	0	0	0	0	4.52572	0	0	0	0	0	0	0	0	0	0	0	0	0	0	0	0	0	0	0	0	0	0	0	0	0	-0.15134	0.784026	0.994225	-1.29691
hsa-miR-323a-3p	5.32689	0	0	0	4.02285	0	0	0	0	3.98594	0	4.50962	0	0	0	0	0	0	3.88571	0	0	0	0	0	0	0	0	0	0	0	0	0	-0.157194	0.805936	1.17068	-1.48507
hsa-miR-323b-3p	0	0	0	0	0	0	0	0	0	0	0	4.50962	0	7.27103	0	0	0	0	0	0	0	0	0	0	0	0	0	0	0	0	0	0	0.535484	0.173987	1.32682	-0.255855
hsa-miR-324-3p	8.81725	0	8.35771	7.62976	7.74535	0	7.05752	7.28017	0	6.90399	0	6.77997	8.73894	0	7.84369	5.73825	0	8.89633	8.03808	0	8.39058	0	0	0	7.48104	10.9864	7.37491	7.08103	0	0	0	0	-0.216426	0.889383	3.00318	-3.43603
hsa-miR-324-5p	6.88769	0	6.15136	7.62976	7.26261	4.64026	8.16715	5.49584	6.99169	7.59979	0	7.45311	8.06956	0	0	4.20636	0	0	6.96616	0	5.88729	0	0	6.67991	4.72134	0	0	6.09164	0	0	0	0	-0.12615	0.929823	2.87291	-3.12521
hsa-miR-326	7.61977	0	8.13605	6.63703	5.9547	0	4.52572	0	6.99169	3.98594	0	6.05173	7.31836	0	0	0	0	0	6.96616	0	7.67713	0	0	0	6.48909	11.4012	0	0	6.30284	0	0	0	-0.810205	0.542954	1.91595	-3.53636
hsa-miR-328-3p	11.2453	0	9.50214	7.62976	9.48785	7.75782	8.85712	9.75058	9.30452	8.4809	0	7.45311	6.90633	5.96304	0	7.83279	0	0	10.4861	7.4645	9.50855	0	0	5.95229	9.91501	0	0	7.66243	0	0	0	0	-0.25417	0.884891	3.39829	-3.90663
hsa-miR-328-5p	6.3088	0	0	5.65145	0	0	5.49406	0	0	3.98594	0	0	3.44795	0	0	4.20636	0	6.32643	0	6.47265	4.91146	0	0	7.67285	0	0	7.37491	0	7.29367	0	0	0	-1.81249	0.139792	0.663782	-4.28877
hsa-miR-330-3p	0	0	6.56131	7.95024	5.9547	0	6.79665	5.49584	0	4.93968	0	0	4.38028	0	0	5.16674	0	0	5.81059	0	6.46411	0	0	6.94059	6.48909	0	7.95697	0	7.29367	5.92492	0	0	-2.93493	0.0156334	-0.62118	-5.24869
hsa-miR-330-5p	0	0	0	0	0	0	0	0	0	0	0	0	4.38028	0	0	6.72468	0	0	0	0	0	0	0	0	0	0	0	0	0	0	0	0	-0.132361	0.807081	0.989534	-1.25426
hsa-miR-331-3p	8.29509	0	7.87404	0	7.11165	7.39716	7.05752	0	7.98601	5.50889	0	6.77997	7.90031	5.96304	0	5.16674	0	0	7.25357	6.47265	7.8689	0	0	0	6.01008	0	0	7.66243	0	8.22773	0	0	-1.56557	0.259608	1.25482	-4.38597
hsa-miR-331-5p	0	0	4.60643	0	0	5.61104	0	0	0	3.98594	0	0	0	0	0	4.20636	0	0	0	0	0	0	0	0	0	0	0	0	0	0	0	0	0.257034	0.63805	1.37182	-0.857749
hsa-miR-335-3p	0	0	6.56131	0	7.63895	5.61104	7.05752	6.0701	0	6.90399	0	6.46132	4.94197	4.98599	0	5.73825	0	0	7.96038	0	5.88729	0	0	4.41319	8.31399	0	0	0	0	9.71006	0	0	-2.063	0.172391	1.0154	-5.14139
hsa-miR-335-5p	6.88769	10.9049	13.093	0	10.5172	12.5181	14.6491	13.2742	14.0411	13.1798	0	12.7305	12.4311	11.7215	11.5383	10.7993	9.44534	6.32643	14.8952	13.7325	11.8855	11.8315	0	9.34606	14.1475	0	12.0944	12.3374	11.8394	10.0722	0	12.5223	-2.53502	0.156527	1.06081	-6.13085
hsa-miR-337-3p	5.89982	0	0	0	6.27197	0	0	6.47976	0	0	0	4.50962	0	4.98599	0	0	0	0	3.88571	0	0	0	0	0	3.77502	0	0	0	0	0	0	0	0.513343	0.487971	2.014	-0.98731
hsa-miR-337-5p	0	0	0	0	0	0	0	0	0	0	0	0	0	4.98599	0	0	0	0	0	0	0	0	0	0	0	0	0	0	0	0	0	0	0.226636	0.328695	0.69795	-0.244679
hsa-miR-338-3p	5.89982	0	6.56131	7.62976	4.02285	0	6.47796	0	7.57286	0	0	5.4776	7.22585	0	0	0	0	0	0	0	5.88729	0	0	0	0	11.4012	6.38358	0	0	0	0	0	0.466385	0.719215	3.13985	-2.20708
hsa-miR-338-5p	4.36239	0	0	0	6.27197	0	4.52572	0	0	0	0	0	0	5.96304	0	6.14652	0	0	4.83607	0	3.95862	0	0	0	0	0	0	0	0	0	0	0	0.277574	0.731922	1.94201	-1.38686
hsa-miR-339-3p	7.10834	0	6.15136	0	5.9547	4.64026	0	4.52746	6.99169	3.98594	0	6.77997	3.44795	5.96304	0	6.46437	0	0	0	8.04674	6.68416	0	0	0	0	0	0	0	0	0	0	0	1.23673	0.276292	3.54159	-1.06814
hsa-miR-339-5p	7.29967	9.90566	7.14117	0	6.75205	0	4.52572	0	0	4.93968	0	6.46132	5.34523	0	0	0	0	0	0	0	3.95862	0	0	0	5.28796	0	0	0	0	0	0	0	-0.122654	0.910734	2.12095	-2.36626
hsa-miR-33a-3p	0	0	5.57651	0	4.02285	0	5.49406	0	0	0	0	0	0	0	0	0	0	0	0	0	4.91146	0	0	0	0	0	0	0	0	0	0	0	0.110177	0.86937	1.50099	-1.28064
hsa-miR-33b-5p	0	0	0	0	0	0	4.52572	0	0	0	0	4.50962	0	0	0	0	0	0	0	0	0	0	0	0	0	0	0	0	0	0	0	0	-0.247589	0.626673	0.827108	-1.32229
hsa-miR-340-3p	7.88158	0	7.14117	0	9.21908	4.64026	7.63887	7.28017	6.00298	8.0672	0	5.4776	7.02088	0	0	7.71784	0	0	7.25357	0	8.03813	0	0	0	6.84809	0	0	0	0	0	0	0	-0.801097	0.58992	2.28099	-3.88319
hsa-miR-340-5p	0	0	0	0	4.02285	4.64026	4.52572	0	0	0	0	0	0	0	0	5.16674	0	0	0	0	3.95862	0	0	0	0	0	0	0	0	5.92492	0	0	-0.236497	0.77148	1.47295	-1.94594
hsa-miR-342-3p	13.7541	11.9045	11.3794	9.87193	12.9948	11.1054	11.7567	11.9477	10.4408	11.3519	0	10.4232	10.2174	11.416	10.6863	12.4706	0	9.11829	11.4925	10.5447	13.472	11.3011	0	8.5955	11.5968	11.5711	10.4547	10.2415	10.1926	12.1492	0	0	-0.762278	0.616012	2.34319	-3.86775
hsa-miR-342-5p	8.54229	0	6.56131	8.2123	4.97778	8.28628	6.06831	6.0701	6.00298	6.71306	0	5.4776	5.91831	7.5325	7.84369	7.59293	0	0	6.38696	6.47265	6.46411	0	0	9.77175	7.13532	0	8.37056	0	7.87556	9.48795	0	0	-2.20034	0.0632005	0.130378	-4.53106
hsa-miR-345-3p	4.36239	0	0	0	0	0	4.52572	0	0	0	0	0	0	0	0	0	0	0	0	0	0	0	0	0	3.77502	0	0	0	0	0	0	0	-0.631783	0.30687	0.66295	-1.92652
hsa-miR-345-5p	7.10834	0	7.87404	8.43399	9.29111	5.61104	8.16715	6.79845	0	8.0672	0	7.26164	8.80438	0	0	5.16674	0	0	7.79118	8.26835	8.91011	0	0	0	7.67268	0	0	0	0	0	0	0	-1.85639	0.251295	1.44962	-5.1624
hsa-miR-34a-3p	0	0	4.60643	0	6.27197	0	4.52572	0	0	0	0	0	0	0	0	5.16674	0	0	4.83607	0	6.68416	0	0	0	0	0	0	0	0	0	0	0	0.0969718	0.903585	1.74586	-1.55191
hsa-miR-34a-5p	0	0	6.88018	0	5.5474	4.64026	0	0	0	5.50889	0	6.05173	0	0	0	0	0	0	3.88571	0	7.33113	0	0	0	0	0	0	0	0	0	0	0	0.444663	0.607049	2.20969	-1.32037
hsa-miR-34b-3p	0	0	0	0	0	0	0	0	0	0	0	0	0	0	0	0	0	0	0	0	0	0	0	0	5.69374	0	0	0	0	0	0	0	-0.569374	0.343436	0.718639	-1.85739
hsa-miR-3605-3p	0	0	0	0	0	0	0	0	0	0	0	0	0	0	0	0	0	0	0	0	0	0	0	0	3.77502	0	0	0	0	0	0	0	-0.377502	0.343436	0.476467	-1.23147
hsa-miR-3605-5p	4.36239	0	4.60643	0	4.97778	0	5.49406	0	6.99169	6.49296	0	0	4.38028	5.96304	0	7.45618	0	0	0	0	0	0	0	7.93471	0	0	0	0	0	5.92492	0	0	-0.306849	0.787641	2.0523	-2.666
hsa-miR-3607-3p	5.32689	0	0	0	0	0	0	0	0	0	0	4.50962	3.44795	0	0	0	0	0	0	0	0	0	0	0	4.72134	0	0	0	0	0	0	0	-0.369815	0.56821	0.981558	-1.72119
hsa-miR-3609	0	0	0	0	0	0	0	0	0	0	0	0	4.38028	0	0	0	0	0	0	0	0	0	0	0	0	0	0	0	0	0	0	0	-0.438028	0.343436	0.552861	-1.42892
hsa-miR-361-3p	10.1744	0	8.13605	12.0822	9.51818	6.59621	8.63524	8.7887	6.99169	9.53769	0	8.9713	11.0847	8.11487	0	8.45206	0	11.4788	7.79118	0	10.7704	0	0	8.34827	7.84182	0	0	8.65887	0	7.49397	0	0	0.537991	0.764111	4.25319	-3.17721
hsa-miR-361-5p	0	0	6.88018	8.2123	6.53189	4.64026	6.79665	4.52746	6.00298	6.49296	0	6.77997	8.17228	0	0	4.20636	0	0	6.96616	0	8.18959	0	0	0	0	0	0	0	6.30284	0	0	0	-0.928953	0.504428	1.95812	-3.81602
hsa-miR-3610	0	0	0	0	0	0	0	0	6.00298	0	0	0	0	0	0	0	0	0	0	0	0	0	0	0	0	0	0	0	0	0	0	0	0.272863	0.328695	0.840311	-0.294586
hsa-miR-3611	0	0	0	0	0	0	0	0	0	0	0	0	0	0	0	0	0	0	3.88571	0	0	0	0	0	0	0	0	0	0	0	0	0	-0.388571	0.343436	0.490438	-1.26758
hsa-miR-3613-5p	0	0	0	0	4.97778	0	5.49406	0	0	0	0	0	0	0	0	0	0	0	0	0	4.91146	0	0	0	0	0	0	8.07569	0	0	0	0	0.267182	0.713832	1.75975	-1.22538
hsa-miR-3614-5p	4.36239	0	4.60643	0	6.27197	0	0	0	0	0	0	0	4.94197	4.98599	0	5.16674	0	0	0	0	0	0	0	0	0	0	0	0	0	0	0	0	0.660054	0.342485	2.06646	-0.74635
hsa-miR-3615	7.61977	0	6.15136	0	6.27197	4.64026	5.49406	5.49584	0	5.91598	0	6.05173	6.90633	0	0	5.16674	0	0	6.79768	0	6.68416	0	0	0	6.84809	0	0	0	0	0	0	0	-1.01068	0.431171	1.64514	-3.66649
hsa-miR-3619-3p	5.32689	0	0	0	0	0	4.52572	0	0	0	0	0	0	0	0	0	0	0	0	0	0	0	0	0	0	0	0	0	0	0	0	0	-0.21044	0.687849	0.887665	-1.30855
hsa-miR-362-3p	0	0	6.56131	0	0	0	5.49406	6.0701	0	0	0	0	0	0	0	0	0	0	0	0	4.91146	0	0	0	0	0	0	0	0	0	0	0	0.247998	0.72849	1.71506	-1.21907
hsa-miR-362-5p	0	0	0	0	0	0	0	0	0	0	0	0	0	0	0	6.14652	0	0	0	0	0	0	0	0	0	0	0	0	0	0	0	0	0.279387	0.328695	0.860405	-0.30163
hsa-miR-3620-3p	0	0	0	0	0	0	0	0	0	0	0	0	0	4.98599	0	0	0	0	0	0	0	0	0	0	0	0	0	0	0	0	0	0	0.226636	0.328695	0.69795	-0.244679
hsa-miR-3620-5p	5.32689	0	0	0	0	0	0	0	0	0	0	0	0	0	0	0	0	0	0	0	0	0	0	0	0	0	0	0	0	0	0	0	0.242131	0.328695	0.745671	-0.261408
hsa-miR-3622a-5p	0	0	0	7.62976	0	6.59621	0	0	0	0	0	0	0	4.98599	5.54667	4.20636	0	0	0	0	0	0	0	6.94059	0	0	7.37491	0	7.29367	6.913	0	0	-0.526086	0.680262	2.1478	-3.19997
hsa-miR-363-3p	0	0	4.60643	0	4.02285	0	0	0	0	0	0	4.50962	4.38028	0	0	0	0	0	3.88571	0	6.20434	0	0	0	0	0	0	6.09164	0	0	0	0	0.329531	0.655229	1.8392	-1.18014
hsa-miR-363-5p	0	0	0	0	0	4.64026	0	0	0	4.93968	0	0	0	4.98599	0	6.14652	0	0	0	0	0	0	0	4.41319	0	0	0	0	0	0	0	0	0.423575	0.52408	1.77977	-0.932615
hsa-miR-3648	9.10047	0	6.56131	0	0	0	5.49406	7.79196	8.56907	7.2235	0	6.46132	7.77532	0	0	0	0	0	5.81059	0	7.67713	0	0	8.15626	6.26938	0	0	0	0	0	0	0	-0.788306	0.569589	2.06561	-3.64222
hsa-miR-3651	0	0	5.57651	0	7.26261	0	4.52572	7.05933	0	5.50889	0	8.44899	9.21861	6.95143	0	0	0	0	3.88571	0	8.56696	0	0	0	0	0	0	0	0	0	0	0	-0.319992	0.803159	2.33824	-2.97822
hsa-miR-3653-3p	0	0	5.57651	7.95024	6.53189	0	4.52572	8.55481	0	5.91598	0	5.4776	10.0655	5.96304	0	0	0	0	0	5.4888	0	10.1319	0	8.25546	5.69374	0	0	0	0	0	0	0	-0.512547	0.718015	2.42384	-3.44893
hsa-miR-3653-5p	5.32689	0	0	0	0	0	0	0	0	0	0	0	4.38028	0	0	0	0	0	0	0	0	0	0	0	0	0	0	0	0	0	0	0	-0.195897	0.701093	0.872461	-1.26426
hsa-miR-3654	0	0	0	0	0	0	0	0	0	0	0	0	0	0	0	0	0	0	3.88571	0	0	0	0	0	0	0	0	0	0	0	0	0	-0.388571	0.343436	0.490438	-1.26758
hsa-miR-3656	12.13	0	8.79713	9.87193	8.02427	8.90616	6.47796	10.2196	9.15277	3.98594	0	5.4776	15.1383	9.98555	7.84369	7.93926	7.45153	0	6.12737	11.9161	7.33113	8.13575	0	9.96	6.84809	0	9.95261	7.08103	9.74556	0	0	12.2593	-0.175248	0.922652	3.60736	-3.95786
hsa-miR-365a-3p	7.88158	0	8.13605	0	7.26261	0	0	7.47166	6.99169	7.48493	0	6.46132	0	0	0	0	0	0	9.4871	0	0	0	0	0	6.99884	0	0	0	0	0	0	0	-0.387774	0.789876	2.65406	-3.42961
hsa-miR-365a-5p	0	0	4.60643	0	4.02285	0	0	0	0	0	0	0	0	0	5.54667	0	0	0	5.40409	7.4645	0	9.13319	0	0	3.77502	0	0	0	0	0	0	0	-0.604856	0.566919	1.59243	-2.80214
hsa-miR-365b-3p	7.88158	0	8.13605	0	7.26261	0	0	7.47166	6.99169	7.48493	0	6.46132	0	0	0	0	0	0	9.4871	0	0	0	0	0	6.99884	0	0	0	0	0	0	0	-0.387774	0.789876	2.65406	-3.42961
hsa-miR-365b-5p	0	0	5.57651	0	0	0	4.52572	0	0	0	0	0	0	0	0	6.14652	0	0	4.83607	0	0	0	0	0	0	0	0	0	0	0	0	0	-0.403314	0.585932	1.13733	-1.94396
hsa-miR-3667-3p	0	0	0	0	0	0	0	0	0	0	0	0	0	0	0	0	0	0	0	0	3.95862	0	0	0	0	0	0	0	0	0	0	0	0.179937	0.328695	0.554137	-0.194263
hsa-miR-3667-5p	0	0	0	0	0	0	0	0	0	5.50889	0	0	5.66004	4.98599	0	4.20636	0	0	0	0	0	0	0	0	0	0	0	0	0	0	0	0	-0.699059	0.399042	1.04485	-2.44297
hsa-miR-3679-5p	0	0	5.57651	0	4.02285	6.59621	0	5.49584	0	6.23313	0	0	4.94197	6.54027	7.1109	5.16674	0	0	5.40409	0	3.95862	0	0	0	5.28796	0	0	0	0	0	0	0	-0.165445	0.880097	2.11108	-2.44197
hsa-miR-3686	0	9.90566	0	0	4.02285	0	0	4.52746	0	0	9.0543	4.50962	0	0	0	0	0	0	0	0	0	0	0	0	0	0	0	0	0	0	0	0	1.45545	0.0341084	2.7909	0.119997
hsa-miR-3687	13.9126	0	6.56131	0	5.9547	0	0	0	0	0	0	6.46132	9.63304	5.96304	0	0	0	0	0	0	6.46411	0	0	10.737	4.72134	0	0	0	8.87249	0	0	0	0.225227	0.884573	3.43471	-2.98426
hsa-miR-369-3p	0	0	4.60643	0	0	0	6.06831	0	0	0	0	4.50962	0	0	0	0	0	0	3.88571	0	4.91146	0	0	0	0	0	0	0	0	0	0	0	-0.357788	0.64845	1.28976	-2.00534
hsa-miR-369-5p	0	0	0	0	0	0	4.52572	0	0	0	0	4.50962	0	0	0	0	0	0	0	0	3.95862	0	0	0	3.77502	0	0	0	0	0	0	0	-0.445154	0.482857	0.883994	-1.7743
hsa-miR-3690	7.88158	0	0	0	0	0	0	0	0	0	0	0	4.38028	0	0	0	0	0	0	0	0	0	0	0	0	0	0	0	0	0	0	0	-0.0797748	0.88923	1.09691	-1.25646
hsa-miR-3691-5p	5.32689	0	0	0	0	0	0	0	0	0	0	0	0	0	0	0	0	0	0	0	0	0	0	0	0	0	0	0	0	0	0	0	0.242131	0.328695	0.745671	-0.261408
hsa-miR-370-3p	0	0	0	0	0	0	4.52572	0	0	0	0	4.50962	0	0	0	0	0	0	0	0	0	0	0	0	0	0	0	0	0	0	0	0	-0.247589	0.626673	0.827108	-1.32229
hsa-miR-371b-5p	0	0	0	0	0	0	0	0	0	0	0	0	0	5.96304	0	6.72468	0	0	0	0	0	0	0	0	0	0	0	0	0	0	0	0	0.576715	0.162862	1.40598	-0.25255
hsa-miR-374a-3p	4.36239	0	5.57651	0	5.9547	0	6.06831	0	0	4.93968	0	4.50962	0	4.98599	0	0	0	0	5.81059	0	5.88729	0	0	0	6.99884	0	0	0	0	0	0	0	-0.960083	0.40141	1.41855	-3.33872
hsa-miR-374a-5p	7.88158	0	7.55365	0	6.94302	0	5.49406	0	0	4.93968	0	0	0	0	0	0	0	0	6.38696	0	7.04361	0	0	0	7.37475	0	0	0	0	0	0	0	-1.08219	0.373551	1.4228	-3.58717
hsa-miR-374b-3p	0	0	0	0	4.02285	0	0	0	0	0	0	0	4.94197	0	0	0	0	0	4.83607	0	5.48036	0	0	0	5.69374	0	0	0	0	0	0	0	-1.11521	0.212907	0.734338	-2.96476
hsa-miR-374b-5p	9.68456	9.90566	10.0392	8.2123	10.998	8.67222	10.4169	8.55481	0	10.1027	0	7.9103	9.16978	6.95143	0	9.3377	0	7.31741	10.4861	0	9.47944	0	0	0	10.7325	0	0	8.07569	0	8.22773	0	0	-0.679994	0.724126	3.33811	-4.6981
hsa-miR-374c-5p	0	0	0	0	5.5474	0	6.79665	0	0	3.98594	0	0	0	0	0	0	0	0	4.83607	0	5.48036	0	0	0	5.69374	0	0	0	0	0	0	0	-1.62998	0.116376	0.470059	-3.73001
hsa-miR-375	0	0	0	0	0	0	0	0	0	0	0	0	0	4.98599	0	0	0	0	0	0	0	0	0	4.41319	0	0	0	0	0	0	0	0	0.427235	0.162886	1.0416	-0.187128
hsa-miR-376a-3p	0	0	5.57651	0	0	0	5.49406	0	0	0	0	8.03533	0	9.11226	0	0	0	0	0	0	0	0	0	0	0	0	0	0	0	0	0	0	0.483508	0.550105	2.12439	-1.15737
hsa-miR-376b-3p	0	0	0	0	0	0	4.52572	0	0	0	0	4.50962	0	0	0	0	0	0	0	0	0	0	0	0	0	0	0	0	0	0	0	0	-0.247589	0.626673	0.827108	-1.32229
hsa-miR-376c-3p	0	0	4.60643	0	5.5474	5.61104	6.06831	7.47166	0	0	0	7.26164	0	12.9678	0	7.71784	0	0	3.88571	0	0	0	0	0	0	0	0	0	0	0	0	0	1.33113	0.21833	3.4962	-0.83393
hsa-miR-376c-5p	0	0	4.60643	0	0	0	0	0	0	0	0	0	0	0	0	0	0	0	0	0	0	0	0	0	0	0	0	0	0	0	0	0	0.209383	0.328695	0.644819	-0.226053
hsa-miR-377-3p	0	0	0	0	0	0	0	0	0	0	0	5.4776	0	0	0	0	0	0	0	0	0	0	0	0	0	0	0	0	7.29367	0	0	0	-0.480385	0.545611	1.21303	-2.1738
hsa-miR-378a-3p	9.87699	0	12.6547	11.7928	11.1987	11.6691	12.1694	11.6636	12.3729	11.7125	9.0543	12.1934	12.9334	11.6951	12.8644	12.3062	0	12.7348	11.7393	13.6163	10.645	12.4528	0	13.3774	12.3559	0	13.0668	11.3563	12.1674	9.90249	0	8.94006	-1.47322	0.371251	1.88267	-4.82912
hsa-miR-378a-5p	8.1031	0	7.87404	5.65145	8.39498	0	7.92706	7.05933	8.56907	7.48493	0	8.69627	8.59842	4.98599	0	7.83279	0	0	7.37831	0	9.32439	8.13575	0	5.95229	6.67973	0	0	0	0	0	0	0	0.310403	0.841867	3.54077	-2.91996
hsa-miR-378b	0	0	7.72272	0	0	0	4.52572	5.49584	6.00298	5.50889	9.0543	6.05173	6.6457	5.96304	0	6.46437	0	0	6.96616	5.4888	0	8.13575	0	0	6.99884	0	8.37056	0	0	0	0	0	-1.95543	0.138398	0.691894	-4.60276
hsa-miR-378c	5.32689	0	9.4549	5.65145	7.39926	7.39716	7.63887	8.46759	9.30452	8.84922	0	8.77009	10.0521	8.40343	8.5194	8.71441	0	8.6339	8.48911	10.158	7.04361	10.1319	0	9.86894	8.79812	0	10.5371	0	8.28907	0	0	8.94006	-1.27991	0.405992	1.88484	-4.44466
hsa-miR-378d	4.36239	0	10.1019	0	6.53189	7.58873	7.63887	7.92887	8.98316	7.98506	10.0529	8.69627	9.48124	7.94559	7.1109	8.52226	0	7.31741	8.64624	10.0426	6.46411	9.71729	0	9.86894	8.87811	0	10.2743	0	8.28907	0	0	0	-1.61479	0.293777	1.51925	-4.74883
hsa-miR-378e	0	0	0	0	0	0	0	0	0	0	0	0	3.44795	0	0	0	0	0	0	0	0	0	0	0	0	0	0	0	0	0	0	0	-0.344795	0.343436	0.435185	-1.12477
hsa-miR-378f	0	0	4.60643	0	4.02285	0	5.49406	5.49584	6.99169	3.98594	0	5.4776	5.91831	5.96304	5.54667	4.20636	0	7.31741	5.81059	5.4888	0	8.13575	0	4.41319	3.77502	0	0	0	0	0	0	0	-0.221053	0.839342	2.02714	-2.46924
hsa-miR-378g	0	0	9.0722	0	6.75205	6.91515	6.06831	7.28017	7.98601	7.2235	0	8.25694	8.52267	6.54027	7.1109	7.1363	0	6.32643	7.11701	9.91723	6.20434	8.13575	0	9.86894	7.25999	0	9.17604	0	8.28907	0	0	0	-1.92168	0.182083	0.981921	-4.82528
hsa-miR-378h	0	0	0	0	0	0	0	0	0	0	0	0	0	0	0	0	0	0	0	0	0	0	0	0	3.77502	0	0	0	0	0	0	0	-0.377502	0.343436	0.476467	-1.23147
hsa-miR-378i	4.36239	0	5.57651	6.63703	6.27197	7.90916	6.79665	5.49584	0	6.90399	0	6.05173	7.83917	4.98599	8.68889	6.14652	0	0	5.40409	8.26835	3.95862	0	0	8.99053	7.48104	0	7.37491	7.66243	0	5.92492	0	0	-1.83851	0.145965	0.698516	-4.37554
hsa-miR-379-3p	0	0	0	0	0	0	6.06831	0	0	0	0	6.05173	0	0	0	0	0	0	0	0	0	0	0	0	0	0	0	0	0	0	0	0	-0.331752	0.626951	1.10938	-1.77289
hsa-miR-379-5p	0	0	0	0	0	0	0	0	0	0	0	0	0	4.98599	0	0	0	0	0	0	0	0	0	0	0	0	0	0	0	0	0	0	0.226636	0.328695	0.69795	-0.244679
hsa-miR-380-3p	0	0	0	0	0	0	0	0	0	0	0	5.4776	0	5.96304	0	0	0	0	0	0	0	0	0	0	0	0	0	0	0	0	0	0	0.520029	0.162465	1.26705	-0.226988
hsa-miR-381-3p	0	0	0	0	0	0	0	0	0	0	0	0	0	5.96304	0	0	0	0	0	0	0	0	0	0	0	0	0	0	0	0	0	0	0.271047	0.328695	0.834721	-0.292626
hsa-miR-382-5p	0	0	0	0	0	0	0	0	0	0	0	5.4776	0	9.58546	0	4.20636	0	0	0	0	3.95862	0	0	0	0	0	0	0	0	0	0	0	1.05582	0.0603761	2.16204	-0.0503974
hsa-miR-383-5p	0	0	0	0	0	4.64026	0	0	0	0	0	0	0	0	0	0	0	0	0	0	0	0	0	0	0	0	0	0	0	0	0	0	0.210921	0.328695	0.649555	-0.227713
hsa-miR-3911	6.3088	0	0	0	0	0	0	0	0	0	0	0	0	0	0	0	0	0	0	0	0	0	0	0	0	0	0	0	0	0	0	0	0.286764	0.328695	0.883122	-0.309594
hsa-miR-3916	5.89982	0	0	5.65145	5.5474	5.61104	0	0	0	0	0	4.50962	0	0	0	0	0	0	0	0	0	0	0	0	0	0	0	0	0	0	0	0	1.23724	0.0220367	2.27779	0.196698
hsa-miR-3922-5p	0	0	0	0	0	0	0	0	0	0	0	0	0	0	0	4.20636	0	0	0	0	0	0	0	0	0	0	0	0	0	0	0	0	0.191198	0.328695	0.588816	-0.20642
hsa-miR-3928-3p	0	0	0	0	0	0	0	4.52746	0	3.98594	0	0	0	0	0	0	0	0	0	0	0	0	0	7.35269	0	0	0	0	0	0	0	0	0.141413	0.800489	1.28272	-0.999894
hsa-miR-3928-5p	0	0	0	0	0	0	0	0	0	0	0	0	0	0	0	0	0	0	0	0	3.95862	0	0	0	0	0	0	0	0	0	0	0	0.179937	0.328695	0.554137	-0.194263
hsa-miR-3934-5p	6.3088	0	7.14117	5.65145	0	7.17619	6.06831	6.0701	7.98601	6.90399	0	0	4.94197	7.5325	7.1109	6.14652	0	6.32643	6.96616	8.91873	4.91146	0	0	5.37893	6.01008	0	0	0	0	0	0	0	-0.447265	0.742301	2.38025	-3.27478
hsa-miR-3940-3p	4.36239	0	0	0	4.02285	0	0	0	0	3.98594	0	0	0	0	0	0	0	0	3.88571	0	0	0	0	0	0	0	0	0	0	0	0	0	-0.406018	0.500779	0.855662	-1.6677
hsa-miR-3940-5p	0	0	0	0	0	0	0	0	0	0	0	0	0	0	0	0	0	0	0	0	0	0	0	0	0	0	6.38358	0	0	0	0	0	-0.638358	0.343436	0.805708	-2.08242
hsa-miR-3942-5p	0	0	0	0	0	0	0	0	0	0	0	0	0	0	0	0	0	0	0	0	0	0	0	0	3.77502	0	0	0	0	0	0	0	-0.377502	0.343436	0.476467	-1.23147
hsa-miR-3945	0	0	4.60643	0	0	0	0	4.52746	0	3.98594	0	0	4.38028	0	0	0	0	0	0	0	3.95862	0	0	0	0	0	0	0	0	0	0	0	-0.241509	0.714232	1.13499	-1.61801
hsa-miR-3960	13.963	9.90566	13.7579	14.6532	11.8325	10.1371	11.8715	14.4351	12.44	10.6343	0	12.8157	14.7962	13.8377	11.6452	12.4209	9.76685	13.2033	10.1609	11.7235	12.2681	8.13575	10.3375	12.675	11.6086	11.4012	11.6886	9.97865	9.45643	9.71006	8.58137	10.5231	0.346568	0.688762	2.10008	-1.40694
hsa-miR-409-3p	0	0	0	0	4.02285	0	5.49406	7.05933	0	0	0	7.04082	0	6.54027	0	4.20636	0	0	3.88571	0	6.20434	0	0	0	0	0	0	0	0	0	0	0	0.656294	0.455727	2.44429	-1.1317
hsa-miR-411-3p	0	0	0	0	4.02285	0	0	0	0	0	0	6.05173	0	6.95143	0	0	0	0	0	0	3.95862	0	0	0	4.72134	0	0	0	0	0	0	0	0.481713	0.470757	1.83722	-0.873793
hsa-miR-421	6.88769	0	8.01099	0	7.74535	0	8.78688	5.49584	0	8.98221	0	6.46132	7.83917	5.96304	0	7.1363	0	0	9.83063	0	9.74703	0	0	7.93471	8.25528	0	0	0	0	9.07358	0	8.94006	-1.89849	0.272087	1.64848	-5.44546
hsa-miR-422a	0	0	4.60643	0	0	0	0	0	0	0	0	4.50962	0	0	0	0	0	0	0	5.4888	0	0	0	0	3.77502	0	0	0	0	0	0	0	-0.512016	0.472949	0.985754	-2.00979
hsa-miR-423-3p	10.767	0	9.24877	0	10.3918	7.39716	9.27138	7.47166	7.98601	7.70617	0	8.44899	9.01253	8.11487	0	5.16674	0	0	10.5271	0	11.2296	0	0	0	9.44901	11.2087	0	8.65887	0	5.92492	0	0	-0.366831	0.838376	3.36043	-4.0941
hsa-miR-423-5p	15.9348	12.9043	14.9469	16.5781	14.9397	16.7534	15.3428	16.546	17.3602	16.8446	15.4092	14.9146	15.0804	17.587	17.9158	16.6933	14.8009	16.2077	15.9477	17.648	15.5183	16.6698	12.3367	17.2453	15.4527	15.9553	17.9136	15.5602	16.3124	15.6204	14.4106	17.6096	-0.130638	0.782987	0.84114	-1.10242
hsa-miR-424-3p	5.32689	13.3637	10.6554	8.2123	7.84443	4.64026	6.47796	8.16897	6.00298	8.0672	0	6.05173	6.6457	8.64378	0	8.52226	0	0	7.79118	7.78479	6.46411	0	0	0	7.75973	0	0	8.39655	0	0	0	0	0.197041	0.898994	3.39854	-3.00446
hsa-miR-424-5p	5.89982	0	9.00819	7.21715	4.02285	7.39716	5.49406	0	0	0	0	0	6.4953	4.98599	0	7.71784	0	0	7.11701	0	6.46411	0	0	0	7.48104	0	0	6.09164	0	0	0	0	0.0142024	0.991518	2.78927	-2.76087
hsa-miR-425-3p	8.93729	0	7.87404	6.63703	8.63532	5.61104	9.27138	5.49584	6.00298	7.07257	0	8.15038	9.68608	0	0	7.45618	0	0	8.48911	0	8.25974	0	0	0	6.26938	0	0	7.08103	8.28907	5.92492	0	0	-1.85748	0.232227	1.30686	-5.02183
hsa-miR-425-5p	10.1497	9.90566	9.30313	7.21715	10.8147	6.18613	10.7844	7.79196	8.79092	9.25181	0	8.84032	10.0788	4.98599	0	8.88395	0	0	10.4439	5.4888	9.74703	0	0	0	9.87658	0	6.38358	8.39655	7.87556	0	0	0	-1.97229	0.234547	1.38982	-5.3344
hsa-miR-4271	0	0	5.57651	9.08455	0	0	5.49406	4.52746	0	5.50889	19.7468	4.50962	0	9.52665	12.1157	6.46437	11.4438	9.31061	3.88571	7.4645	4.91146	8.13575	16.1944	10.345	6.84809	12.4884	9.36838	10.3194	9.09444	8.48996	15.1923	12.9373	0.485259	0.781696	4.05889	-3.08837
hsa-miR-4281	0	0	0	0	0	0	6.06831	0	0	0	0	0	0	0	0	0	0	0	0	0	0	0	0	0	0	0	0	0	0	0	0	0	-0.606831	0.343436	0.765916	-1.97958
hsa-miR-4284	5.32689	10.9049	0	5.65145	4.97778	0	8.37293	5.49584	0	6.49296	0	7.62212	0	6.95143	8.5194	0	7.45153	0	3.88571	7.4645	3.95862	0	12.9215	0	3.77502	13.2588	6.38358	6.09164	9.28676	0	0	8.94006	0.346219	0.816898	3.41417	-2.72173
hsa-miR-4286	5.89982	0	0	0	6.53189	6.18613	5.49406	0	0	0	0	4.50962	4.38028	0	0	4.20636	0	0	0	0	5.48036	0	0	0	5.28796	0	0	0	0	0	0	0	-0.0246764	0.979486	1.96369	-2.01304
hsa-miR-4298	0	0	0	0	0	0	0	0	0	3.98594	0	0	0	4.98599	0	0	9.44534	0	0	0	0	0	0	0	4.72134	0	0	0	0	0	0	0	-0.214759	0.778165	1.35038	-1.7799
hsa-miR-4301	5.32689	0	4.60643	0	4.02285	0	0	0	0	0	0	0	7.02088	0	0	0	0	0	0	0	0	0	0	0	3.77502	0	0	0	0	0	0	0	-0.445219	0.60354	1.36191	-2.25235
hsa-miR-4306	0	0	0	0	0	0	0	5.49584	6.00298	0	0	0	0	0	7.1109	4.20636	0	0	3.88571	0	0	0	0	0	3.77502	0	6.38358	0	0	0	0	0	-0.367337	0.68635	1.51907	-2.25374
hsa-miR-432-5p	0	0	5.57651	6.63703	0	0	0	0	6.00298	0	0	7.04082	0	8.40343	6.53115	0	0	0	0	0	0	0	0	0	0	0	0	0	0	0	0	0	1.82691	0.0114116	3.19725	0.456558
hsa-miR-4326	4.36239	0	0	0	0	0	0	0	0	0	0	0	0	0	0	0	0	0	0	0	0	0	0	0	0	0	0	0	0	0	0	0	0.198291	0.328695	0.610658	-0.214077
hsa-miR-433-3p	0	0	0	0	0	0	0	0	0	0	0	0	0	0	0	0	0	0	0	8.04674	0	0	0	0	0	0	0	0	0	0	0	0	-0.804674	0.343436	1.01562	-2.62497
hsa-miR-4417	7.88158	0	7.3621	0	4.02285	8.90616	6.79665	7.92887	0	6.71306	0	0	7.31836	5.96304	0	5.16674	0	0	7.59947	8.04674	6.68416	0	0	7.80971	7.25999	0	7.37491	0	0	5.92492	0	0	-2.89772	0.0289094	-0.329387	-5.46605
hsa-miR-4422	0	0	0	0	0	0	0	0	0	0	0	0	0	0	0	6.14652	0	0	0	0	0	0	0	0	0	0	0	0	0	0	0	0	0.279387	0.328695	0.860405	-0.30163
hsa-miR-4429	0	0	0	0	0	0	0	0	0	5.50889	0	0	0	0	0	0	0	0	3.88571	5.4888	0	0	0	0	4.72134	0	0	0	0	0	0	0	-1.96047	0.0390841	-0.122225	-3.79872
hsa-miR-4433a-3p	0	0	0	0	0	0	0	0	0	0	0	0	0	6.95143	8.32732	0	0	0	0	0	0	0	0	0	0	0	0	0	0	0	0	0	0.694489	0.163851	1.69556	-0.306586
hsa-miR-4433b-3p	0	0	4.60643	0	0	9.28397	0	0	0	0	0	0	3.44795	8.40343	8.10568	0	0	0	0	0	0	8.13575	0	0	3.77502	10.9864	7.37491	6.09164	0	0	0	10.9379	1.56526	0.211	4.07105	-0.940524
hsa-miR-4433b-5p	0	0	0	0	0	4.64026	0	0	0	0	0	0	0	0	0	0	0	0	0	0	0	0	0	0	0	0	0	0	0	0	0	0	0.210921	0.328695	0.649555	-0.227713
hsa-miR-4436b-3p	0	0	0	0	4.97778	0	0	0	0	0	0	0	0	5.96304	0	0	0	0	0	0	0	0	0	0	0	0	0	7.08103	0	0	0	0	0.819175	0.0862871	1.76574	-0.127388
hsa-miR-4437	0	0	0	0	0	0	0	0	0	0	0	0	0	0	0	0	0	0	3.88571	0	0	0	0	0	0	0	0	0	0	0	0	0	-0.388571	0.343436	0.490438	-1.26758
hsa-miR-4443	0	0	0	0	5.5474	4.64026	6.06831	6.47976	8.79092	7.2235	0	5.4776	0	6.95143	0	7.93926	0	0	5.81059	7.05218	6.20434	8.13575	0	8.04973	5.69374	0	0	0	0	0	0	0	-0.0840842	0.949804	2.67924	-2.84741
hsa-miR-4444	0	0	0	0	4.97778	7.58873	0	0	0	6.49296	0	0	5.91831	6.95143	0	0	0	0	0	0	4.91146	0	0	0	4.72134	0	0	0	0	0	0	0	-0.602834	0.565719	1.57884	-2.7845
hsa-miR-4446-3p	0	0	0	0	0	0	0	0	0	0	0	0	0	0	0	0	0	0	0	0	0	0	0	0	0	11.4012	6.38358	0	0	0	0	0	-0.12012	0.885252	1.59039	-1.83063
hsa-miR-4448	0	0	0	0	0	0	0	0	0	0	0	0	0	4.98599	0	0	0	0	0	0	0	0	0	0	0	0	0	0	8.28907	0	0	0	-0.602271	0.498813	1.30319	-2.50773
hsa-miR-4449	9.99235	0	11.1759	15.7492	9.39283	9.71222	10.2442	13.6924	12.7879	10.661	0	11.6152	13.0254	11.7981	10.7642	12.2504	7.45153	16.0448	9.87365	10.5017	11.782	11.8315	0	10.6302	11.7267	0	11.4542	11.9776	12.7924	12.2411	10.1638	10.5231	-1.76064	0.127542	0.539264	-4.06054
hsa-miR-4454	8.29509	0	7.14117	0	6.53189	7.17619	7.27836	6.47976	6.00298	3.98594	0	5.4776	6.13729	6.54027	7.1109	5.73825	0	0	6.38696	0	5.88729	8.13575	13.6584	0	6.67973	0	8.69161	6.09164	8.28907	9.22532	0	0	-1.10983	0.417248	1.68381	-3.90346
hsa-miR-4459	6.88769	11.4896	7.72272	8.94732	0	4.64026	6.47796	8.05391	7.98601	5.50889	0	4.50962	5.91831	7.75378	9.42446	7.30509	9.44534	9.31061	6.38696	8.78152	5.48036	0	0	9.20427	6.01008	0	9.17604	6.09164	7.87556	6.913	8.58137	10.5231	-1.0368	0.266369	0.834385	-2.90798
hsa-miR-4461	0	0	0	0	0	0	4.52572	0	0	0	0	0	0	0	0	0	0	0	0	0	0	0	0	0	0	0	0	7.08103	0	0	0	0	-0.130707	0.816532	1.03428	-1.29569
hsa-miR-4463	0	0	0	0	0	0	4.52572	0	0	0	0	0	0	0	0	0	0	0	0	0	0	0	0	0	0	0	0	0	0	0	0	0	-0.452572	0.343436	0.571217	-1.47636
hsa-miR-4466	9.10047	0	6.56131	5.65145	4.02285	6.59621	7.05752	8.05391	7.98601	7.36013	0	8.15038	6.6457	9.33428	7.84369	4.20636	0	0	6.12737	7.05218	8.4518	0	0	0	6.26938	0	6.38358	7.08103	9.28676	0	0	0	-1.38918	0.287335	1.25532	-4.03369
hsa-miR-4467	5.89982	0	0	0	0	0	0	0	0	0	0	0	0	0	0	0	0	0	0	0	0	0	0	0	0	0	0	0	0	0	0	0	0.268174	0.328695	0.825871	-0.289524
hsa-miR-4468	0	0	0	0	0	0	0	0	0	0	0	0	0	0	0	0	0	0	0	0	0	0	0	0	0	8.40496	0	0	0	0	0	0	0.382043	0.328695	1.17655	-0.412459
hsa-miR-4473	0	0	0	0	0	0	0	0	0	3.98594	0	0	0	0	0	0	0	0	0	0	0	0	0	0	0	0	0	0	0	0	0	0	-0.398594	0.343436	0.503089	-1.30028
hsa-miR-4476	0	0	0	0	0	0	0	0	0	0	0	0	0	0	0	0	0	0	0	0	0	0	0	0	0	0	0	0	7.29367	0	0	0	-0.729367	0.343436	0.920576	-2.37931
hsa-miR-4477b	0	0	0	0	0	0	0	0	0	0	0	0	0	0	0	0	0	0	3.88571	0	0	0	0	0	0	0	0	0	0	0	0	0	-0.388571	0.343436	0.490438	-1.26758
hsa-miR-4484	4.36239	12.7117	0	0	0	0	0	0	0	0	0	5.4776	0	0	0	0	0	0	0	5.4888	0	0	0	0	0	0	0	0	0	0	0	8.94006	0.882564	0.3413	2.74748	-0.982355
hsa-miR-4485-3p	4.36239	14.2262	4.60643	0	4.97778	0	6.79665	0	0	0	11.3741	5.4776	3.44795	0	7.1109	4.20636	0	0	0	0	6.20434	0	10.3375	0	5.28796	8.40496	0	8.39655	10.4554	0	10.1638	9.93859	0.913168	0.591557	4.42227	-2.59593
hsa-miR-4485-5p	6.62709	0	5.57651	0	0	0	7.05752	0	0	5.50889	0	0	0	7.27103	7.1109	5.73825	8.44741	0	5.40409	0	7.04361	0	0	0	4.72134	11.2087	0	0	9.74556	6.913	0	0	-1.25216	0.384883	1.70096	-4.20528
hsa-miR-4488	9.46246	0	9.79551	8.2123	8.84129	8.83231	6.47796	10.4869	10.3737	7.70617	9.0543	8.03533	14.3213	10.5554	9.83897	9.2159	0	8.31288	6.12737	11.7966	7.45591	0	0	8.87049	8.13018	10.4018	7.95697	7.66243	8.87249	9.80948	0	0	-1.05586	0.481241	2.02382	-4.13553
hsa-miR-4492	9.42188	0	8.94121	0	5.9547	4.64026	0	7.05933	6.00298	0	0	6.05173	12.2725	0	6.53115	0	0	0	3.88571	7.4645	0	0	0	0	3.77502	0	0	0	0	0	0	0	-0.257806	0.868366	3.00411	-3.51973
hsa-miR-4496	6.3088	0	0	0	0	0	0	0	0	4.93968	0	4.50962	0	0	0	0	0	0	0	0	3.95862	0	0	0	0	0	0	0	0	0	0	0	0.177716	0.777999	1.47595	-1.12052
hsa-miR-4497	5.32689	0	6.88018	0	0	5.61104	4.52572	4.52746	0	0	0	0	4.94197	0	5.54667	0	0	0	6.60689	0	0	0	0	0	0	0	0	0	6.30284	0	0	0	-0.969912	0.377311	1.30435	-3.24417
hsa-miR-4502	0	0	0	0	0	0	0	0	0	0	0	0	3.44795	0	0	0	0	0	0	0	0	0	0	0	0	0	0	0	0	0	0	0	-0.344795	0.343436	0.435185	-1.12477
hsa-miR-4505	0	0	0	0	0	0	0	0	0	0	0	0	0	0	0	0	0	0	0	0	0	0	0	6.36149	0	0	0	0	0	0	0	0	0.289159	0.328695	0.890497	-0.31218
hsa-miR-4508	7.29967	0	0	6.63703	0	0	0	6.47976	0	0	0	4.50962	8.70507	5.96304	0	0	0	0	4.83607	6.47265	3.95862	0	0	5.37893	3.77502	0	8.69161	0	0	0	0	0	-1.41956	0.301934	1.42275	-4.26186
hsa-miR-450a-1-3p	0	0	6.15136	0	0	0	0	0	0	0	0	0	0	0	0	0	0	0	0	0	0	0	0	0	0	0	0	0	0	0	0	0	0.279607	0.328695	0.861082	-0.301868
hsa-miR-450a-2-3p	0	0	4.60643	0	0	0	0	0	6.00298	0	0	0	0	6.54027	0	0	0	0	0	0	0	0	0	0	0	0	0	0	0	0	0	0	0.779531	0.0862657	1.68022	-0.121157
hsa-miR-450a-5p	0	0	0	0	4.97778	0	0	0	0	0	0	0	0	0	0	6.72468	0	0	0	0	0	0	0	0	0	0	0	0	0	0	0	0	0.53193	0.166947	1.30459	-0.240726
hsa-miR-450b-5p	0	0	0	0	0	0	0	4.52746	0	0	0	0	0	0	0	0	0	0	0	0	0	0	0	0	0	0	0	0	0	0	0	0	0.205794	0.328695	0.633765	-0.222178
hsa-miR-4510	0	9.90566	4.60643	0	0	0	0	0	0	0	0	0	0	0	0	4.20636	0	6.32643	0	5.4888	0	0	0	4.41319	0	0	0	0	0	0	0	0	0.790123	0.332774	2.43505	-0.854809
hsa-miR-4511	0	0	0	0	5.5474	0	0	0	0	0	0	0	0	4.98599	0	0	0	0	0	0	3.95862	0	0	0	3.77502	0	0	0	0	0	0	0	0.281225	0.597378	1.36459	-0.802141
hsa-miR-4514	0	0	0	0	0	4.64026	0	0	0	0	0	0	0	0	0	0	0	0	0	0	0	0	0	0	0	0	0	0	0	0	0	0	0.210921	0.328695	0.649555	-0.227713
hsa-miR-4516	7.29967	0	7.55365	0	8.84129	8.28628	6.06831	7.79196	0	3.98594	0	9.20219	11.2699	9.11226	8.10568	7.71784	0	7.31741	3.88571	10.5017	0	0	0	7.67285	6.99884	11.7231	7.95697	7.08103	6.30284	8.48996	0	0	-1.65033	0.249743	1.24434	-4.54499
hsa-miR-451a	6.62709	9.90566	9.50214	8.43399	9.14326	9.33834	9.46373	9.16646	8.56907	7.59979	0	7.9103	4.38028	8.64378	7.52333	6.14652	8.44741	0	10.4861	0	12.6958	0	0	0	10.2366	0	9.68987	11.8521	9.60822	6.913	0	0	-0.751162	0.64357	2.59046	-4.09278
hsa-miR-452-5p	0	0	6.56131	0	0	0	0	4.52746	0	0	0	4.50962	3.44795	0	0	6.14652	9.44534	0	0	0	4.91146	0	0	0	6.48909	0	0	6.09164	6.30284	0	0	0	0.293892	0.788058	2.54872	-1.96093
hsa-miR-4521	0	0	0	0	4.02285	0	0	0	0	0	0	0	0	0	0	0	0	0	0	0	0	0	0	0	0	0	0	0	0	0	0	0	0.182857	0.328695	0.563129	-0.197415
hsa-miR-4523	4.36239	0	0	0	0	0	0	0	0	0	0	0	0	0	0	0	0	0	0	0	0	0	0	0	0	0	0	0	0	0	0	0	0.198291	0.328695	0.610658	-0.214077
hsa-miR-4524a-3p	0	0	0	0	0	0	0	0	0	0	0	0	0	0	0	0	0	0	0	0	0	0	0	6.94059	0	0	0	0	0	0	0	0	0.315482	0.328695	0.971561	-0.340598
hsa-miR-4525	0	0	4.60643	0	0	5.61104	0	0	0	3.98594	0	0	0	0	0	4.20636	0	0	3.88571	0	0	0	0	0	0	0	0	6.09164	0	0	0	0	0.145356	0.833523	1.56443	-1.27372
hsa-miR-4532	11.8223	9.90566	11.8037	13.694	11.1798	16.9454	10.1354	11.6538	17.4144	10.2329	10.6374	10.5955	13.6603	12.7408	14.5489	10.2971	14.3975	13.7431	12.8455	11.042	11.4407	12.0379	12.9215	11.988	11.2511	12.7228	12.9055	12.6853	14.2561	12.8785	14.4846	0	-0.315749	0.718888	1.45937	-2.09087
hsa-miR-454-3p	7.99659	0	7.72272	0	8.18415	7.39716	7.92706	6.0701	0	3.98594	0	0	6.78189	0	0	7.1363	0	0	7.25357	0	8.51053	0	0	0	8.91651	0	0	6.09164	0	0	0	0	-0.799715	0.589892	2.27502	-3.87445
hsa-miR-454-5p	0	0	0	0	0	0	0	0	0	0	0	0	0	0	0	0	0	0	0	0	0	0	0	0	4.72134	0	0	0	0	0	0	0	-0.472134	0.343436	0.595908	-1.54018
hsa-miR-455-3p	0	0	5.57651	6.63703	4.02285	0	4.52572	0	0	0	0	4.50962	0	4.98599	8.5194	4.20636	0	9.48029	0	0	0	0	0	0	0	0	0	0	0	9.22532	0	0	0.803899	0.508907	3.31072	-1.70292
hsa-miR-4632-3p	0	0	0	0	0	0	0	0	0	0	0	0	3.44795	0	0	0	0	0	0	0	0	0	0	0	0	0	0	0	0	0	0	0	-0.344795	0.343436	0.435185	-1.12477
hsa-miR-4632-5p	0	0	0	0	0	0	0	0	0	0	0	0	0	7.27103	0	5.16674	0	0	0	0	0	0	0	0	0	0	0	0	0	0	0	0	0.565353	0.168323	1.38935	-0.258642
hsa-miR-4644	8.20229	12.2264	0	0	4.02285	5.61104	4.52572	6.0701	6.00298	4.93968	13.2217	5.4776	4.38028	7.75378	7.52333	6.72468	12.2509	10.6312	3.88571	8.91873	3.95862	10.4536	12.6585	0	5.28796	12.2083	7.37491	10.4637	7.87556	5.92492	11.7479	0	0.580292	0.640284	3.09518	-1.93459
hsa-miR-4645-3p	0	0	0	0	0	0	0	0	0	3.98594	0	0	0	0	0	0	0	0	0	0	0	0	0	0	0	0	0	0	0	0	0	0	-0.398594	0.343436	0.503089	-1.30028
hsa-miR-4646-5p	5.89982	0	0	0	0	5.61104	0	0	0	5.50889	0	0	3.44795	0	0	5.16674	0	0	0	0	0	0	0	0	0	0	6.38358	0	0	0	0	0	-0.775969	0.409981	1.184	-2.73594
hsa-miR-4647	7.61977	0	0	0	0	0	0	0	6.00298	4.93968	0	0	3.44795	0	0	0	0	0	0	0	3.95862	0	0	7.16131	0	0	0	0	6.30284	0	0	0	-0.34438	0.719839	1.64208	-2.33084
hsa-miR-4649-3p	0	0	0	0	0	0	0	0	0	0	0	0	0	0	0	0	0	0	0	0	3.95862	0	0	0	0	0	0	0	0	0	0	0	0.179937	0.328695	0.554137	-0.194263
hsa-miR-4649-5p	0	0	0	0	0	0	0	0	0	0	0	0	0	0	0	4.20636	0	0	0	0	0	0	0	0	0	0	0	0	0	0	0	0	0.191198	0.328695	0.588816	-0.20642
hsa-miR-4651	0	0	0	0	0	0	0	0	0	0	0	0	0	0	0	0	0	0	0	0	0	0	0	0	0	0	0	0	6.30284	0	0	0	-0.630284	0.343436	0.795517	-2.05608
hsa-miR-4655-5p	0	0	0	0	0	4.64026	0	7.64068	0	3.98594	0	6.77997	0	9.52665	6.53115	6.14652	8.44741	0	5.40409	7.4645	0	0	0	5.95229	4.72134	0	8.95407	7.66243	0	8.71178	0	0	-1.04566	0.469397	1.9341	-4.02541
hsa-miR-4656	0	0	0	0	0	0	0	4.52746	0	0	0	4.50962	0	0	0	0	0	0	0	0	0	0	0	0	0	0	0	0	0	0	0	0	0.410776	0.16207	1.00027	-0.178718
hsa-miR-4658	0	0	0	0	0	0	0	0	0	3.98594	0	0	0	0	0	0	0	0	0	5.4888	0	0	0	0	0	0	0	0	0	0	0	0	-0.947474	0.173802	0.503711	-2.39866
hsa-miR-4659a-5p	4.36239	0	0	0	0	0	0	0	0	0	0	0	0	6.95143	0	0	0	0	0	0	0	0	0	0	0	0	0	0	0	0	0	0	0.514265	0.173436	1.27323	-0.244699
hsa-miR-466	0	0	0	0	0	0	0	0	0	3.98594	0	0	0	0	0	0	0	0	0	0	0	0	0	0	0	0	0	0	0	0	0	0	-0.398594	0.343436	0.503089	-1.30028
hsa-miR-4662a-5p	0	0	0	0	0	0	0	0	0	0	0	0	0	0	0	0	0	0	0	0	0	0	0	0	3.77502	0	0	0	0	0	0	0	-0.377502	0.343436	0.476467	-1.23147
hsa-miR-4665-5p	0	0	4.60643	7.95024	0	0	0	0	0	0	0	0	3.44795	5.96304	0	0	0	0	0	0	0	0	0	0	0	0	0	0	0	0	0	0	0.49701	0.404117	1.69678	-0.70276
hsa-miR-4667-5p	0	0	0	5.65145	0	0	4.52572	0	0	0	0	4.50962	0	8.11487	0	0	0	8.89633	0	8.62988	0	0	0	7.80971	5.28796	0	7.37491	6.09164	0	0	0	0	-0.714863	0.591265	2.0482	-3.47792
hsa-miR-4669	0	0	0	0	0	0	0	0	0	0	0	0	0	0	0	0	0	0	0	0	3.95862	0	0	0	0	0	0	0	0	0	0	0	0.179937	0.328695	0.554137	-0.194263
hsa-miR-4676-5p	0	0	0	0	0	0	0	0	0	0	0	0	3.44795	0	0	0	0	0	0	0	0	0	0	0	0	0	0	0	0	0	0	0	-0.344795	0.343436	0.435185	-1.12477
hsa-miR-4677-3p	0	0	0	0	0	0	0	0	0	0	0	0	0	0	0	0	0	0	3.88571	0	0	0	0	0	0	0	0	0	0	0	0	0	-0.388571	0.343436	0.490438	-1.26758
hsa-miR-4683	0	0	4.60643	0	0	0	0	0	0	0	0	0	0	0	0	0	0	0	3.88571	0	3.95862	0	0	0	0	0	0	0	0	0	0	0	0.000749064	0.998754	0.994397	-0.992899
hsa-miR-4688	0	0	0	0	0	0	0	0	0	3.98594	0	0	0	0	0	0	0	0	0	0	0	0	0	0	0	0	0	0	0	0	0	0	-0.398594	0.343436	0.503089	-1.30028
hsa-miR-4690-3p	0	0	0	0	0	0	0	0	0	0	0	0	3.44795	0	0	0	0	0	0	0	0	0	0	0	0	0	0	0	0	0	0	0	-0.344795	0.343436	0.435185	-1.12477
hsa-miR-4700-5p	0	0	0	0	0	0	0	0	0	0	0	0	0	0	0	0	0	0	0	0	0	0	0	6.94059	0	0	0	0	0	0	0	0	0.315482	0.328695	0.971561	-0.340598
hsa-miR-4707-5p	4.36239	0	0	6.63703	0	0	0	0	0	0	0	0	0	0	0	0	0	0	0	0	0	0	0	0	0	0	0	0	0	0	0	0	0.499974	0.171377	1.23415	-0.234206
hsa-miR-4708-3p	0	0	0	0	0	0	0	0	0	0	0	0	0	0	0	0	7.45153	0	0	0	0	0	0	0	3.77502	0	0	0	0	0	0	0	-0.0387961	0.939689	1.01051	-1.0881
hsa-miR-4709-3p	0	0	0	0	0	0	0	6.0701	0	0	0	0	0	0	0	0	0	0	0	0	0	0	0	0	0	0	0	0	0	0	0	0	0.275914	0.328695	0.849708	-0.29788
hsa-miR-4710	0	0	0	5.65145	0	4.64026	4.52572	4.52746	0	3.98594	0	0	3.44795	5.96304	0	4.20636	0	6.32643	0	5.4888	0	0	0	8.04973	4.72134	0	0	0	0	0	0	0	-0.427669	0.660842	1.57476	-2.4301
hsa-miR-4716-3p	0	0	0	0	0	0	0	0	0	0	0	0	0	0	0	5.73825	0	0	0	0	0	0	0	0	0	0	0	0	0	8.48996	0	0	-0.588166	0.521782	1.37249	-2.54882
hsa-miR-4725-3p	0	0	0	0	0	0	4.52572	0	0	0	0	0	0	0	0	0	0	0	0	0	0	0	0	0	0	0	0	0	0	0	0	0	-0.452572	0.343436	0.571217	-1.47636
hsa-miR-4727-3p	5.89982	0	0	0	0	0	0	0	0	0	0	0	0	0	0	0	0	0	0	0	0	0	0	0	0	0	0	0	0	0	0	0	0.268174	0.328695	0.825871	-0.289524
hsa-miR-4728-3p	0	0	0	0	0	0	0	0	0	0	0	0	0	0	0	0	0	0	0	0	3.95862	0	0	0	0	0	0	0	0	0	0	0	0.179937	0.328695	0.554137	-0.194263
hsa-miR-4728-5p	4.36239	0	0	0	0	0	0	0	0	0	0	0	0	0	7.1109	0	0	0	0	0	0	0	0	0	0	0	0	0	0	0	0	0	0.521513	0.174508	1.29318	-0.250156
hsa-miR-4731-5p	4.36239	0	0	0	0	0	0	0	0	0	0	0	0	0	0	0	0	0	0	0	0	0	0	0	0	0	0	0	0	0	0	0	0.198291	0.328695	0.610658	-0.214077
hsa-miR-4732-3p	0	0	0	0	0	0	0	0	0	0	0	0	0	0	0	0	0	0	0	0	0	0	0	0	3.77502	0	0	0	0	0	0	0	-0.377502	0.343436	0.476467	-1.23147
hsa-miR-4732-5p	5.32689	0	0	0	4.02285	6.59621	4.52572	6.0701	6.00298	6.23313	0	0	0	7.27103	6.53115	5.73825	0	0	5.40409	7.4645	5.48036	9.71729	0	8.73953	4.72134	9.40283	8.95407	6.09164	6.30284	0	0	8.94006	-6.04364e-05	0.999963	2.70199	-2.70211
hsa-miR-4738-3p	0	0	0	0	0	0	0	0	0	0	0	0	0	0	0	0	0	0	0	0	3.95862	0	0	0	0	0	0	0	0	0	0	0	0.179937	0.328695	0.554137	-0.194263
hsa-miR-4739	4.36239	0	0	0	0	0	0	4.52746	0	0	0	4.50962	3.44795	0	9.10305	0	8.44741	0	0	0	0	0	0	0	3.77502	0	0	0	0	0	0	0	0.684518	0.384761	2.27095	-0.901917
hsa-miR-4741	0	0	0	0	0	0	0	0	0	4.93968	0	0	3.44795	0	0	0	0	0	0	0	0	0	0	0	3.77502	0	0	0	0	0	0	0	-1.21627	0.0856878	0.209404	-2.64193
hsa-miR-4742-5p	0	0	0	0	4.02285	0	0	0	0	0	0	0	3.44795	0	0	0	0	0	0	0	0	0	0	0	0	0	0	0	0	0	0	0	-0.161938	0.684359	0.673543	-0.997418
hsa-miR-4745-5p	0	0	0	5.65145	0	6.18613	4.52572	0	0	0	0	0	0	0	0	0	0	0	0	0	0	0	0	0	0	0	0	0	0	0	0	0	0.0855003	0.885314	1.30303	-1.13203
hsa-miR-4746-5p	0	0	4.60643	0	0	0	0	0	0	0	0	0	0	0	0	0	0	0	0	0	0	0	0	0	0	0	0	0	0	0	0	0	0.209383	0.328695	0.644819	-0.226053
hsa-miR-4747-5p	0	0	0	0	0	0	0	0	0	6.23313	0	0	0	0	0	0	0	0	0	0	0	0	0	0	0	0	0	0	0	0	0	0	-0.623313	0.343436	0.786718	-2.03334
hsa-miR-4749-5p	0	0	0	0	0	0	0	0	0	0	0	0	0	0	5.54667	0	0	0	0	0	0	0	0	0	0	0	0	0	0	0	0	0	0.252121	0.328695	0.776436	-0.272194
hsa-miR-4750-5p	0	0	0	0	0	0	0	0	0	0	0	0	0	0	0	4.20636	0	0	0	0	0	0	0	0	0	0	0	0	0	0	0	0	0.191198	0.328695	0.588816	-0.20642
hsa-miR-4753-5p	0	0	0	0	0	0	0	0	0	3.98594	0	0	4.38028	0	8.84055	6.46437	0	0	0	0	0	0	0	0	3.77502	0	0	0	0	0	0	0	-0.518447	0.517976	1.12407	-2.16096
hsa-miR-4755-3p	0	0	0	0	0	0	0	0	0	0	0	0	0	0	0	4.20636	0	0	0	0	0	0	0	0	0	0	0	0	0	0	0	0	0.191198	0.328695	0.588816	-0.20642
hsa-miR-4756-3p	4.36239	0	0	0	0	0	0	0	0	0	0	0	0	0	0	0	0	0	0	0	0	0	0	0	0	0	0	0	0	0	0	0	0.198291	0.328695	0.610658	-0.214077
hsa-miR-4758-5p	0	0	0	0	0	0	0	0	0	0	0	4.50962	0	0	0	0	0	0	0	0	0	0	0	0	0	0	0	0	0	0	0	0	0.204983	0.328695	0.631268	-0.221302
hsa-miR-4762-3p	0	0	0	0	0	0	0	0	0	0	0	4.50962	0	0	0	0	0	0	0	0	3.95862	0	0	0	0	0	0	0	0	0	0	0	0.38492	0.163	0.938592	-0.168752
hsa-miR-4763-5p	4.36239	0	0	0	0	0	0	0	0	0	0	0	0	0	0	0	0	0	0	0	0	0	0	0	0	0	0	0	0	0	0	0	0.198291	0.328695	0.610658	-0.214077
hsa-miR-4769-5p	0	0	0	0	0	0	0	0	0	0	0	0	3.44795	0	0	0	0	0	0	0	0	0	0	0	0	0	0	0	0	0	0	0	-0.344795	0.343436	0.435185	-1.12477
hsa-miR-4772-3p	5.32689	0	0	0	4.02285	0	0	0	0	0	0	0	0	0	0	4.20636	0	0	0	0	0	0	0	0	0	0	0	0	0	0	0	0	0.616186	0.0855933	1.32651	-0.0941334
hsa-miR-4773	0	0	0	6.63703	4.97778	0	6.47796	0	0	0	0	5.4776	4.38028	7.5325	8.5194	0	0	9.89482	6.38696	0	0	0	0	6.94059	0	0	0	0	0	0	0	0	0.547285	0.644364	2.97459	-1.88002
hsa-miR-4776-3p	0	0	5.57651	0	0	0	0	0	0	0	0	0	0	0	0	0	0	0	0	0	0	0	0	0	0	0	0	0	0	0	0	0	0.253478	0.328695	0.780613	-0.273658
hsa-miR-4778-5p	0	0	0	0	0	0	0	0	0	0	0	0	0	0	0	0	0	0	0	0	0	0	11.9217	0	0	0	0	0	0	0	0	0	0.541896	0.328695	1.66883	-0.585039
hsa-miR-4779	0	0	0	0	4.97778	0	0	0	0	0	0	0	0	0	0	0	0	0	0	0	0	0	0	0	0	0	0	0	0	0	0	0	0.226263	0.328695	0.696802	-0.244276
hsa-miR-4782-5p	5.32689	0	4.60643	0	0	0	0	0	6.00298	0	0	0	0	0	7.1109	0	0	0	0	0	0	0	0	0	5.28796	0	0	0	0	0	0	0	0.518804	0.47979	2.01108	-0.973476
hsa-miR-4783-3p	0	0	0	0	0	0	0	0	0	0	0	0	0	0	0	0	0	0	0	0	0	0	0	0	3.77502	0	0	0	0	0	0	0	-0.377502	0.343436	0.476467	-1.23147
hsa-miR-4784	0	0	0	0	0	0	0	0	0	0	0	0	0	4.98599	0	0	0	0	0	0	0	0	0	0	0	0	0	0	0	0	0	0	0.226636	0.328695	0.69795	-0.244679
hsa-miR-4787-5p	11.6397	0	8.13605	11.8896	7.26261	0	7.27836	11.3096	8.56907	5.50889	0	8.77009	8.44273	8.26635	6.53115	9.25765	9.03099	9.11829	4.83607	6.47265	8.4518	0	0	8.5955	6.84809	0	10.3673	0	0	0	0	0	0.78952	0.614141	3.99518	-2.41614
hsa-miR-4788	5.89982	0	0	0	0	0	4.52572	0	0	0	0	0	3.44795	4.98599	0	0	0	0	0	0	0	0	0	0	3.77502	0	0	0	0	0	0	0	-0.680059	0.342849	0.79939	-2.15951
hsa-miR-4792	10.7343	13.3637	13.4709	12.8418	10.5904	12.0078	13.2399	14.4017	14.1947	13.582	0	12.564	12.9205	13.479	9.21833	11.4928	9.76685	10.5572	14.2452	13.2113	13.2466	9.71729	0	11.9292	12.8898	10.9864	9.17604	13.1366	9.74556	8.71178	0	11.2596	0.0895721	0.955487	3.44152	-3.26238
hsa-miR-4799-5p	0	0	0	0	4.97778	0	0	0	0	0	0	0	0	0	0	0	0	0	0	0	0	0	0	0	0	0	0	0	0	0	0	0	0.226263	0.328695	0.696802	-0.244276
hsa-miR-4800-3p	0	0	5.57651	0	4.02285	0	0	0	0	0	0	0	3.44795	0	0	0	0	0	0	0	0	0	0	0	0	0	0	0	0	0	0	0	0.0915397	0.844239	1.04512	-0.86204
hsa-miR-4800-5p	5.89982	0	4.60643	0	0	0	6.79665	4.52746	0	0	0	4.50962	3.44795	0	6.53115	0	9.44534	0	0	0	0	9.13319	0	6.36149	3.77502	0	0	7.66243	6.30284	5.92492	0	0	0.0423956	0.971976	2.52532	-2.44052
hsa-miR-4801	0	0	0	0	0	0	0	0	0	0	0	0	0	0	0	0	9.44534	0	0	0	0	0	0	0	0	0	0	0	0	0	0	0	0.429334	0.328695	1.32218	-0.463514
hsa-miR-4804-5p	0	0	4.60643	0	0	4.64026	4.52572	0	6.00298	0	0	4.50962	0	0	0	4.20636	0	0	5.81059	0	5.48036	0	0	0	0	0	0	0	0	0	0	0	0.304824	0.722976	2.08361	-1.47396
hsa-miR-483-3p	0	0	0	0	0	0	0	0	0	0	0	0	0	0	0	0	0	0	3.88571	0	0	0	0	0	0	0	0	0	0	0	0	0	-0.388571	0.343436	0.490438	-1.26758
hsa-miR-483-5p	11.8455	14.8584	8.94121	10.8327	7.52407	9.71222	9.16464	9.98849	9.30452	9.21625	15.0289	8.35616	5.34523	10.5257	13.047	9.37611	13.8696	11.5567	9.91543	12.7326	9.79507	14.2804	12.6585	10.2519	9.1276	13.4883	12.7927	11.4971	11.5703	11.4561	13.3326	13.3967	0.90444	0.327652	2.80305	-0.994174
hsa-miR-484	8.81725	0	8.71931	0	8.84129	6.59621	7.46985	5.49584	0	7.36013	0	5.4776	7.22585	0	0	6.14652	0	0	8.03808	8.04674	8.62127	0	0	5.37893	7.25999	0	6.38358	0	0	5.92492	0	10.5231	-2.37922	0.0807941	0.316468	-5.07491
hsa-miR-485-5p	0	0	0	0	0	0	0	5.49584	0	0	0	0	0	7.5325	0	0	0	0	0	0	0	0	0	0	0	0	0	0	0	0	0	0	0.592197	0.167415	1.45339	-0.268994
hsa-miR-486-3p	10.6133	0	9.71759	14.1617	9.18167	14.3854	6.47796	11.3221	17.0437	8.21867	0	8.53621	9.72039	13.1396	13.8731	11.3933	14.1438	9.89482	8.43269	10.0426	9.50855	11.716	13.3365	11.9952	7.99319	0	13.9361	10.9779	8.28907	6.913	11.5781	0	0.609844	0.643689	3.27531	-2.05562
hsa-miR-486-5p	10.7007	0	11.4534	9.79401	12.1361	11.7911	8.46577	12.2712	12.8509	10.8234	0	8.03533	9.16978	11.9288	9.83897	9.6197	10.4443	11.5567	10.3404	10.8494	12.6476	10.7164	0	10.4741	11.2882	0	12.4108	12.5624	10.7447	9.48795	0	9.93859	-0.323486	0.826761	2.70281	-3.34978
hsa-miR-487a-5p	0	0	4.60643	0	0	0	0	0	0	0	0	0	0	0	0	0	0	0	0	0	0	0	0	0	0	0	0	0	0	0	0	0	0.209383	0.328695	0.644819	-0.226053
hsa-miR-487b-3p	0	0	0	0	4.02285	0	0	0	0	0	0	0	0	0	0	0	0	0	0	0	0	0	0	0	0	0	0	0	0	0	0	0	0.182857	0.328695	0.563129	-0.197415
hsa-miR-489-3p	0	0	7.72272	0	0	0	0	0	0	0	0	6.46132	0	0	0	5.73825	0	0	6.12737	7.4645	4.91146	0	0	0	0	0	0	0	0	0	0	0	-0.230379	0.830028	2.01357	-2.47432
hsa-miR-490-3p	0	0	6.88018	0	0	0	0	0	0	0	0	0	0	0	0	0	0	0	0	0	0	0	0	0	0	0	0	0	0	0	0	0	0.312735	0.328695	0.963104	-0.337634
hsa-miR-491-3p	0	0	4.60643	0	0	0	0	0	0	0	0	0	0	0	0	0	0	0	0	0	3.95862	0	0	0	0	0	0	0	0	0	0	0	0.38932	0.163327	0.949777	-0.171137
hsa-miR-491-5p	0	0	0	7.21715	0	0	0	0	0	0	0	4.50962	4.38028	0	0	0	0	0	0	0	0	0	0	0	0	0	0	0	0	0	0	0	0.0950069	0.871123	1.29503	-1.10501
hsa-miR-494-3p	0	0	0	0	4.02285	0	0	0	0	0	0	0	0	4.98599	0	5.73825	0	0	0	0	0	0	0	0	0	0	0	0	0	0	0	0	0.670322	0.0862773	1.44486	-0.104215
hsa-miR-495-3p	0	0	0	0	4.02285	0	0	6.47976	0	0	0	4.50962	0	0	0	0	0	0	0	0	0	0	0	0	0	0	0	0	0	0	0	0	0.682374	0.09036	1.48176	-0.11701
hsa-miR-495-5p	0	0	0	0	0	0	0	0	0	0	0	0	0	0	0	0	0	0	0	0	0	0	0	0	3.77502	0	0	0	0	0	0	0	-0.377502	0.343436	0.476467	-1.23147
hsa-miR-497-5p	4.36239	0	7.55365	0	4.02285	0	0	0	0	3.98594	0	0	3.44795	4.98599	0	0	0	0	5.40409	8.04674	3.95862	0	0	0	3.77502	0	0	0	0	5.92492	0	0	-1.9274	0.0859708	0.310778	-4.16557
hsa-miR-5001-3p	0	0	0	0	0	0	0	0	0	0	0	0	3.44795	0	0	0	0	0	0	0	0	0	0	0	0	0	0	0	0	0	0	0	-0.344795	0.343436	0.435185	-1.12477
hsa-miR-5006-5p	0	0	0	0	0	7.39716	4.52572	0	0	0	0	0	0	4.98599	0	0	0	0	3.88571	0	0	0	0	0	0	0	0	0	0	0	0	0	-0.278273	0.690745	1.16672	-1.72326
hsa-miR-5009-3p	4.36239	0	0	0	0	0	4.52572	0	0	0	0	0	0	0	0	0	0	0	0	0	0	0	0	0	0	0	0	0	0	0	0	0	-0.254281	0.615728	0.816729	-1.32529
hsa-miR-500a-3p	4.36239	0	7.87404	7.62976	4.02285	0	0	0	0	0	0	5.4776	4.94197	6.54027	0	6.72468	0	0	5.40409	0	4.91146	0	0	0	3.77502	0	0	0	0	0	0	0	0.74894	0.451157	2.77089	-1.27301
hsa-miR-500b-3p	5.32689	0	0	0	0	0	0	0	0	0	0	0	0	0	0	0	0	0	0	0	0	0	0	0	0	0	0	0	0	0	0	0	0.242131	0.328695	0.745671	-0.261408
hsa-miR-501-3p	4.36239	0	4.60643	0	0	0	0	0	0	0	0	5.4776	0	7.5325	0	0	0	0	0	0	3.95862	0	0	0	0	0	0	0	0	0	0	0	1.17898	0.0260999	2.20329	0.154668
hsa-miR-5010-5p	6.3088	0	6.15136	7.21715	0	0	0	0	7.98601	0	0	0	0	8.75044	6.53115	4.20636	0	0	0	0	0	0	0	0	4.72134	0	0	0	0	0	0	0	1.6711	0.0581027	3.40331	-0.0611031
hsa-miR-502-3p	0	0	6.15136	7.21715	4.02285	0	0	0	0	0	0	4.50962	4.94197	5.96304	0	6.46437	0	0	0	0	3.95862	0	0	0	3.77502	0	0	0	0	0	0	0	0.86862	0.300982	2.56288	-0.82564
hsa-miR-503-3p	0	0	4.60643	0	0	0	0	0	0	0	0	0	0	0	0	0	0	0	0	0	0	0	0	0	0	0	0	0	0	0	0	0	0.209383	0.328695	0.644819	-0.226053
hsa-miR-504-3p	0	0	4.60643	0	0	0	0	7.05933	0	3.98594	0	0	0	0	6.53115	6.14652	0	0	3.88571	0	0	0	0	6.67991	3.77502	0	0	0	6.30284	0	0	0	-0.3848	0.692023	1.61575	-2.38535
hsa-miR-504-5p	0	0	0	0	0	0	0	5.49584	0	0	0	0	0	0	0	0	0	0	0	0	0	0	0	0	0	0	0	0	0	0	0	0	0.249811	0.328695	0.769321	-0.269699
hsa-miR-505-3p	9.15101	0	8.35771	0	9.577	7.17619	7.05752	7.28017	0	8.59606	0	7.04082	9.06687	0	0	7.30509	0	0	7.87826	0	8.7729	0	0	0	8.13018	0	0	0	8.87249	7.49397	0	0	-2.7704	0.0861851	0.436908	-5.97771
hsa-miR-505-5p	8.68631	0	6.56131	9.87193	7.26261	7.17619	6.06831	8.16897	7.57286	8.84922	0	5.4776	8.01532	8.11487	10.3239	10.4308	9.03099	11.1163	7.79118	8.04674	6.68416	10.7164	0	10.4946	6.48909	0	7.37491	6.09164	9.09444	9.90249	0	0	-0.627642	0.61006	1.8775	-3.13278
hsa-miR-5089-3p	0	0	0	0	4.02285	0	0	0	0	0	0	0	0	0	0	0	0	0	0	0	0	0	0	0	0	0	0	0	0	0	0	0	0.182857	0.328695	0.563129	-0.197415
hsa-miR-5095	0	0	4.60643	0	0	0	0	5.49584	8.98316	0	0	0	4.94197	8.26635	0	5.73825	0	0	5.40409	6.47265	6.87505	0	0	0	0	0	6.38358	6.09164	0	0	0	0	-0.226741	0.849836	2.2482	-2.70168
hsa-miR-5096	8.29509	0	8.45696	9.94585	7.84443	10.6045	7.27836	13.6159	10.5049	9.3859	0	7.26164	8.70507	12.2068	8.97776	10.8547	0	9.76942	8.91692	10.7051	9.07484	0	0	10.1265	9.06061	0	11.9813	6.09164	9.74556	7.907	0	0	-1.8399	0.215744	1.14257	-4.82237
hsa-miR-5100	0	0	4.60643	0	4.97778	0	0	0	0	0	0	0	0	0	0	0	0	0	0	0	5.88729	0	0	0	0	0	0	0	0	0	0	0	0.70325	0.0847013	1.51145	-0.10495
hsa-miR-511-5p	0	0	6.15136	0	0	0	0	4.52746	0	0	0	0	0	0	0	0	0	0	0	0	0	0	0	0	4.72134	0	0	0	0	0	0	0	0.0132664	0.982037	1.23195	-1.20542
hsa-miR-513c-5p	0	0	0	0	0	0	0	0	0	0	0	0	0	0	0	4.20636	0	0	3.88571	0	0	0	0	0	0	0	0	0	0	0	0	0	-0.197373	0.655783	0.73439	-1.12914
hsa-miR-5187-5p	0	0	0	7.62976	4.02285	0	4.52572	0	6.00298	0	0	0	3.44795	0	6.53115	0	0	0	5.81059	0	3.95862	0	0	0	0	0	0	0	7.87556	0	0	0	-0.886647	0.429068	1.43866	-3.21195
hsa-miR-5189-5p	0	0	0	0	0	4.64026	0	0	0	0	0	0	3.44795	0	0	0	0	0	0	0	0	0	0	0	0	0	0	0	0	0	0	0	-0.133874	0.744773	0.722828	-0.990575
hsa-miR-518c-3p	0	0	0	0	0	0	0	0	0	0	0	0	0	0	0	0	0	0	3.88571	0	0	0	0	0	0	0	0	0	0	0	0	0	-0.388571	0.343436	0.490438	-1.26758
hsa-miR-518e-5p	0	0	0	0	6.53189	0	0	0	0	0	0	0	0	0	0	0	0	0	0	0	0	0	0	0	0	0	0	0	0	0	0	0	0.296904	0.328695	0.91435	-0.320542
hsa-miR-5191	0	0	0	0	0	0	5.49406	0	0	0	0	0	0	0	0	0	0	0	0	0	0	0	0	0	0	0	0	0	0	0	0	0	-0.549406	0.343436	0.693436	-1.79225
hsa-miR-5192	0	0	0	0	0	0	0	0	0	0	0	0	3.44795	0	0	0	0	0	0	0	0	0	0	0	0	0	0	0	0	0	0	0	-0.344795	0.343436	0.435185	-1.12477
hsa-miR-5193	0	0	0	0	0	0	0	0	0	0	0	0	3.44795	0	0	0	0	0	3.88571	0	0	0	0	0	0	0	0	0	0	0	0	0	-0.733366	0.168699	0.375087	-1.84182
hsa-miR-519a-5p	0	0	0	0	6.53189	0	0	0	0	0	0	0	0	0	0	0	0	0	0	0	0	0	0	0	0	0	0	0	0	0	0	0	0.296904	0.328695	0.91435	-0.320542
hsa-miR-519b-5p	0	0	0	0	6.53189	0	0	0	0	0	0	0	0	0	0	0	0	0	0	0	0	0	0	0	0	0	0	0	0	0	0	0	0.296904	0.328695	0.91435	-0.320542
hsa-miR-519c-5p	0	0	0	0	6.53189	0	0	0	0	0	0	0	0	0	0	0	0	0	0	0	0	0	0	0	0	0	0	0	0	0	0	0	0.296904	0.328695	0.91435	-0.320542
hsa-miR-520a-5p	0	0	0	0	0	0	0	4.52746	0	0	0	0	0	0	0	0	0	0	0	0	0	0	0	0	0	0	0	0	0	0	0	0	0.205794	0.328695	0.633765	-0.222178
hsa-miR-522-5p	0	0	0	0	6.53189	0	0	0	0	0	0	0	0	0	0	0	0	0	0	0	0	0	0	0	0	0	0	0	0	0	0	0	0.296904	0.328695	0.91435	-0.320542
hsa-miR-523-5p	0	0	0	0	6.53189	0	0	0	0	0	0	0	0	0	0	0	0	0	0	0	0	0	0	0	0	0	0	0	0	0	0	0	0.296904	0.328695	0.91435	-0.320542
hsa-miR-532-3p	8.1031	0	8.71931	5.65145	7.39926	0	4.52572	7.47166	0	6.71306	0	6.46132	5.66004	4.98599	0	7.45618	0	0	8.43269	0	7.67713	0	0	0	7.37475	0	0	0	0	0	0	0	-0.364926	0.794007	2.53033	-3.26018
hsa-miR-532-5p	5.32689	0	8.01099	0	8.68964	0	5.49406	6.0701	6.00298	6.49296	0	7.26164	7.56486	7.27103	0	6.14652	0	0	4.83607	7.05218	8.7729	8.13575	0	9.20427	6.26938	0	0	6.09164	0	8.48996	0	0	-0.666112	0.623006	2.11792	-3.45014
hsa-miR-542-3p	0	0	0	0	0	0	0	0	0	0	0	0	0	0	0	0	0	0	0	0	0	0	0	0	4.72134	0	0	0	0	0	0	0	-0.472134	0.343436	0.595908	-1.54018
hsa-miR-542-5p	0	0	0	0	0	0	0	0	0	0	0	0	0	0	0	5.16674	0	0	0	0	0	0	0	0	0	0	0	0	0	0	0	0	0.234852	0.328695	0.723253	-0.253549
hsa-miR-543	0	0	0	0	0	0	0	0	0	0	0	0	0	5.96304	0	0	0	0	0	0	0	0	0	0	0	0	0	0	0	0	0	0	0.271047	0.328695	0.834721	-0.292626
hsa-miR-545-3p	0	0	0	0	0	0	0	0	0	0	0	0	0	0	0	0	0	0	0	0	0	0	0	0	5.28796	0	0	0	0	0	0	0	-0.528796	0.343436	0.667424	-1.72502
hsa-miR-548a-3p	0	0	0	0	0	0	0	0	0	0	0	0	0	0	0	0	0	0	0	0	7.04361	0	0	0	0	0	0	0	0	0	0	0	0.320164	0.328695	0.985982	-0.345654
hsa-miR-548aa	0	0	6.15136	0	8.84129	0	8.05209	0	0	6.49296	0	6.05173	7.70852	0	0	8.52226	0	0	7.96038	0	9.03539	0	0	0	5.28796	0	0	0	0	0	0	0	-1.79555	0.22067	1.19361	-4.78472
hsa-miR-548ad-5p	0	0	6.56131	0	0	0	0	0	0	0	0	0	0	0	0	0	0	0	0	0	7.04361	0	0	0	0	0	0	0	0	0	0	0	0.618406	0.162345	1.50647	-0.269663
hsa-miR-548ae-3p	0	0	0	0	0	0	5.49406	0	0	0	0	0	0	0	0	0	0	0	0	0	0	0	0	0	0	0	0	0	0	0	0	0	-0.549406	0.343436	0.693436	-1.79225
hsa-miR-548ae-5p	0	0	6.56131	0	0	0	0	0	0	0	0	0	0	0	0	0	0	0	0	0	7.04361	0	0	0	0	0	0	0	0	0	0	0	0.618406	0.162345	1.50647	-0.269663
hsa-miR-548ai	0	0	0	0	0	0	0	0	0	0	0	0	4.38028	0	0	0	0	0	0	0	0	0	0	0	0	0	0	0	0	0	0	0	-0.438028	0.343436	0.552861	-1.42892
hsa-miR-548am-3p	0	0	0	0	0	0	4.52572	0	0	0	0	0	0	0	0	0	0	0	3.88571	0	0	0	0	0	0	0	0	0	0	0	0	0	-0.841143	0.169228	0.43197	-2.11426
hsa-miR-548am-5p	0	0	0	0	0	0	0	0	0	0	0	0	0	0	0	0	0	0	0	0	5.48036	0	0	0	0	0	0	0	0	0	0	0	0.249107	0.328695	0.767154	-0.26894
hsa-miR-548ap-3p	0	0	0	0	8.32807	0	8.05209	0	0	6.49296	0	6.05173	6.90633	0	0	8.52226	0	0	7.37831	0	8.62127	0	0	0	5.28796	0	0	0	0	0	0	0	-1.97889	0.159477	0.868358	-4.82613
hsa-miR-548ap-5p	0	0	0	0	0	0	0	0	0	0	0	0	3.44795	0	0	0	0	0	0	0	0	0	0	0	3.77502	0	0	0	0	0	0	0	-0.722297	0.168339	0.368398	-1.81299
hsa-miR-548aq-3p	0	0	0	0	0	0	0	0	0	0	0	0	0	0	0	0	0	0	0	0	6.46411	0	0	0	0	0	0	0	0	0	0	0	0.293823	0.328695	0.904862	-0.317215
hsa-miR-548au-5p	0	0	0	0	0	0	0	0	0	0	0	0	0	0	0	0	0	0	0	0	5.48036	0	0	0	0	0	0	0	0	0	0	0	0.249107	0.328695	0.767154	-0.26894
hsa-miR-548av-3p	0	0	7.72272	0	4.97778	0	0	0	0	0	0	0	0	0	0	0	0	0	0	0	5.88729	0	0	0	0	0	0	0	0	0	0	0	0.8449	0.0885219	1.82861	-0.138812
hsa-miR-548ay-5p	0	0	6.56131	0	0	0	0	0	0	0	0	0	0	0	0	0	0	0	0	0	7.04361	0	0	0	0	0	0	0	0	0	0	0	0.618406	0.162345	1.50647	-0.269663
hsa-miR-548az-5p	6.3088	0	0	0	0	0	0	0	0	0	0	0	0	0	0	0	0	0	0	0	0	0	0	0	0	0	0	0	0	0	0	0	0.286764	0.328695	0.883122	-0.309594
hsa-miR-548b-3p	0	0	0	0	0	0	4.52572	0	0	0	0	0	0	0	0	0	0	0	0	0	0	0	0	0	0	0	0	0	0	0	0	0	-0.452572	0.343436	0.571217	-1.47636
hsa-miR-548b-5p	4.36239	0	0	0	0	0	0	0	0	0	0	0	0	0	0	0	0	0	0	0	0	0	0	0	0	0	0	0	0	0	0	0	0.198291	0.328695	0.610658	-0.214077
hsa-miR-548c-3p	0	0	0	0	0	0	0	0	0	0	0	0	3.44795	0	0	0	0	0	0	0	0	0	0	0	0	0	0	0	0	0	0	0	-0.344795	0.343436	0.435185	-1.12477
hsa-miR-548c-5p	0	0	0	0	0	0	0	0	0	0	0	0	0	0	0	0	0	0	0	0	5.48036	0	0	0	0	0	0	0	0	0	0	0	0.249107	0.328695	0.767154	-0.26894
hsa-miR-548d-3p	0	0	8.35771	0	9.93273	0	7.46985	7.79196	0	0	0	9.03258	4.38028	0	0	5.16674	0	0	7.59947	0	10.4184	0	0	0	8.13018	0	0	8.07569	0	0	0	0	-0.0863522	0.953435	2.96531	-3.13801
hsa-miR-548d-5p	0	0	6.56131	0	0	0	0	0	0	0	0	0	0	0	0	0	0	0	0	0	6.46411	0	0	0	0	0	0	0	0	0	0	0	0.592064	0.162081	1.44174	-0.257615
hsa-miR-548e-3p	0	0	0	0	0	0	0	0	0	0	0	0	0	0	0	0	0	0	0	0	4.91146	0	0	0	0	0	0	0	0	0	0	0	0.223248	0.328695	0.687519	-0.241022
hsa-miR-548e-5p	0	0	0	0	0	0	0	0	0	0	0	0	0	0	0	0	0	0	0	0	0	0	0	0	0	0	0	0	8.28907	0	0	0	-0.828906	0.343436	1.04621	-2.70402
hsa-miR-548h-3p	6.62709	0	5.57651	0	7.26261	0	7.79015	0	6.99169	0	0	0	4.38028	0	0	5.16674	0	0	8.37397	0	7.33113	0	0	0	0	0	0	8.65887	0	0	0	0	0.109861	0.933719	2.85832	-2.6386
hsa-miR-548j-5p	0	0	0	0	0	0	0	0	0	0	0	0	3.44795	0	0	0	0	0	0	0	0	0	0	0	0	0	0	0	0	0	0	0	-0.344795	0.343436	0.435185	-1.12477
hsa-miR-548o-3p	0	0	7.14117	0	4.97778	0	0	0	0	0	0	0	0	0	0	0	0	0	0	0	5.88729	0	0	0	0	0	0	0	0	0	0	0	0.818466	0.0865154	1.76495	-0.128015
hsa-miR-548o-5p	0	0	0	0	0	0	0	0	0	0	0	0	0	0	0	0	0	0	0	0	5.48036	0	0	0	0	0	0	0	0	0	0	0	0.249107	0.328695	0.767154	-0.26894
hsa-miR-548q	0	0	0	0	0	0	0	0	0	0	0	4.50962	3.44795	0	0	6.72468	0	0	3.88571	0	3.95862	0	0	0	0	0	7.95697	7.66243	0	0	0	0	-0.490183	0.630091	1.63161	-2.61198
hsa-miR-548t-3p	0	0	6.15136	0	8.84129	0	8.05209	0	0	6.49296	0	6.05173	7.70852	0	0	8.52226	0	0	7.96038	0	9.03539	0	0	0	5.28796	0	0	0	0	0	0	0	-1.79555	0.22067	1.19361	-4.78472
hsa-miR-548t-5p	0	0	0	0	0	0	0	0	0	0	0	4.50962	0	0	0	0	0	0	0	0	0	0	0	0	0	0	0	0	0	0	0	0	0.204983	0.328695	0.631268	-0.221302
hsa-miR-548w	0	0	0	0	0	0	4.52572	0	0	0	0	0	3.44795	0	0	0	0	0	5.40409	0	0	0	0	0	3.77502	0	0	0	0	0	0	0	-1.71528	0.0406373	-0.0909349	-3.33962
hsa-miR-548x-3p	0	0	0	0	0	0	5.49406	0	0	0	0	0	0	0	0	0	0	0	0	0	0	0	0	0	0	0	0	0	0	0	0	0	-0.549406	0.343436	0.693436	-1.79225
hsa-miR-548z	6.62709	0	5.57651	0	7.26261	0	7.79015	0	6.99169	0	0	0	4.38028	0	0	5.16674	0	0	8.37397	0	7.33113	0	0	0	0	0	0	8.65887	0	0	0	0	0.109861	0.933719	2.85832	-2.6386
hsa-miR-550a-3-5p	9.19984	0	7.72272	9.20986	6.75205	8.17119	6.06831	8.27552	6.99169	7.98506	0	0	7.77532	0	0	5.16674	0	8.89633	6.96616	0	8.18959	9.71729	0	8.87049	6.01008	12.3079	0	0	7.87556	0	0	0	0.707914	0.644552	3.85615	-2.44032
hsa-miR-550a-3p	0	0	0	0	0	0	0	0	0	0	0	0	0	0	0	0	0	0	0	0	5.48036	0	0	0	0	0	0	0	0	0	0	0	0.249107	0.328695	0.767154	-0.26894
hsa-miR-550a-5p	8.87852	0	7.14117	8.62612	6.53189	8.17119	5.49406	7.79196	6.99169	7.70617	0	0	7.48728	0	0	5.16674	0	8.89633	6.38696	0	7.67713	9.13319	0	8.34827	5.69374	11.7231	0	0	7.29367	0	0	0	0.770052	0.596809	3.75222	-2.21211
hsa-miR-550b-2-5p	0	0	5.57651	0	0	0	5.49406	0	0	0	0	0	0	0	0	0	0	0	0	0	0	0	0	0	0	0	0	0	0	0	0	0	-0.295928	0.632935	1.01136	-1.60321
hsa-miR-551a	4.36239	0	6.15136	0	5.5474	0	6.47796	0	0	4.93968	0	0	6.6457	0	0	0	0	0	5.40409	5.4888	6.20434	0	0	0	4.72134	0	0	0	0	0	0	0	-2.35569	0.0415196	-0.104362	-4.60702
hsa-miR-551b-3p	0	0	0	0	0	0	0	0	0	0	0	0	0	0	0	4.20636	0	0	0	0	0	0	0	0	0	0	0	7.08103	0	0	0	0	0.513063	0.176099	1.27516	-0.249032
hsa-miR-551b-5p	0	0	0	0	0	0	0	0	0	0	0	0	3.44795	0	0	6.46437	0	0	0	0	0	0	0	0	3.77502	0	0	0	0	0	0	0	-0.428462	0.458995	0.768608	-1.62553
hsa-miR-556-3p	0	0	4.60643	0	5.5474	0	0	0	0	5.50889	0	6.77997	0	4.98599	0	0	0	0	0	0	0	0	0	0	3.77502	0	0	0	0	0	0	0	0.0679626	0.932027	1.71331	-1.57738
hsa-miR-5571-5p	0	9.90566	0	0	0	0	0	0	0	0	0	0	0	0	0	0	0	0	0	0	0	0	0	0	0	0	0	0	0	0	0	0	0.450257	0.328695	1.38662	-0.486104
hsa-miR-5582-5p	0	0	0	0	0	0	0	0	0	0	0	0	0	0	0	0	0	0	0	0	0	8.13575	0	0	0	0	0	0	0	0	0	0	0.369807	0.328695	1.13886	-0.399249
hsa-miR-5583-3p	0	0	0	0	4.97778	0	0	0	0	0	0	0	4.38028	0	0	0	0	0	0	0	0	0	0	0	0	0	0	0	0	0	0	0	-0.211766	0.674066	0.845534	-1.26907
hsa-miR-5584-5p	0	0	4.60643	8.2123	5.9547	8.49212	7.05752	6.0701	9.30452	8.59606	0	4.50962	7.31836	7.94559	0	6.46437	0	0	7.49312	0	6.46411	0	0	0	6.84809	0	0	0	7.29367	7.49397	0	0	-2.11809	0.143409	0.792557	-5.02873
hsa-miR-5585-3p	0	0	4.60643	5.65145	0	5.61104	0	6.47976	6.00298	0	0	4.50962	5.91831	5.96304	0	7.1363	0	0	0	0	5.88729	0	0	0	0	0	0	0	0	0	0	0	1.76489	0.0508614	3.5369	-0.00711403
hsa-miR-5586-5p	0	0	0	0	4.02285	0	0	0	0	0	0	0	0	0	0	0	0	0	0	0	0	0	0	0	0	0	0	0	0	0	0	0	0.182857	0.328695	0.563129	-0.197415
hsa-miR-5589-3p	0	0	0	0	0	0	0	0	0	0	0	0	0	0	0	0	0	0	0	0	0	0	0	0	4.72134	0	0	0	0	0	0	0	-0.472134	0.343436	0.595908	-1.54018
hsa-miR-559	0	0	0	0	4.02285	0	0	0	0	0	0	0	0	0	0	0	0	0	0	0	0	0	0	0	0	0	0	0	0	0	0	0	0.182857	0.328695	0.563129	-0.197415
hsa-miR-566	0	0	0	0	0	0	0	0	0	0	0	0	0	0	0	0	0	0	0	0	0	0	0	7.80971	0	0	0	0	7.29367	5.92492	0	0	-0.966872	0.331591	1.11537	-3.04912
hsa-miR-5684	6.62709	0	0	0	0	5.61104	0	4.52746	0	6.23313	0	4.50962	3.44795	4.98599	6.53115	0	0	0	0	0	0	0	0	0	4.72134	0	0	0	0	0	0	0	0.0503195	0.957631	2.01066	-1.91002
hsa-miR-5685	0	0	0	0	0	0	0	0	0	0	0	0	4.38028	0	0	0	0	0	0	0	0	0	0	0	0	0	0	0	0	0	0	0	-0.438028	0.343436	0.552861	-1.42892
hsa-miR-5689	0	0	0	0	0	0	0	0	0	0	10.0529	0	0	0	0	0	0	0	0	0	0	0	0	0	0	0	0	0	0	0	0	8.94006	0.863318	0.162824	2.10458	-0.377941
hsa-miR-5690	0	0	0	0	4.97778	0	0	0	0	0	0	0	0	0	0	0	0	0	0	0	0	0	0	0	0	0	0	0	0	0	0	0	0.226263	0.328695	0.696802	-0.244276
hsa-miR-5695	0	0	0	0	0	0	0	0	0	0	0	0	0	0	0	0	0	0	0	0	3.95862	0	0	0	0	0	0	0	0	0	0	0	0.179937	0.328695	0.554137	-0.194263
hsa-miR-5698	0	0	0	0	0	4.64026	0	0	0	0	0	0	0	0	0	0	0	0	0	0	0	0	0	7.52163	0	0	0	0	0	0	0	0	0.552813	0.17424	1.37026	-0.264637
hsa-miR-570-3p	0	0	0	0	4.02285	0	0	0	0	4.93968	0	0	3.44795	0	0	0	0	0	0	0	3.95862	0	0	0	4.72134	0	0	0	0	0	0	0	-0.948103	0.215217	0.634204	-2.53041
hsa-miR-570-5p	0	0	0	0	0	0	0	0	0	0	0	0	4.38028	0	0	0	0	0	0	0	0	0	0	0	0	0	0	0	0	0	0	0	-0.438028	0.343436	0.552861	-1.42892
hsa-miR-5701	0	0	0	0	0	0	0	0	0	0	0	0	4.94197	0	0	0	0	0	0	0	6.46411	0	0	0	0	0	0	0	0	0	0	0	-0.200374	0.732102	1.02068	-1.42143
hsa-miR-5703	0	0	0	0	0	0	0	0	0	0	0	0	4.38028	0	0	0	0	0	0	0	0	0	0	8.43547	4.72134	0	0	0	0	0	0	0	-0.526732	0.473627	0.992212	-2.04568
hsa-miR-5706	0	0	0	0	0	0	0	0	0	0	0	0	0	0	0	0	0	0	0	0	0	0	0	0	0	0	0	0	7.29367	0	0	0	-0.729367	0.343436	0.920576	-2.37931
hsa-miR-5708	4.36239	0	0	0	4.02285	0	4.52572	0	0	0	0	0	0	0	0	0	0	0	0	0	0	0	0	0	3.77502	0	0	0	8.87249	0	0	0	-1.33618	0.210559	0.883902	-3.55625
hsa-miR-5739	0	0	0	0	0	0	0	0	0	0	0	0	4.38028	4.98599	5.54667	0	0	0	0	0	0	0	0	0	3.77502	0	0	0	0	0	0	0	-0.336774	0.604912	1.01643	-1.68997
hsa-miR-574-3p	9.64984	0	10.7756	8.62612	9.86354	8.90616	9.04937	9.92442	9.15277	9.06451	0	9.20219	9.26583	8.64378	13.6241	11.3933	0	9.48029	9.4015	10.158	8.39058	9.71729	0	9.86894	10.8952	0	9.17604	0	8.87249	11.4251	0	11.5226	-1.51527	0.2947	1.40069	-4.43124
hsa-miR-574-5p	11.198	12.4894	10.6343	11.0494	8.32807	10.1972	10.1908	10.0195	11.0254	9.35353	12.2218	9.35395	11.7935	10.9405	10.8017	10.5364	12.2509	10.4793	10.3094	11.849	8.39058	9.71729	14.4239	11.8118	10.609	12.401	11.5366	10.2415	12.1674	9.80948	0	11.2596	1.13682	0.351302	3.72178	-1.44813
hsa-miR-576-3p	0	0	0	0	0	6.18613	6.06831	0	0	5.91598	0	4.50962	3.44795	5.96304	0	0	0	0	0	0	4.91146	0	0	0	4.72134	0	0	0	0	0	0	0	-1.03489	0.302499	1.03499	-3.10478
hsa-miR-576-5p	5.89982	0	0	0	8.39498	0	6.79665	4.52746	0	0	0	4.50962	0	4.98599	0	4.20636	0	0	6.60689	0	6.68416	0	0	0	6.99884	0	7.95697	0	0	0	0	0	-1.05374	0.433411	1.74943	-3.8569
hsa-miR-577	5.89982	0	4.60643	6.63703	4.02285	0	0	0	0	0	0	0	0	0	0	0	0	0	0	0	4.91146	0	0	0	0	0	0	0	0	0	0	0	1.18535	0.0238908	2.19765	0.173035
hsa-miR-5787	4.36239	0	0	0	0	0	5.49406	4.52746	0	3.98594	0	4.50962	0	0	0	0	0	0	3.88571	0	0	0	0	0	0	0	0	0	0	0	0	0	-0.727504	0.361605	0.931674	-2.38668
hsa-miR-582-3p	0	0	0	0	0	0	4.52572	0	0	0	0	0	0	0	0	0	0	0	0	0	0	0	0	0	0	0	0	0	0	0	0	0	-0.452572	0.343436	0.571217	-1.47636
hsa-miR-584-3p	0	0	0	0	4.02285	0	0	0	0	0	0	0	0	0	0	0	0	0	0	0	0	0	0	0	0	0	0	0	0	0	0	0	0.182857	0.328695	0.563129	-0.197415
hsa-miR-585-5p	0	0	0	0	0	0	0	0	0	0	0	0	0	0	0	4.20636	0	0	0	0	0	0	0	0	3.77502	0	0	0	0	0	0	0	-0.186304	0.66655	0.722395	-1.095
hsa-miR-589-3p	4.36239	0	0	0	0	0	0	0	0	0	0	0	0	0	0	0	0	0	0	0	3.95862	0	0	0	0	0	0	0	0	0	0	0	0.378228	0.162587	0.921714	-0.165258
hsa-miR-589-5p	0	0	4.60643	0	0	4.64026	0	0	0	4.93968	0	0	3.44795	0	0	0	0	0	4.83607	0	5.48036	0	0	0	3.77502	0	0	0	0	0	0	0	-1.03046	0.217256	0.679399	-2.74032
hsa-miR-590-3p	0	0	6.15136	0	5.9547	0	7.63887	4.52746	0	4.93968	0	0	4.94197	0	0	0	0	0	6.12737	0	7.45591	0	0	0	5.69374	0	0	0	0	0	0	0	-1.83919	0.126115	0.586213	-4.26459
hsa-miR-590-5p	0	0	0	0	0	0	5.49406	0	0	0	0	4.50962	0	0	0	0	0	0	0	0	0	0	0	0	3.77502	0	0	0	0	0	0	0	-0.721925	0.299972	0.739376	-2.18323
hsa-miR-598-3p	6.62709	0	5.57651	0	0	4.64026	0	6.47976	0	0	0	0	0	0	0	0	0	0	3.88571	0	9.25739	0	0	0	3.77502	0	0	0	0	0	0	0	0.714881	0.379695	2.35473	-0.924965
hsa-miR-598-5p	5.32689	0	0	0	0	0	0	0	0	0	0	0	0	0	0	0	0	0	0	0	0	0	0	0	0	0	0	0	0	0	0	0	0.242131	0.328695	0.745671	-0.261408
hsa-miR-608	0	0	0	0	0	4.64026	0	0	0	0	0	0	0	0	0	0	0	0	0	0	0	0	0	0	0	0	0	0	0	0	0	0	0.210921	0.328695	0.649555	-0.227713
hsa-miR-6085	4.36239	0	0	0	0	0	0	0	0	0	0	0	0	0	0	0	0	0	0	0	0	0	0	0	0	0	0	0	0	0	0	0	0.198291	0.328695	0.610658	-0.214077
hsa-miR-6086	4.36239	0	0	0	0	0	0	0	0	0	0	0	0	0	0	0	0	0	0	0	0	0	0	0	0	0	0	0	0	0	0	0	0.198291	0.328695	0.610658	-0.214077
hsa-miR-6087	17.331	14.1522	13.4915	13.0902	14.5469	13.5729	13.4533	13.3123	13.6878	12.6166	12.9587	14.515	15.6276	14.364	14.0892	13.3234	10.0296	13.2972	12.9472	14.827	13.3587	9.13319	10.3375	14.7733	12.909	13.7584	13.5161	11.6254	13.7764	14.1154	12.7477	11.7449	-0.449406	0.364952	0.549481	-1.44829
hsa-miR-6088	0	0	0	0	0	0	0	0	0	0	0	0	0	0	0	0	0	0	0	0	0	0	0	0	4.72134	0	0	0	0	0	0	0	-0.472134	0.343436	0.595908	-1.54018
hsa-miR-6089	0	0	0	0	0	0	0	0	0	0	0	5.4776	4.38028	0	0	0	0	0	0	0	0	0	0	5.37893	4.72134	0	0	0	0	0	0	0	-0.416684	0.558518	1.0681	-1.90147
hsa-miR-6090	0	9.90566	0	0	0	0	0	0	0	0	0	0	0	0	0	0	0	0	0	0	3.95862	0	0	0	0	0	0	0	0	0	0	0	0.630194	0.200533	1.62187	-0.361485
hsa-miR-6124	4.36239	12.2264	7.72272	9.87193	5.5474	7.17619	6.06831	6.79845	9.44181	7.36013	13.5111	6.46132	6.78189	9.64197	8.97776	6.46437	7.45153	10.4793	6.60689	10.0426	6.20434	9.13319	0	9.10135	5.28796	14.827	8.69161	7.08103	9.45643	7.49397	0	13.8441	1.69037	0.153449	4.06467	-0.683932
hsa-miR-6125	7.46858	0	0	5.65145	4.97778	0	0	5.49584	0	0	0	0	6.32737	5.96304	0	4.20636	0	0	0	0	0	0	0	0	0	0	0	8.07569	0	5.92492	0	0	0.676532	0.518918	2.82693	-1.47387
hsa-miR-6126	9.71847	10.9049	8.25114	8.62612	4.02285	6.59621	7.79015	9.27319	9.56717	7.70617	0	10.1186	7.22585	9.84818	8.84055	6.72468	8.44741	8.6339	7.6985	9.62806	4.91146	8.13575	0	8.5955	7.84182	0	10.1748	7.66243	8.28907	6.913	8.58137	8.94006	-1.01131	0.205465	0.586952	-2.60957
hsa-miR-6129	0	0	0	0	0	0	0	0	0	0	0	4.50962	0	0	0	4.20636	0	0	0	0	0	0	0	0	0	0	0	0	0	0	0	0	0.396181	0.162335	0.965107	-0.172745
hsa-miR-6130	0	0	0	0	0	0	0	4.52746	0	0	0	0	0	0	0	0	0	0	3.88571	0	0	0	0	0	0	0	0	0	0	0	0	0	-0.182778	0.683822	0.758586	-1.12414
hsa-miR-616-3p	0	0	0	0	6.27197	0	0	0	0	5.91598	0	0	0	5.96304	0	5.73825	0	7.89936	0	0	0	0	0	4.41319	0	0	7.37491	0	0	0	0	0	0.0475386	0.964666	2.28234	-2.18726
hsa-miR-6165	0	0	0	0	0	0	0	4.52746	0	0	0	0	3.44795	0	0	0	0	0	0	0	0	0	0	4.41319	4.72134	0	0	0	0	0	0	0	-0.410536	0.518684	0.9205	-1.74157
hsa-miR-619-5p	9.33712	9.90566	9.79551	10.8327	9.7658	11.9994	9.21899	12.4296	11.2663	11.102	9.0543	9.20219	9.70334	13.4516	11.4229	11.3065	10.9034	11.3089	10.7397	11.8996	10.6051	8.13575	0	11.2271	10.3809	0	12.2491	9.24264	10.929	8.48996	0	10.5231	0.152163	0.909797	2.94689	-2.64257
hsa-miR-624-5p	5.89982	0	4.60643	0	0	0	0	0	0	3.98594	0	0	3.44795	0	0	0	0	0	0	0	3.95862	0	0	0	0	0	0	0	0	0	0	0	-0.085895	0.890904	1.2072	-1.37899
hsa-miR-625-3p	7.75661	0	6.56131	0	9.42521	6.59621	5.49406	6.0701	0	6.90399	0	6.05173	5.91831	7.27103	0	8.37828	0	0	8.24883	0	8.91011	0	0	0	6.48909	0	0	6.09164	0	5.92492	0	0	-0.574638	0.676636	2.26244	-3.41171
hsa-miR-625-5p	4.36239	0	7.3621	6.63703	5.9547	6.18613	6.79665	4.52746	0	7.36013	0	7.45311	8.56104	9.02995	0	9.08287	0	0	6.79768	7.05218	6.68416	0	0	9.30032	6.48909	0	0	0	7.29367	5.92492	0	0	-2.14662	0.100722	0.452906	-4.74614
hsa-miR-627-5p	5.32689	0	4.60643	0	4.02285	9.22748	0	0	0	0	0	0	0	0	0	0	0	0	0	0	8.95309	0	0	0	0	0	0	0	7.87556	0	0	0	0.673204	0.512189	2.77457	-1.42816
hsa-miR-628-3p	4.36239	0	7.14117	0	4.97778	7.58873	0	7.05933	0	7.07257	0	4.50962	7.63848	8.11487	8.84055	8.21833	0	0	7.11701	6.47265	7.19452	0	0	6.67991	6.26938	0	0	0	0	0	0	0	-0.0621367	0.964932	2.87241	-2.99668
hsa-miR-628-5p	0	0	0	0	0	0	0	4.52746	0	0	0	4.50962	0	0	0	0	0	0	0	0	4.91146	0	0	0	0	0	0	7.66243	0	0	0	0	0.982317	0.0493517	1.96158	0.00305534
hsa-miR-629-3p	7.75661	0	0	0	5.9547	0	4.52572	0	6.00298	3.98594	0	4.50962	3.44795	0	0	5.73825	0	0	5.40409	0	5.88729	0	0	0	0	0	0	0	0	0	0	0	-0.106849	0.910122	1.8382	-2.0519
hsa-miR-629-5p	4.36239	0	4.60643	5.65145	6.53189	9.44127	5.49406	7.64068	6.00298	7.80525	0	7.45311	7.56486	9.46533	5.54667	7.59293	0	8.89633	0	7.4645	7.04361	0	0	9.39038	5.69374	0	8.69161	6.09164	7.87556	0	0	0	-0.253634	0.85664	2.65818	-3.16545
hsa-miR-636	0	0	5.57651	0	0	0	0	0	0	0	0	0	0	0	0	0	0	0	0	0	0	0	0	0	0	0	0	0	0	0	0	0	0.253478	0.328695	0.780613	-0.273658
hsa-miR-642a-3p	7.61977	0	6.15136	0	4.97778	6.91515	6.06831	6.0701	6.00298	5.50889	0	4.50962	4.38028	0	8.10568	6.14652	9.03099	0	7.87826	10.158	7.45591	0	0	0	5.28796	0	8.37056	0	0	0	0	0	-1.44769	0.311584	1.48288	-4.37826
hsa-miR-642a-5p	7.99659	0	6.56131	0	5.5474	0	4.52572	4.52746	0	0	0	4.50962	5.66004	0	0	0	0	0	8.43269	0	9.18712	0	10.3375	0	7.25999	8.40496	0	0	0	0	0	0	0.00633569	0.996331	2.8554	-2.84273
hsa-miR-642b-3p	4.36239	0	0	0	4.97778	0	0	5.49584	6.00298	4.93968	0	0	0	0	5.54667	0	9.03099	0	6.60689	9.15927	5.88729	0	0	0	0	0	0	0	0	0	0	0	-0.193133	0.880692	2.50278	-2.88904
hsa-miR-642b-5p	0	0	0	0	0	0	0	0	0	0	0	0	0	0	0	0	0	0	3.88571	0	0	0	0	0	3.77502	0	0	0	0	0	0	0	-0.766073	0.1679	0.389396	-1.92154
hsa-miR-643	0	0	0	0	0	0	4.52572	0	0	0	0	0	0	0	0	0	0	0	0	0	0	0	0	0	0	0	0	0	0	0	0	0	-0.452572	0.343436	0.571217	-1.47636
hsa-miR-650	0	0	0	0	0	0	0	0	0	0	0	0	0	0	0	0	0	0	0	0	0	0	0	0	3.77502	0	0	0	0	0	0	0	-0.377502	0.343436	0.476467	-1.23147
hsa-miR-6501-3p	0	0	0	0	0	0	0	0	0	0	0	0	3.44795	0	0	0	0	0	0	0	0	0	0	0	0	0	0	0	0	0	0	0	-0.344795	0.343436	0.435185	-1.12477
hsa-miR-6503-3p	0	0	0	0	0	0	0	0	0	0	0	0	3.44795	0	0	5.16674	0	0	0	0	5.48036	0	0	0	4.72134	0	0	0	0	0	0	0	-0.33297	0.613331	1.03731	-1.70325
hsa-miR-6503-5p	4.36239	0	0	0	4.02285	0	0	0	0	4.93968	0	0	5.91831	0	0	0	0	0	0	0	5.48036	0	0	0	0	0	0	0	0	0	0	0	-0.455545	0.581897	1.28392	-2.19501
hsa-miR-6507-5p	0	0	0	9.08455	0	0	0	0	0	0	0	0	0	7.94559	0	4.20636	0	6.32643	3.88571	0	0	0	0	7.80971	0	0	0	0	0	0	0	0	1.21928	0.126109	2.8021	-0.363552
hsa-miR-6509-5p	0	0	0	0	0	0	0	0	0	3.98594	0	4.50962	0	0	0	0	0	0	0	0	0	0	0	0	0	0	0	0	0	0	0	0	-0.193611	0.672361	0.767897	-1.15512
hsa-miR-651-5p	0	0	0	0	0	0	0	0	0	0	0	0	3.44795	0	0	0	0	0	0	0	0	0	0	0	0	0	0	0	0	0	0	0	-0.344795	0.343436	0.435185	-1.12477
hsa-miR-6510-5p	0	0	0	5.65145	0	0	4.52572	5.49584	0	0	0	0	0	0	8.32732	0	0	0	3.88571	0	0	0	0	0	0	0	0	0	0	0	0	0	0.0440665	0.953725	1.59907	-1.51094
hsa-miR-6511a-3p	7.88158	0	0	0	0	0	0	0	0	0	0	0	0	0	0	0	0	0	0	0	0	0	0	0	0	0	0	0	0	0	0	0	0.358254	0.328695	1.10328	-0.386776
hsa-miR-6511b-3p	4.36239	0	0	0	0	0	5.49406	5.49584	0	0	0	0	0	0	0	0	0	0	0	0	0	0	0	0	0	0	0	0	0	0	0	0	-0.101304	0.874694	1.24443	-1.44704
hsa-miR-6513-3p	0	0	0	0	0	0	0	0	0	0	0	0	0	0	0	0	0	0	0	0	0	0	0	0	3.77502	0	0	0	0	0	0	0	-0.377502	0.343436	0.476467	-1.23147
hsa-miR-6515-5p	0	0	0	0	4.02285	0	4.52572	0	0	0	0	0	3.44795	5.96304	0	4.20636	0	0	4.83607	0	0	0	0	0	6.26938	0	0	0	0	0	0	0	-1.26281	0.1774	0.65185	-3.17747
hsa-miR-6516-3p	4.36239	0	0	0	0	6.18613	0	0	0	3.98594	0	0	4.94197	4.98599	8.5194	0	0	0	0	0	3.95862	0	0	0	0	0	0	0	0	0	0	0	0.380506	0.641646	2.04943	-1.28842
hsa-miR-652-3p	6.62709	0	6.56131	0	4.02285	0	0	0	0	0	0	6.05173	6.90633	4.98599	0	5.16674	0	0	4.83607	0	5.48036	0	0	5.95229	4.72134	0	0	6.09164	0	0	0	0	0.66908	0.534435	2.88468	-1.54652
hsa-miR-652-5p	0	0	4.60643	0	4.97778	5.61104	4.52572	0	0	0	0	0	4.38028	0	0	0	0	0	0	0	0	0	0	0	0	0	0	7.08103	0	0	0	0	0.121958	0.874333	1.70737	-1.46345
hsa-miR-654-3p	0	0	0	0	5.5474	0	0	0	0	0	0	0	0	7.27103	0	0	0	0	0	0	0	0	0	0	4.72134	0	0	0	0	0	0	0	0.110521	0.860751	1.40176	-1.18071
hsa-miR-655-3p	0	0	0	0	0	0	0	0	0	0	0	4.50962	0	0	0	0	0	0	0	0	0	0	0	0	0	0	0	0	0	0	0	0	0.204983	0.328695	0.631268	-0.221302
hsa-miR-659-5p	0	0	0	0	0	0	0	0	0	0	0	0	4.94197	4.98599	0	0	0	0	0	0	0	0	0	0	0	0	0	0	0	0	0	0	-0.267561	0.630876	0.90757	-1.44269
hsa-miR-660-3p	0	0	0	0	0	0	0	0	0	0	0	0	0	0	0	0	0	0	0	0	3.95862	0	0	0	0	0	0	0	0	0	0	0	0.179937	0.328695	0.554137	-0.194263
hsa-miR-660-5p	7.99659	0	9.19228	0	8.68964	5.61104	7.27836	8.55481	6.99169	8.14492	9.0543	8.25694	5.66004	7.27103	7.84369	8.77317	8.44741	0	10.6311	0	11.4779	0	0	0	9.02591	0	7.95697	9.77242	0	8.71178	0	0	-0.380317	0.81486	2.98233	-3.74297
hsa-miR-663a	10.1497	0	8.25114	5.65145	5.9547	0	8.71305	7.64068	6.00298	5.50889	0	11.1597	8.77203	6.95143	0	7.1363	0	0	7.25357	0	7.8689	0	0	9.20427	7.67268	0	0	0	0	0	0	0	0.115765	0.942123	3.421	-3.18947
hsa-miR-663b	10.5394	0	8.63704	5.65145	0	6.59621	8.71305	0	0	3.98594	0	7.45311	9.48124	4.98599	0	0	0	7.31741	8.24883	0	8.7729	0	0	0	6.01008	0	0	0	0	5.92492	0	0	-1.51125	0.326836	1.64718	-4.66967
hsa-miR-664a-3p	5.32689	0	6.15136	0	7.11165	6.91515	6.47796	0	0	4.93968	0	5.4776	3.44795	0	0	0	0	0	4.83607	0	3.95862	0	0	0	6.01008	0	0	0	0	0	0	0	-0.982934	0.368408	1.26214	-3.22801
hsa-miR-664a-5p	7.10834	0	8.13605	9.87193	8.39498	9.16869	7.46985	8.55481	8.56907	8.98221	0	7.04082	7.83917	10.2263	8.97776	9.08287	0	0	9.24646	5.4888	8.11585	0	0	9.89994	7.13532	11.4012	0	0	8.61007	0	0	0	0.184115	0.907585	3.45228	-3.08405
hsa-miR-664b-5p	4.36239	0	5.57651	0	4.97778	0	5.49406	0	0	5.50889	0	4.50962	7.70852	0	7.52333	5.16674	0	0	4.83607	0	5.88729	0	0	6.94059	0	0	0	0	0	5.92492	0	0	-0.904325	0.453517	1.59294	-3.40159
hsa-miR-665	0	0	0	0	0	0	0	0	0	0	0	5.4776	0	0	0	0	0	0	0	0	0	0	0	0	0	0	0	0	0	0	0	0	0.248982	0.328695	0.766768	-0.268804
hsa-miR-671-3p	5.89982	0	4.60643	0	4.02285	0	5.49406	0	0	5.91598	0	4.50962	3.44795	0	0	0	0	0	4.83607	0	3.95862	0	0	0	5.28796	0	0	0	0	0	0	0	-1.45287	0.151731	0.604214	-3.50995
hsa-miR-671-5p	7.29967	0	7.3621	0	4.02285	7.17619	4.52572	5.49584	8.56907	5.91598	0	0	4.38028	0	8.5194	5.73825	0	0	5.40409	0	6.46411	0	0	0	5.28796	0	0	6.09164	0	7.49397	0	0	-0.267203	0.826137	2.23331	-2.76771
hsa-miR-6720-3p	0	0	0	0	0	0	0	0	0	0	0	0	0	0	0	4.20636	0	0	0	0	0	0	0	0	0	0	0	0	0	0	0	0	0.191198	0.328695	0.588816	-0.20642
hsa-miR-6723-5p	0	0	0	0	0	0	0	0	0	0	0	0	0	0	0	0	0	0	0	0	3.95862	0	0	0	0	10.9864	0	0	0	0	0	0	0.679318	0.207801	1.7663	-0.407667
hsa-miR-6724-5p	14.4804	0	6.56131	10.9451	6.94302	0	0	8.05391	0	0	0	7.45311	7.31836	0	0	7.1363	0	8.31288	8.11181	0	8.18959	0	0	10.1525	0	0	0	0	0	0	0	0	2.46735	0.100708	5.44894	-0.514237
hsa-miR-6727-5p	0	0	0	7.95024	0	0	0	0	0	0	0	4.50962	0	0	0	0	0	0	0	0	0	0	0	0	0	0	0	0	0	0	0	0	0.566357	0.178509	1.41252	-0.279804
hsa-miR-6730-5p	0	0	4.60643	0	0	0	0	0	0	0	0	0	0	0	0	0	0	0	0	0	0	0	0	0	0	0	0	0	0	0	0	0	0.209383	0.328695	0.644819	-0.226053
hsa-miR-6731-5p	0	0	6.56131	9.5313	0	4.64026	5.49406	6.0701	6.99169	3.98594	0	6.46132	3.44795	7.5325	0	0	0	8.6339	3.88571	0	4.91146	0	0	4.41319	5.69374	0	0	0	0	0	0	0	0.737763	0.502462	2.97255	-1.49703
hsa-miR-6734-5p	4.36239	0	4.60643	0	4.97778	4.64026	6.06831	6.0701	0	4.93968	0	0	5.34523	5.96304	0	5.73825	0	0	5.81059	0	4.91146	0	0	0	5.69374	0	0	0	0	7.49397	0	0	-1.65925	0.161597	0.743745	-4.06225
hsa-miR-6735-5p	6.3088	0	0	0	0	0	0	4.52746	0	4.93968	0	0	0	0	7.1109	0	0	0	4.83607	0	0	0	0	7.67285	0	0	8.37056	0	0	6.913	0	0	-1.34138	0.283373	1.23765	-3.92042
hsa-miR-6738-3p	0	0	0	0	4.02285	5.61104	0	0	0	0	0	0	0	0	0	0	0	0	0	0	0	0	0	0	0	0	0	0	0	0	0	0	0.437904	0.16801	1.07565	-0.199843
hsa-miR-6738-5p	0	0	0	0	0	0	0	0	0	0	0	0	0	0	0	0	0	0	0	0	0	0	0	7.16131	3.77502	0	0	0	0	0	0	0	-0.0519882	0.917874	0.981443	-1.08542
hsa-miR-6739-5p	7.29967	0	0	0	0	0	0	6.0701	7.57286	3.98594	11.8593	4.50962	0	0	8.32732	0	10.0296	0	6.12737	8.26835	5.88729	10.9387	0	9.51573	0	13.1557	7.37491	7.66243	6.30284	6.913	0	12.8442	1.36061	0.383606	4.52455	-1.80333
hsa-miR-6740-3p	4.36239	0	0	0	0	0	0	0	0	0	0	0	0	0	0	0	0	0	0	0	0	0	0	0	0	0	0	0	0	0	0	0	0.198291	0.328695	0.610658	-0.214077
hsa-miR-6740-5p	4.36239	0	0	0	0	0	0	0	6.00298	0	0	0	0	0	0	0	0	9.11829	0	0	0	0	0	8.25546	0	0	0	0	0	0	0	0	1.26087	0.050959	2.5275	-0.00576219
hsa-miR-6741-3p	0	0	4.60643	0	0	0	0	0	0	0	0	0	0	0	0	0	0	0	0	0	0	0	0	0	0	0	0	0	0	0	0	0	0.209383	0.328695	0.644819	-0.226053
hsa-miR-6741-5p	0	0	0	0	0	0	4.52572	0	0	0	0	0	0	5.96304	0	0	0	0	0	0	0	0	0	0	5.28796	0	0	0	0	0	0	0	-0.71032	0.336851	0.835126	-2.25577
hsa-miR-6746-5p	0	0	0	0	0	0	0	0	0	0	0	0	0	4.98599	0	0	0	0	0	7.05218	0	0	0	0	3.77502	0	0	0	0	0	0	0	-0.856085	0.305398	0.901248	-2.61342
hsa-miR-6747-5p	5.32689	0	0	0	0	0	0	0	0	0	0	0	0	0	0	0	0	0	0	0	0	0	0	0	0	0	0	0	0	0	0	0	0.242131	0.328695	0.745671	-0.261408
hsa-miR-6749-5p	0	0	0	5.65145	0	0	0	4.52746	0	0	0	0	0	0	0	0	0	0	0	0	0	0	0	6.94059	0	0	0	0	0	0	0	0	0.778159	0.0878427	1.68209	-0.125774
hsa-miR-675-5p	0	0	0	0	4.02285	0	0	0	0	0	0	0	4.38028	0	0	0	0	0	0	0	3.95862	0	0	0	0	0	0	0	0	0	0	0	-0.0752343	0.883428	0.999229	-1.1497
hsa-miR-6750-5p	0	0	0	0	0	0	0	0	6.00298	0	0	0	0	0	0	4.20636	0	10.3095	0	0	0	0	0	0	0	0	0	0	0	0	0	0	0.932673	0.106014	2.08104	-0.215697
hsa-miR-6751-3p	0	12.4894	4.60643	0	0	6.59621	6.79665	4.52746	0	6.49296	0	6.05173	0	0	5.54667	0	9.03099	0	4.83607	5.4888	6.20434	0	0	4.41319	4.72134	0	6.38358	7.08103	8.28907	0	0	0	-1.27596	0.32876	1.37893	-3.93085
hsa-miR-6751-5p	0	0	0	0	0	0	0	0	0	0	0	0	3.44795	0	0	0	0	0	0	0	3.95862	0	0	0	0	0	0	0	0	0	0	0	-0.164857	0.678038	0.668629	-0.998344
hsa-miR-6752-3p	0	0	0	0	0	0	0	0	0	0	0	0	0	0	0	0	0	0	0	0	0	0	0	0	3.77502	0	0	0	0	0	0	0	-0.377502	0.343436	0.476467	-1.23147
hsa-miR-6752-5p	0	0	4.60643	0	0	0	0	0	0	0	0	0	0	0	0	0	0	7.89936	0	0	0	0	0	0	0	0	0	0	0	0	0	0	0.568445	0.177047	1.41474	-0.277849
hsa-miR-6754-5p	0	0	0	0	0	0	0	0	0	0	0	0	0	0	0	4.20636	0	0	5.81059	5.4888	0	0	0	0	0	0	0	0	0	0	0	0	-0.938741	0.254622	0.789655	-2.66714
hsa-miR-6755-3p	0	0	0	0	0	4.64026	0	0	0	0	0	0	0	0	0	0	0	0	0	0	0	0	0	0	0	0	0	0	0	0	0	0	0.210921	0.328695	0.649555	-0.227713
hsa-miR-6756-3p	0	0	0	0	0	0	0	0	0	0	0	0	3.44795	0	6.53115	0	0	0	0	0	0	0	0	0	0	0	0	0	0	0	0	0	-0.0479243	0.917064	0.895449	-0.991298
hsa-miR-6756-5p	0	0	0	0	0	0	0	0	0	0	0	0	0	0	0	0	9.44534	0	0	0	0	0	0	0	0	0	0	0	0	0	0	0	0.429334	0.328695	1.32218	-0.463514
hsa-miR-6757-5p	0	0	0	0	0	0	0	0	6.99169	0	0	0	0	4.98599	0	0	0	0	0	0	0	0	0	0	0	0	0	0	0	0	0	0	0.54444	0.168197	1.33771	-0.248827
hsa-miR-676-3p	4.36239	0	4.60643	0	4.02285	0	4.52572	7.64068	0	0	0	6.46132	0	0	0	5.16674	0	0	6.60689	7.4645	3.95862	0	0	7.35269	3.77502	0	0	0	0	0	0	0	-0.25668	0.824338	2.15236	-2.66572
hsa-miR-6762-3p	0	0	0	0	4.97778	0	0	0	0	0	0	0	0	0	0	0	0	0	0	0	0	0	0	0	0	0	0	0	0	0	0	0	0.226263	0.328695	0.696802	-0.244276
hsa-miR-6763-5p	0	0	0	0	0	7.39716	5.49406	4.52746	6.99169	4.93968	0	5.4776	0	5.96304	5.54667	0	0	0	3.88571	0	0	0	0	4.41319	3.77502	0	0	0	0	0	0	0	0.0231346	0.981075	2.02987	-1.9836
hsa-miR-6764-5p	4.36239	0	0	0	0	0	0	0	0	0	0	0	0	0	0	0	0	0	0	0	0	0	0	0	0	0	0	0	0	0	0	0	0.198291	0.328695	0.610658	-0.214077
hsa-miR-6765-5p	0	0	0	0	0	0	0	0	0	0	0	0	0	0	0	0	0	0	0	0	0	0	0	0	0	0	6.38358	0	0	0	0	0	-0.638358	0.343436	0.805708	-2.08242
hsa-miR-6769a-5p	0	0	0	0	0	0	0	0	0	3.98594	0	0	0	0	0	0	0	0	0	0	0	0	0	0	0	0	0	0	0	0	0	0	-0.398594	0.343436	0.503089	-1.30028
hsa-miR-6769b-3p	0	0	4.60643	0	4.02285	0	0	0	0	0	0	0	0	0	0	0	0	0	0	0	0	0	0	0	0	0	0	0	0	0	0	0	0.39224	0.163075	0.956546	-0.172066
hsa-miR-6769b-5p	5.89982	0	0	5.65145	4.02285	0	4.52572	0	0	0	0	0	0	0	0	5.16674	0	0	0	0	0	0	0	0	0	0	7.37491	0	0	0	0	0	-0.247296	0.794601	1.74699	-2.24158
hsa-miR-6770-5p	0	0	0	0	0	0	0	0	0	0	0	0	4.94197	0	0	0	0	0	0	0	0	0	0	0	0	0	0	0	0	0	0	0	-0.494197	0.343436	0.623754	-1.61215
hsa-miR-6771-5p	4.36239	0	4.60643	0	0	0	0	0	0	0	0	0	0	0	0	0	0	0	0	0	0	0	0	0	0	0	0	0	0	0	0	0	0.407674	0.162232	0.992952	-0.177605
hsa-miR-6773-5p	7.10834	0	5.57651	7.95024	0	6.59621	0	6.79845	6.99169	3.98594	0	0	3.44795	4.98599	5.54667	5.16674	0	8.31288	6.12737	6.47265	0	0	0	8.5177	6.84809	10.9864	8.37056	0	6.30284	5.92492	0	0	-0.905405	0.463381	1.60649	-3.4173
hsa-miR-6775-5p	0	0	4.60643	0	0	0	0	0	0	0	0	0	0	0	0	0	0	0	0	0	0	0	0	0	0	0	0	0	0	0	0	0	0.209383	0.328695	0.644819	-0.226053
hsa-miR-6777-5p	0	0	0	0	0	0	0	0	6.00298	0	0	0	0	0	0	0	0	0	0	0	0	0	0	7.67285	0	0	0	0	0	0	0	0	0.621629	0.165339	1.52099	-0.277737
hsa-miR-6779-5p	0	0	0	0	0	0	0	0	0	5.50889	0	0	0	0	0	0	0	0	0	0	0	0	0	0	3.77502	0	0	0	0	0	0	0	-0.928391	0.176076	0.501916	-2.3587
hsa-miR-6780a-5p	0	0	0	0	0	0	0	0	6.00298	0	0	0	0	0	6.53115	4.20636	0	0	3.88571	0	3.95862	0	0	7.52163	0	0	0	6.09164	7.29367	0	0	0	0.441716	0.655502	2.48243	-1.599
hsa-miR-6780b-5p	0	0	0	0	0	0	0	0	0	0	0	0	0	5.96304	0	0	0	0	3.88571	0	0	0	0	0	0	0	0	0	0	0	0	0	-0.117524	0.806885	0.877597	-1.11264
hsa-miR-6785-5p	0	0	0	0	0	0	0	5.49584	0	0	0	0	0	4.98599	0	0	0	0	0	0	0	0	0	0	0	0	0	0	0	0	0	0	0.476446	0.162589	1.16107	-0.208177
hsa-miR-6788-5p	6.3088	0	0	8.43399	4.97778	4.64026	0	0	6.00298	0	0	0	0	7.5325	0	6.94512	0	0	0	0	4.91146	0	0	0	0	0	0	0	0	0	0	0	2.2615	0.00299504	3.6631	0.859891
hsa-miR-6789-5p	0	0	0	0	0	0	0	0	0	0	0	0	5.34523	0	0	0	0	0	0	0	0	0	0	0	0	0	0	0	0	0	0	0	-0.534523	0.343436	0.674651	-1.7437
hsa-miR-6790-5p	0	0	0	0	0	0	0	0	0	0	0	0	0	0	0	0	0	0	0	0	0	0	0	0	4.72134	0	0	0	0	0	0	0	-0.472134	0.343436	0.595908	-1.54018
hsa-miR-6791-5p	5.32689	0	0	0	0	0	0	0	0	0	0	0	0	0	0	0	0	0	0	0	0	0	0	0	0	0	0	0	0	0	0	0	0.242131	0.328695	0.745671	-0.261408
hsa-miR-6793-5p	0	0	0	0	0	5.61104	0	0	0	3.98594	0	0	0	0	0	0	0	0	3.88571	0	0	0	0	0	0	0	0	0	0	0	0	0	-0.532118	0.377892	0.724394	-1.78863
hsa-miR-6794-5p	0	0	0	0	0	0	0	0	0	0	0	0	0	0	0	0	0	0	3.88571	0	0	0	0	0	0	0	0	0	0	0	0	0	-0.388571	0.343436	0.490438	-1.26758
hsa-miR-6795-5p	0	0	0	0	0	4.64026	0	0	0	0	0	0	0	0	0	5.73825	0	0	0	0	0	0	0	0	0	0	0	0	0	0	0	0	0.471751	0.164526	1.1529	-0.209399
hsa-miR-6797-5p	0	0	0	0	0	4.64026	4.52572	0	0	0	10.6374	0	4.38028	0	0	0	0	0	0	0	0	0	0	0	0	0	0	0	0	7.907	0	0	-0.986859	0.359349	1.2364	-3.21012
hsa-miR-6799-5p	0	0	0	0	0	0	0	0	0	0	0	0	3.44795	0	0	0	0	0	0	0	0	0	0	0	0	0	0	0	0	0	0	0	-0.344795	0.343436	0.435185	-1.12477
hsa-miR-6800-5p	0	0	0	0	0	0	0	0	0	3.98594	0	0	0	0	0	0	0	0	0	0	0	0	0	0	0	0	0	0	0	0	0	0	-0.398594	0.343436	0.503089	-1.30028
hsa-miR-6802-5p	0	0	6.15136	8.2123	4.02285	4.64026	0	5.49584	6.99169	0	0	0	0	0	0	4.20636	0	0	4.83607	0	4.91146	0	0	5.95229	3.77502	0	0	0	7.87556	5.92492	0	0	0.0581334	0.960469	2.49736	-2.38109
hsa-miR-6803-5p	5.32689	0	0	0	0	0	0	0	0	0	0	0	0	6.95143	0	0	0	8.31288	0	0	3.95862	0	0	0	3.77502	0	0	0	0	0	0	0	0.738399	0.270588	2.08207	-0.605267
hsa-miR-6804-5p	0	0	0	0	0	0	0	4.52746	0	0	0	0	0	0	0	4.20636	0	0	0	0	0	0	0	0	0	0	0	0	0	0	0	0	0.396992	0.162366	0.967126	-0.173142
hsa-miR-6807-3p	0	0	0	0	4.02285	0	0	0	0	0	0	0	0	0	0	0	0	0	3.88571	0	0	0	0	0	0	0	0	0	0	0	0	0	-0.205714	0.63979	0.720966	-1.13239
hsa-miR-6807-5p	0	0	0	0	0	0	0	0	0	0	0	0	4.94197	0	0	0	0	0	0	0	0	0	0	0	0	0	0	0	0	0	0	0	-0.494197	0.343436	0.623754	-1.61215
hsa-miR-6809-5p	0	0	0	0	0	0	0	0	0	0	0	4.50962	3.44795	0	0	0	0	0	3.88571	0	0	0	0	0	0	0	7.37491	0	0	0	0	0	-1.26587	0.162323	0.602115	-3.13386
hsa-miR-6810-3p	0	0	4.60643	0	0	0	0	0	0	0	0	0	3.44795	0	0	0	0	0	0	0	3.95862	0	0	0	0	0	0	0	0	0	0	0	0.0445256	0.919966	0.956998	-0.867947
hsa-miR-6810-5p	0	0	0	0	0	4.64026	0	0	0	0	0	0	0	0	0	0	0	0	3.88571	0	0	0	0	0	0	0	0	0	0	0	0	0	-0.17765	0.693667	0.7673	-1.1226
hsa-miR-6812-3p	0	0	4.60643	0	0	0	0	0	0	0	0	0	0	0	0	0	0	0	0	0	0	0	0	0	0	0	0	0	0	0	0	0	0.209383	0.328695	0.644819	-0.226053
hsa-miR-6812-5p	0	0	0	0	0	0	0	6.47976	0	0	0	4.50962	0	0	0	0	0	0	4.83607	0	0	0	0	0	0	0	0	0	0	0	0	0	0.0159108	0.979034	1.26749	-1.23567
hsa-miR-6813-5p	0	0	0	0	0	0	0	0	0	0	0	0	0	0	8.5194	0	0	0	0	0	0	0	0	0	0	0	0	0	0	0	0	0	0.387246	0.328695	1.19257	-0.418076
hsa-miR-6815-5p	0	0	0	0	0	0	0	0	6.00298	0	0	0	0	0	0	0	0	0	0	0	0	0	0	0	0	0	0	0	0	0	0	0	0.272863	0.328695	0.840311	-0.294586
hsa-miR-6819-5p	0	0	4.60643	0	0	0	0	0	0	0	0	0	0	0	0	0	0	0	0	0	0	0	0	0	0	0	0	0	0	0	0	0	0.209383	0.328695	0.644819	-0.226053
hsa-miR-6821-5p	0	0	0	0	0	0	0	0	0	0	0	0	3.44795	0	0	0	0	0	0	0	0	0	0	0	0	0	0	0	0	0	0	0	-0.344795	0.343436	0.435185	-1.12477
hsa-miR-6825-5p	0	0	0	0	0	0	0	0	0	0	0	0	0	0	0	0	0	8.31288	0	0	0	0	0	0	0	0	0	0	0	0	0	0	0.377858	0.328695	1.16366	-0.407941
hsa-miR-6826-3p	0	0	0	0	0	0	0	0	0	0	0	0	0	0	0	0	0	0	0	0	3.95862	0	0	0	0	0	0	0	0	0	0	0	0.179937	0.328695	0.554137	-0.194263
hsa-miR-6826-5p	0	0	0	0	0	0	0	0	0	0	0	0	0	5.96304	0	0	0	0	0	0	4.91146	0	0	6.67991	0	0	0	0	0	0	0	0	0.797928	0.0854501	1.7173	-0.121446
hsa-miR-6832-5p	0	0	0	0	0	0	4.52572	0	0	0	0	0	0	0	0	0	0	0	0	0	0	0	0	0	0	0	0	0	0	0	0	0	-0.452572	0.343436	0.571217	-1.47636
hsa-miR-6833-5p	0	0	0	0	0	0	0	6.0701	0	0	0	0	0	7.5325	0	4.20636	0	0	0	0	3.95862	0	0	0	3.77502	0	0	0	0	0	0	0	0.611933	0.323157	1.8571	-0.633232
hsa-miR-6834-5p	0	0	0	0	0	0	0	0	0	0	0	0	0	0	0	4.20636	0	0	0	0	0	0	0	0	0	0	0	0	0	0	0	0	0.191198	0.328695	0.588816	-0.20642
hsa-miR-6837-3p	0	0	0	0	0	0	0	0	0	0	0	0	0	0	0	0	0	0	0	0	0	0	0	0	3.77502	0	0	0	0	0	0	0	-0.377502	0.343436	0.476467	-1.23147
hsa-miR-6839-3p	5.89982	0	0	0	0	0	0	0	0	0	0	0	0	0	0	0	0	0	3.88571	0	0	0	0	0	0	0	0	0	0	0	0	0	-0.120398	0.801625	0.871995	-1.11279
hsa-miR-6839-5p	0	0	0	0	0	0	0	0	0	0	0	0	0	4.98599	0	0	0	0	0	0	0	0	0	0	0	0	0	0	6.30284	0	0	0	-0.403648	0.558545	1.06433	-1.87162
hsa-miR-6840-3p	0	0	0	0	0	0	0	0	0	0	0	0	3.44795	0	0	0	0	0	0	0	0	0	0	0	0	0	0	0	0	0	0	0	-0.344795	0.343436	0.435185	-1.12477
hsa-miR-6846-5p	0	0	0	0	0	0	0	0	0	0	0	0	0	0	0	0	0	0	0	0	0	0	0	0	0	0	6.38358	0	0	0	0	0	-0.638358	0.343436	0.805708	-2.08242
hsa-miR-6847-3p	0	0	0	0	4.02285	0	0	0	0	0	0	0	0	0	0	0	0	0	0	0	0	0	0	0	0	0	0	0	0	0	0	0	0.182857	0.328695	0.563129	-0.197415
hsa-miR-6848-5p	0	0	0	0	0	0	0	0	0	0	0	0	3.44795	0	0	0	0	0	0	0	0	0	0	0	0	0	0	0	0	0	0	0	-0.344795	0.343436	0.435185	-1.12477
hsa-miR-6852-5p	0	0	0	0	0	0	0	0	0	0	0	0	0	0	0	0	0	0	0	0	0	0	0	8.04973	0	0	0	0	0	0	0	0	0.365897	0.328695	1.12682	-0.395027
hsa-miR-6858-5p	0	0	0	0	0	0	0	0	0	0	0	4.50962	0	0	0	0	0	0	3.88571	0	0	0	0	0	0	0	0	0	0	0	0	0	-0.183588	0.682265	0.757218	-1.1244
hsa-miR-6859-5p	7.29967	0	6.56131	0	5.9547	0	0	0	0	0	0	0	0	0	9.83897	0	0	0	0	0	5.88729	0	0	0	0	0	0	0	0	9.48795	0	0	0.666748	0.572496	3.10202	-1.76852
hsa-miR-6862-5p	0	0	0	0	0	0	0	0	0	0	0	0	0	0	0	0	0	0	0	0	4.91146	0	0	0	0	0	0	0	0	0	0	0	0.223248	0.328695	0.687519	-0.241022
hsa-miR-6865-5p	0	0	0	0	0	0	0	0	0	0	0	0	0	0	0	4.20636	0	0	0	0	0	0	0	0	0	0	0	0	0	0	0	0	0.191198	0.328695	0.588816	-0.20642
hsa-miR-6867-5p	0	0	6.15136	0	0	0	0	0	0	0	0	0	0	4.98599	0	0	0	0	0	0	0	0	0	0	0	0	0	0	0	0	0	0	0.506243	0.164473	1.2371	-0.224613
hsa-miR-6869-3p	0	0	0	0	0	0	0	0	0	0	0	0	0	0	0	0	0	0	0	0	0	0	0	0	0	11.2087	0	0	0	0	0	0	0.509485	0.328695	1.56902	-0.550047
hsa-miR-6869-5p	0	0	0	0	0	0	0	0	0	0	0	0	0	0	0	5.16674	0	0	0	0	0	0	0	0	4.72134	0	0	0	0	0	0	0	-0.237282	0.659791	0.896459	-1.37102
hsa-miR-6873-3p	0	0	0	0	0	0	0	0	0	0	0	0	0	0	0	0	0	0	0	0	0	0	0	0	3.77502	0	0	6.09164	0	0	0	0	-0.100609	0.832141	0.879481	-1.0807
hsa-miR-6873-5p	0	0	4.60643	0	0	0	0	0	0	0	0	0	0	0	0	0	0	0	0	0	0	0	0	0	0	0	0	0	0	0	0	0	0.209383	0.328695	0.644819	-0.226053
hsa-miR-6875-5p	0	0	0	0	0	0	0	0	0	0	0	0	0	5.96304	0	0	0	0	0	0	0	0	0	0	0	0	0	0	0	0	0	0	0.271047	0.328695	0.834721	-0.292626
hsa-miR-6876-5p	0	0	0	0	0	0	0	0	7.98601	0	0	0	4.38028	5.96304	7.52333	6.72468	0	0	4.83607	8.78152	0	0	0	8.80649	0	0	0	0	0	0	0	0	-0.117808	0.922841	2.40205	-2.63766
hsa-miR-6877-3p	0	0	0	0	0	0	0	0	0	0	0	0	3.44795	0	0	0	0	0	0	0	0	0	0	0	0	0	0	0	6.30284	0	0	0	-0.975078	0.18774	0.572224	-2.52238
hsa-miR-6877-5p	0	0	0	0	0	0	0	0	0	0	0	0	0	4.98599	0	4.20636	0	0	0	0	3.95862	0	0	0	0	0	0	0	0	0	0	0	0.597771	0.0845499	1.28439	-0.08885
hsa-miR-6878-5p	0	0	0	0	0	0	0	0	0	0	0	0	0	0	0	0	0	0	0	0	0	0	0	0	0	0	0	0	7.29367	0	0	0	-0.729367	0.343436	0.920576	-2.37931
hsa-miR-6879-5p	0	0	0	0	0	0	0	0	6.00298	0	0	5.4776	3.44795	4.98599	0	0	0	0	0	0	0	0	0	0	3.77502	0	0	0	0	0	0	0	0.0261833	0.967455	1.34215	-1.28978
hsa-miR-6880-5p	4.36239	0	0	0	0	0	0	0	0	0	0	0	0	0	0	0	0	0	0	0	0	0	0	0	0	0	0	0	0	0	0	0	0.198291	0.328695	0.610658	-0.214077
hsa-miR-6881-5p	0	0	0	6.63703	0	0	0	0	0	0	0	0	0	0	0	0	0	0	0	0	0	0	0	0	0	0	0	0	0	0	0	0	0.301683	0.328695	0.929068	-0.325701
hsa-miR-6883-3p	0	0	0	0	0	0	0	0	0	0	0	0	0	0	0	0	7.45153	0	0	0	0	0	0	0	0	0	0	0	0	0	0	0	0.338706	0.328695	1.04308	-0.365672
hsa-miR-6885-5p	0	0	0	7.62976	0	6.59621	5.49406	0	0	3.98594	0	0	0	0	0	5.16674	0	0	4.83607	0	3.95862	0	0	0	0	0	0	0	0	0	0	0	-0.370182	0.68432	1.51277	-2.25314
hsa-miR-6886-5p	0	0	0	0	0	0	0	0	0	0	0	0	3.44795	0	0	0	0	0	0	0	0	0	0	0	0	0	0	0	0	0	0	0	-0.344795	0.343436	0.435185	-1.12477
hsa-miR-6887-5p	0	0	0	5.65145	0	0	0	0	0	0	0	4.50962	0	0	0	0	0	0	0	0	0	0	0	0	0	0	0	0	0	0	0	0	0.461867	0.16484	1.12927	-0.205532
hsa-miR-6891-3p	4.36239	0	0	0	5.9547	6.18613	0	0	0	0	0	0	0	0	0	0	0	0	0	0	0	0	0	0	0	0	0	0	0	0	0	0	0.750147	0.0864959	1.61756	-0.117272
hsa-miR-6891-5p	4.36239	0	0	0	5.9547	0	0	6.47976	0	4.93968	0	4.50962	5.34523	0	0	6.14652	0	0	5.40409	7.05218	0	0	0	7.16131	3.77502	0	0	6.09164	0	7.49397	0	0	-1.55075	0.196702	0.889053	-3.99055
hsa-miR-6892-3p	0	0	0	0	0	0	0	0	0	0	0	0	0	0	0	0	0	0	0	0	0	0	12.3367	0	0	0	0	0	0	0	0	0	0.560758	0.328695	1.72692	-0.605402
hsa-miR-6892-5p	0	9.90566	0	5.65145	0	0	0	0	0	0	10.0529	0	4.94197	0	7.1109	0	0	0	0	0	0	0	0	0	0	0	0	0	0	8.22773	0	0	0.170347	0.88427	2.58013	-2.23944
hsa-miR-6894-3p	0	0	5.57651	0	0	0	0	0	0	0	0	0	0	0	0	0	0	0	0	0	0	0	0	0	0	0	0	0	0	0	0	0	0.253478	0.328695	0.780613	-0.273658
hsa-miR-6894-5p	4.36239	0	0	0	0	0	0	0	0	0	0	0	0	0	0	0	0	0	0	0	3.95862	0	0	0	0	0	0	0	0	0	0	0	0.378228	0.162587	0.921714	-0.165258
hsa-miR-7-1-3p	9.19984	0	7.87404	0	9.66096	8.75449	8.71305	6.79845	6.00298	9.50858	0	8.15038	8.17228	6.95143	6.53115	8.82962	0	0	10.1435	0	10.0539	0	0	0	8.87811	0	0	9.24264	0	0	0	0	-0.0847387	0.962509	3.68161	-3.85109
hsa-miR-7-2-3p	0	0	0	0	4.02285	0	0	0	0	0	0	0	0	0	0	0	0	0	3.88571	0	0	0	0	0	3.77502	0	0	0	0	0	0	0	-0.583217	0.304649	0.606096	-1.77253
hsa-miR-7-5p	7.46858	0	7.87404	0	9.29111	9.62744	8.37293	7.64068	0	8.28883	0	8.9713	9.21861	8.75044	0	8.30052	0	0	9.17946	8.04674	10.1494	0	0	7.52163	8.42468	0	0	0	0	0	0	0	-1.26244	0.46559	2.30213	-4.827
hsa-miR-708-5p	0	0	6.15136	0	0	0	0	0	0	0	0	4.50962	0	5.96304	0	0	0	0	0	0	0	0	0	0	4.72134	0	0	0	0	0	0	0	0.283503	0.657655	1.59043	-1.02342
hsa-miR-7107-5p	4.36239	10.9049	0	0	0	0	0	5.49584	0	4.93968	11.0523	5.4776	4.38028	4.98599	6.53115	6.46437	0	0	4.83607	5.4888	0	8.13575	10.3375	6.36149	0	0	7.37491	7.08103	0	0	0	9.93859	1.71297	0.195879	4.36994	-0.943994
hsa-miR-711	5.32689	0	0	0	0	0	0	4.52746	0	0	0	0	0	0	0	0	0	0	0	0	0	0	0	0	0	0	0	0	0	0	0	0	0.447925	0.163516	1.09305	-0.197201
hsa-miR-7110-5p	4.36239	9.90566	5.57651	8.94732	4.02285	9.04339	7.27836	7.47166	9.98173	5.50889	9.0543	0	5.66004	9.58546	5.54667	6.94512	10.9034	7.31741	7.37831	7.4645	4.91146	10.1319	11.9217	4.41319	5.28796	0	7.95697	9.07301	7.29367	0	8.58137	0	0.536956	0.625353	2.77456	-1.70065
hsa-miR-7111-5p	0	0	0	0	5.9547	0	0	0	0	0	0	0	0	0	0	0	0	0	3.88571	0	0	0	0	7.80971	0	0	0	7.08103	7.29367	0	0	0	-0.170418	0.859103	1.82255	-2.16338
hsa-miR-744-3p	0	0	0	0	4.02285	0	0	0	0	0	0	4.50962	0	0	0	0	0	0	0	0	3.95862	0	0	0	0	0	0	0	0	0	0	0	0.567777	0.083476	1.21752	-0.0819681
hsa-miR-744-5p	7.75661	0	7.14117	7.95024	7.11165	7.17619	6.79665	6.47976	6.00298	7.36013	0	6.05173	5.91831	5.96304	8.10568	8.71441	0	0	8.18195	0	8.25974	0	0	0	6.67973	0	7.95697	7.08103	8.87249	0	0	0	-0.913249	0.523173	2.03663	-3.86312
hsa-miR-7515	0	0	0	0	0	0	0	4.52746	0	0	0	0	0	0	0	0	0	0	0	0	0	0	0	0	0	0	0	0	0	0	0	0	0.205794	0.328695	0.633765	-0.222178
hsa-miR-760	4.36239	0	6.15136	9.08455	0	0	0	6.0701	0	3.98594	0	6.46132	6.32737	0	0	5.16674	0	0	3.88571	0	0	0	0	0	5.28796	0	0	0	0	0	0	0	-0.253404	0.809077	1.90764	-2.41445
hsa-miR-762	5.32689	0	7.14117	5.65145	5.5474	6.91515	5.49406	7.47166	7.57286	6.23313	0	5.4776	5.34523	6.95143	0	5.73825	0	0	4.83607	5.4888	3.95862	8.13575	0	7.52163	6.84809	0	0	6.09164	0	5.92492	0	0	0.0512224	0.964417	2.41547	-2.31303
hsa-miR-7641	12.7826	16.4277	16.1853	14.4299	17.7918	13.1738	15.9685	13.245	13.4882	13.3267	13.0518	16.2682	15.0634	11.3997	10.9085	12.3837	14.1158	10.3095	12.7735	12.4566	15.3814	13.9381	13.3365	11.7193	13.5544	9.40283	13.3436	12.9774	14.3179	13.091	11.5781	9.93859	-0.244846	0.696175	1.02648	-1.51618
hsa-miR-765	0	0	4.60643	7.62976	0	4.64026	0	0	8.30679	0	0	0	3.44795	4.98599	0	5.16674	0	0	6.38696	6.47265	0	0	0	7.93471	3.77502	12.8603	0	0	0	5.92492	0	0	-0.0493403	0.968339	2.49602	-2.5947
hsa-miR-766-3p	0	0	0	0	4.97778	0	0	0	0	6.23313	0	4.50962	0	0	0	0	0	0	0	0	0	0	0	0	0	0	0	0	0	0	0	0	-0.192067	0.785289	1.29722	-1.68136
hsa-miR-766-5p	4.36239	0	4.60643	5.65145	6.94302	5.61104	5.49406	6.47976	0	7.07257	0	4.50962	7.31836	0	0	6.14652	0	0	7.11701	0	3.95862	0	0	0	0	0	0	6.09164	7.29367	0	0	0	-0.958635	0.474439	1.83587	-3.75314
hsa-miR-769-3p	0	0	0	0	4.02285	0	0	0	0	0	0	0	4.38028	0	0	0	0	0	0	0	0	0	0	0	0	0	0	0	0	0	0	0	-0.255172	0.600494	0.776689	-1.28703
hsa-miR-769-5p	7.10834	0	6.15136	0	5.5474	0	5.49406	0	0	0	0	4.50962	5.34523	0	0	0	0	0	3.88571	0	4.91146	0	0	0	0	0	0	0	0	0	0	0	-0.1894	0.840057	1.75476	-2.13356
hsa-miR-7704	13.3158	13.0742	12.512	11.9804	10.2179	9.71222	10.2442	8.7887	7.57286	8.35573	0	11.1037	11.4646	8.94266	0	9.37611	0	10.4793	9.21335	9.04401	9.84156	8.13575	0	10.5736	10.1098	0	8.37056	8.07569	10.373	9.71006	0	0	-1.24752	0.398977	1.74335	-4.23839
hsa-miR-7706	0	0	0	6.63703	0	0	0	0	0	4.93968	0	0	3.44795	0	0	0	0	0	0	0	3.95862	0	0	0	0	0	0	0	0	0	0	0	-0.357142	0.599116	1.05541	-1.76969
hsa-miR-7845-5p	0	0	0	0	0	0	0	4.52746	0	0	0	0	0	0	0	7.59293	0	0	0	0	0	0	0	0	0	0	0	0	0	0	0	0	0.550927	0.175909	1.36889	-0.267035
hsa-miR-7846-3p	0	0	0	0	0	0	0	0	0	3.98594	0	0	0	0	0	4.20636	0	0	0	0	0	0	0	0	0	9.98708	0	0	0	0	0	0	0.246562	0.697108	1.53003	-1.03691
hsa-miR-7847-3p	8.75327	11.4896	9.19228	10.0162	5.5474	6.59621	8.16715	8.63706	7.98601	7.2235	10.0529	10.4232	8.12184	10.6685	8.32732	8.21833	11.6916	10.7015	7.6985	9.62806	6.87505	11.1313	12.3367	8.93176	7.84182	0	8.95407	9.39441	8.87249	7.907	10.1638	10.5231	0.51916	0.420401	1.81836	-0.780044
hsa-miR-7851-3p	0	0	0	0	4.97778	8.67222	5.49406	0	0	5.91598	11.8593	5.4776	0	8.64378	0	0	0	7.89936	6.12737	8.04674	3.95862	0	0	6.36149	5.69374	0	0	6.09164	0	0	0	0	-0.221342	0.871192	2.58999	-3.03267
hsa-miR-7854-3p	0	0	0	5.65145	0	0	0	0	0	0	0	0	0	0	0	7.59293	0	0	0	5.4888	0	0	0	0	4.72134	0	0	0	0	0	0	0	-0.418997	0.608486	1.28025	-2.11824
hsa-miR-7856-5p	0	0	0	0	0	0	0	0	0	0	0	0	0	0	0	0	0	0	0	0	3.95862	0	0	0	0	0	0	0	0	0	0	0	0.179937	0.328695	0.554137	-0.194263
hsa-miR-7976	4.36239	0	0	0	0	0	0	0	0	0	0	0	0	0	0	0	0	0	0	0	3.95862	0	0	0	0	0	0	0	0	0	0	0	0.378228	0.162587	0.921714	-0.165258
hsa-miR-8060	0	0	0	0	0	0	0	0	0	0	0	0	0	0	0	0	0	0	0	0	0	0	0	0	4.72134	0	0	0	0	0	0	0	-0.472134	0.343436	0.595908	-1.54018
hsa-miR-8072	0	0	0	0	0	0	0	0	0	0	0	0	0	4.98599	0	0	0	7.89936	0	7.05218	0	0	0	0	0	0	0	0	0	0	0	0	-0.119521	0.885775	1.61984	-1.85888
hsa-miR-8078	0	0	4.60643	0	0	0	0	0	0	0	0	0	0	0	0	0	0	0	0	0	0	0	0	0	0	0	0	0	0	0	0	0	0.209383	0.328695	0.644819	-0.226053
hsa-miR-8085	0	0	0	0	0	0	0	0	0	0	0	0	0	0	0	0	0	0	0	0	0	0	0	5.95229	0	0	0	0	0	0	0	0	0.270559	0.328695	0.833216	-0.292099
hsa-miR-8485	9.87699	11.4896	7.3621	9.20986	6.53189	9.33834	7.46985	8.16897	9.56717	6.23313	12.0519	4.50962	6.13729	8.84975	10.8738	8.93631	11.9031	8.89633	7.79118	10.6272	6.20434	10.7164	12.6585	7.80971	8.42468	14.1287	11.1742	9.39441	10.5334	9.3626	10.9003	11.7449	0.690213	0.387053	2.31591	-0.935484
hsa-miR-874-3p	8.68631	0	9.13349	0	8.45892	7.17619	6.06831	8.55481	6.00298	0	0	8.35616	7.22585	6.95143	0	6.14652	0	0	6.79768	0	8.56696	0	0	4.41319	7.99319	0	0	6.09164	6.30284	0	0	0	0.585695	0.686028	3.57532	-2.40393
hsa-miR-874-5p	0	0	4.60643	0	4.02285	0	5.49406	0	0	5.91598	0	0	0	0	0	0	0	0	0	0	0	0	0	0	0	0	0	0	0	0	0	0	-0.748764	0.373501	1.02341	-2.52094
hsa-miR-877-5p	9.64984	11.4896	10.2196	12.8611	9.51818	10.3637	9.88947	10.972	11.3028	11.5434	10.6374	9.90579	8.70507	11.4794	12.493	11.4303	10.766	13.7093	11.0333	11.9645	9.81851	10.9387	0	13.5038	10.2366	11.5711	12.4957	11.2409	10.4554	9.90249	12.0374	11.2596	-0.138574	0.839662	1.24812	-1.52527
hsa-miR-885-3p	0	0	0	0	0	0	0	0	0	0	0	0	0	0	6.53115	0	0	0	0	0	0	0	0	0	0	0	0	0	0	0	0	0	0.29687	0.328695	0.914247	-0.320506
hsa-miR-885-5p	4.36239	0	0	0	0	0	0	0	0	0	0	0	0	0	5.54667	0	0	0	0	0	0	0	0	0	0	0	0	0	0	0	0	0	0.450412	0.165202	1.10184	-0.201019
hsa-miR-887-3p	0	0	0	0	4.02285	0	0	0	6.00298	0	0	0	0	0	6.53115	0	0	0	0	0	0	0	0	0	0	0	0	0	0	0	0	0	0.75259	0.0892368	1.63093	-0.125751
hsa-miR-888-5p	0	0	0	0	0	0	0	0	0	0	0	4.50962	0	0	0	0	0	0	0	0	0	0	0	0	0	0	0	0	0	0	0	0	0.204983	0.328695	0.631268	-0.221302
hsa-miR-9-3p	0	0	0	0	0	6.18613	6.06831	0	0	0	0	6.05173	0	0	0	0	0	0	6.38696	0	7.04361	0	0	0	0	0	0	0	0	0	0	0	-0.369096	0.706106	1.67453	-2.41272
hsa-miR-9-5p	0	0	0	0	0	0	0	0	0	0	0	0	0	0	0	0	0	0	0	0	5.48036	0	0	0	0	0	0	0	0	0	0	0	0.249107	0.328695	0.767154	-0.26894
hsa-miR-92a-1-5p	8.99376	0	4.60643	0	10.4401	8.83231	7.27836	7.28017	6.00298	6.90399	0	6.77997	6.90633	8.40343	0	8.98684	0	0	6.38696	5.4888	8.03813	0	0	8.25546	7.58004	0	6.38358	0	9.45643	7.907	0	0	-2.4919	0.0457406	-0.0506286	-4.93316
hsa-miR-92a-2-5p	0	0	0	0	0	0	0	4.52746	0	0	0	0	0	4.98599	0	0	0	0	0	0	0	0	0	0	0	0	0	0	0	0	0	0	0.432429	0.16258	1.05379	-0.188929
hsa-miR-92a-3p	15.5012	11.9045	13.4439	11.2669	16.6721	14.8597	14.6	15.4257	13.2093	15.304	0	15.0951	12.937	14.9398	10.6039	14.9041	10.766	13.0767	14.7006	12.1571	16.3072	12.4528	0	10.9445	14.9768	13.4883	13.0529	14.1148	12.4345	12.9456	0	0	-0.539175	0.76564	3.18448	-4.26283
hsa-miR-92b-3p	7.29967	0	6.15136	7.21715	7.63895	7.17619	4.52572	6.47976	0	7.59979	0	5.4776	0	6.95143	0	6.94512	0	0	7.25357	0	6.20434	0	0	0	7.48104	0	0	6.09164	7.87556	0	0	0	-0.126603	0.929184	2.84422	-3.09743
hsa-miR-92b-5p	4.36239	0	0	6.63703	0	4.64026	0	0	0	5.50889	0	4.50962	0	7.27103	0	4.20636	0	0	3.88571	0	0	0	0	0	3.77502	0	0	7.08103	0	6.913	0	0	-0.248821	0.814155	1.94593	-2.44358
hsa-miR-93-3p	9.10047	0	8.01099	0	7.11165	4.64026	7.27836	5.49584	0	7.48493	0	4.50962	6.90633	0	0	0	0	0	7.79118	0	9.29128	0	0	0	6.67973	0	6.38358	0	0	0	0	0	-2.06332	0.153004	0.849238	-4.97587
hsa-miR-93-5p	9.33712	0	11.7063	9.94585	12.7738	10.9039	11.6909	10.1087	9.56717	12.1354	0	10.6746	10.9247	8.11487	10.4234	11.3262	0	8.89633	11.813	10.7051	14.2605	0	0	9.96	11.499	0	8.69161	10.6562	10.2856	10.5458	0	9.93859	-2.16577	0.175951	1.04047	-5.37202
hsa-miR-939-5p	0	0	0	0	4.97778	0	0	0	0	0	0	0	4.94197	4.98599	8.10568	0	0	0	0	0	3.95862	0	0	0	0	0	0	0	0	5.92492	0	0	-0.0854135	0.923379	1.75859	-1.92942
hsa-miR-940	0	0	0	0	4.97778	0	0	4.52746	0	0	0	0	0	0	0	0	0	0	0	0	0	0	0	0	0	0	0	0	0	0	0	0	0.432056	0.162563	1.05285	-0.18874
hsa-miR-941	10.1986	0	0	11.5298	9.42521	0	6.79665	8.37475	0	8.80202	0	8.77009	10.1561	0	7.84369	6.46437	0	8.6339	7.11701	0	9.18712	0	0	0	6.99884	0	0	0	0	9.80948	0	0	-1.31221	0.451589	2.26963	-4.89404
hsa-miR-942-3p	0	0	4.60643	0	6.27197	6.18613	4.52572	0	0	5.50889	0	6.05173	6.13729	6.95143	0	5.16674	0	0	4.83607	0	4.91146	0	0	0	3.77502	0	0	0	0	0	0	0	-0.653485	0.535146	1.5176	-2.82457
hsa-miR-942-5p	0	0	0	0	5.5474	0	0	4.52746	0	4.93968	0	0	4.94197	0	0	0	0	0	6.38696	0	5.48036	0	0	0	4.72134	0	0	0	0	0	0	0	-1.39194	0.167814	0.668118	-3.452
hsa-miR-944	0	0	0	0	0	0	0	0	0	0	0	0	0	0	0	0	0	0	0	0	3.95862	0	0	0	0	0	0	0	0	0	0	0	0.179937	0.328695	0.554137	-0.194263
hsa-miR-95-3p	5.32689	0	6.15136	0	6.27197	0	4.52572	0	0	0	0	0	0	4.98599	0	5.16674	0	0	6.12737	0	6.20434	0	0	0	0	0	0	6.09164	0	0	0	0	0.761916	0.421442	2.6944	-1.17057
hsa-miR-98-3p	6.3088	0	7.87404	5.65145	7.39926	4.64026	7.05752	8.05391	6.00298	9.25181	0	6.05173	6.6457	7.75378	0	8.30052	0	0	9.74054	0	7.7762	8.13575	0	0	9.15997	0	0	6.09164	0	0	0	0	-0.0928111	0.955091	3.37128	-3.5569
hsa-miR-98-5p	8.4645	0	11.2048	10.7108	9.42521	10.3896	12.0089	8.92591	9.30452	10.8352	0	10.0312	11.8871	8.94266	8.10568	9.98541	0	0	12.1816	9.15927	11.0233	8.13575	0	10.203	10.866	0	7.37491	8.65887	9.98631	9.22532	0	0	-2.82923	0.0745967	0.30532	-5.96377
hsa-miR-99a-3p	0	0	0	0	4.02285	0	0	0	0	0	0	5.4776	0	0	0	0	0	0	0	0	0	0	0	0	0	0	0	0	0	0	0	0	0.431839	0.1672	1.0595	-0.195821
hsa-miR-99a-5p	0	0	6.15136	0	5.5474	0	0	0	0	0	0	0	5.91831	0	0	0	0	0	5.81059	0	5.48036	0	0	0	3.77502	0	0	0	0	0	0	0	-0.769523	0.414966	1.19252	-2.73157
hsa-miR-99b-3p	5.32689	0	4.60643	0	0	0	5.49406	0	0	0	0	4.50962	0	0	0	0	0	0	0	0	3.95862	0	0	0	5.28796	0	0	0	0	0	0	0	-0.241767	0.771708	1.50635	-1.98988
hsa-miR-99b-5p	7.46858	0	8.01099	5.65145	7.11165	6.59621	0	0	0	0	0	4.50962	7.127	5.96304	6.53115	5.73825	9.03099	0	7.37831	0	7.33113	0	0	0	7.99319	0	0	0	0	9.07358	0	0	0.20384	0.893863	3.40002	-2.99234
