# Supplementary material for: Use of extracellular vesicle microRNA profiles in patients with acute myeloid leukemia for the identification of novel biomarkers
Source: PLoS One. 2024 Aug 23;19(8):e0306962. doi: 10.1371/journal.pone.0306962 (PMC11343415; doi:10.1371/journal.pone.0306962)
Supplement: S3 File — (XLSX) [file pone.0306962.s007.xlsx]

## Sheet: AML_RPM_Res
Column1	E_005	E_043	N_004	N_010	N_013	N_016	N_017	N_039	N_057	N_136	N_162	N_171	N_192	N_199	N_201	N_203	N_213	N_303	N_326	N_366	N_395	N_398	N_420	N_423	N_566	N_643	N_675	N_693	N_704	N_723	N_749	N_791	PV	FC
hsa-let-7a-2-3p	0	0	0	0	0	0	0	0	0	0	0	0	0	0	0	0	0	0	0	0	3.95862	0	0	0	0	0	0	0	0	0	0	0	0.328695	-0.179937
hsa-let-7a-3p	10.9636	0	10.7562	7.62976	13.1602	9.04339	9.9226	11.108	6.99169	10.8234	0	10.09	8.56104	7.5325	6.53115	10.8272	0	0	11.3398	6.47265	10.9509	0	0	0	11.8459	0	0	9.87922	0	0	0	0	0.974644	-0.062692
hsa-let-7a-5p	18.7196	14.5481	17.4257	18.2468	19.5051	19.8067	18.4847	17.3008	18.2409	18.2437	16.461	17.3499	18.0596	18.1157	16.8736	19.3423	14.5518	19.1766	18.4725	17.457	18.0481	15.76	15.3808	19.6773	18.5358	15.1556	16.6893	16.5732	18.3726	18.1979	16.2919	15.9144	0.545204	-0.348969
hsa-let-7b-3p	10.5203	0	8.13605	0	12.1747	8.28628	7.05752	8.63706	6.00298	8.21867	0	7.77339	3.44795	4.98599	8.97776	9.12859	0	0	8.78792	5.4888	7.95599	0	0	0	9.0945	0	6.38358	7.66243	0	8.22773	0	0	0.411617	-1.37704
hsa-let-7b-5p	17.6358	13.9042	16.3557	16.8745	18.0705	18.7811	16.6216	16.5062	18.367	17.5501	16.859	17.1287	15.1155	17.2617	17.491	18.0027	14.959	17.5798	17.6871	17.1314	16.6596	15.388	12.9215	18.9324	16.5236	14.8765	16.7977	16.0275	17.4374	16.8116	16.3785	15.1851	0.890233	-0.0733513
hsa-let-7c-5p	11.3134	12.7117	12.701	11.8517	12.0965	13.1398	12.5063	11.7768	13.0785	12.5786	10.0529	12.8288	12.6932	12.562	13.2838	13.927	10.766	14.2857	14.2523	13.0712	12.4021	12.1309	0	14.0735	13.1676	11.5711	11.2737	12.1151	12.3722	12.2588	11.3855	0	0.43907	-1.11422
hsa-let-7d-3p	11.5101	0	9.50214	9.20986	11.5899	11.9566	9.82083	11.4065	9.78929	12.3516	0	7.04082	10.0521	9.74876	8.84055	11.7264	0	0	11.9649	9.5457	10.4636	9.71729	0	8.99053	12.5847	12.4884	9.95261	10.9779	8.28907	8.71178	0	10.5231	0.694726	-0.665938
hsa-let-7d-5p	10.4614	9.90566	11.8683	12.6	12.217	12.9608	12.6218	11.7768	12.025	12.4544	9.0543	11.3158	13.6559	12.8941	12.23	13.5608	0	12.768	12.4609	12.7694	11.5911	10.1319	0	14.1847	12.1973	0	13.0388	11.9036	12.5885	12.5594	10.5785	10.5231	0.448082	0.812958
hsa-let-7e-3p	0	0	0	0	0	0	0	0	0	0	0	0	0	0	0	0	0	0	0	0	3.95862	0	0	0	3.77502	0	0	0	0	0	0	0	0.162193	-0.351529
hsa-let-7e-5p	12.1237	9.90566	12.3471	12.908	13.0189	13.5384	12.2949	11.4413	12.5351	10.8116	10.6374	10.905	11.5386	13.3365	11.9753	13.8438	10.0296	13.5276	11.9246	12.6265	11.3631	8.13575	0	14.6937	12.9232	12.4884	11.4542	9.77242	13.329	13.5806	11.5781	10.9379	0.919262	0.0814332
hsa-let-7f-1-3p	10.4614	0	9.13349	9.43191	11.383	8.83231	8.46577	8.85893	0	9.35353	9.0543	8.53621	8.22102	6.95143	0	10.1717	9.03099	10.2164	9.03533	7.05218	8.32664	0	0	7.35269	9.55016	0	0	6.09164	7.29367	6.913	0	0	0.679617	0.629346
hsa-let-7f-2-3p	6.3088	0	5.57651	0	5.5474	0	0	0	0	4.93968	0	4.50962	6.32737	0	0	5.73825	0	0	5.40409	0	6.20434	0	0	0	6.84809	0	0	0	6.30284	0	0	0	0.186688	-1.32218
hsa-let-7f-5p	15.4146	0	15.84	15.4153	16.6311	17.3025	17.4062	14.8353	15.4601	16.4809	12.0519	15.1031	16.6919	15.4185	13.2705	16.7086	11.836	14.7262	16.7447	14.3842	16.4091	13.0377	14.1438	16.0598	16.8867	9.40283	13.8661	14.1632	15.6875	15.5556	12.8997	14.1071	0.27727	-1.80548
hsa-let-7g-3p	4.36239	0	0	0	4.97778	0	0	0	0	3.98594	0	0	0	0	0	0	0	0	0	0	0	0	0	0	0	0	0	0	0	0	0	0	0.956488	0.0287973
hsa-let-7g-5p	11.9129	9.90566	12.8993	10.3784	13.0812	13.7209	13.7356	11.6734	11.9807	12.8921	9.0543	11.9998	12.2165	12.2068	9.21833	13.1513	9.76685	10.6312	13.3432	11.7966	14.8285	9.13319	0	12.7104	12.7743	8.40496	10.5371	12.1367	12.1427	12.2232	0	0	0.663531	-0.64205
hsa-let-7i-3p	5.32689	0	0	0	5.5474	0	0	0	0	0	0	6.05173	4.38028	0	0	7.59293	0	0	0	0	3.95862	0	0	0	4.72134	0	0	0	0	0	0	0	0.954111	-0.0530734
hsa-let-7i-5p	7.29967	0	10.0392	5.65145	9.48785	10.2548	10.4851	9.78707	10.7885	9.75155	0	10.0609	10.9174	10.111	10.2171	10.6661	0	8.31288	9.71711	9.5457	11.0132	0	0	8.04973	9.85697	0	10.068	9.87922	9.09444	10.487	0	0	0.332595	-1.67531
hsa-miR-1-3p	6.88769	0	9.13349	8.2123	9.32582	13.1474	8.78688	10.0195	12.1099	5.91598	0	12.9045	8.70507	9.74876	0	9.2159	0	0	11.824	0	12.6541	9.13319	0	0	10.2214	0	0	0	0	8.90399	0	0	0.592801	-1.08987
hsa-miR-1-5p	0	0	0	0	4.02285	0	0	0	0	0	0	4.50962	0	0	0	0	0	0	0	0	0	0	0	0	0	0	0	0	0	0	0	0	0.591727	0.268106
hsa-miR-100-5p	10.1497	0	4.60643	0	4.02285	4.64026	0	0	0	0	0	4.50962	0	0	0	0	0	0	0	0	10.5641	0	0	0	0	0	0	0	0	0	0	0	0.754915	0.382589
hsa-miR-101-3p	6.3088	0	6.56131	0	0	0	8.05209	6.47976	8.56907	0	0	5.4776	7.90031	8.5286	0	5.16674	0	0	8.11181	0	7.8689	0	0	0	6.26938	0	0	10.7716	0	10.6023	0	0	0.701487	0.615639
hsa-miR-101-5p	0	0	0	0	0	0	0	0	0	0	0	0	0	6.54027	0	0	0	0	0	0	0	0	0	0	0	0	0	0	0	0	0	0	0.343436	0.654027
hsa-miR-103a-2-5p	0	0	4.60643	0	0	0	0	0	0	0	0	0	0	0	0	0	0	0	0	0	3.95862	0	0	0	0	0	0	0	0	0	0	0	0.163327	-0.38932
hsa-miR-103a-3p	7.29967	10.9049	8.54981	0	7.52407	9.5831	9.37076	5.49584	8.56907	9.21625	0	7.77339	9.28888	9.19013	0	10.2565	0	9.63209	9.10919	0	8.32664	0	0	0	8.52749	0	9.36838	10.0717	0	8.90399	0	0	0.707796	-0.663993
hsa-miR-106a-5p	4.36239	0	7.14117	0	8.2579	7.39716	9.41799	4.52746	8.56907	7.36013	0	7.62212	6.32737	4.98599	7.84369	6.14652	0	6.32643	8.74222	8.91873	9.69734	0	0	0	6.67973	0	6.38358	7.08103	6.30284	8.22773	0	0	0.0245378	-3.03936
hsa-miR-106b-3p	10.0198	0	8.63704	9.32515	8.18415	8.67222	8.85712	7.05933	6.00298	8.0672	0	8.53621	9.65094	5.96304	0	7.93926	0	0	9.74054	7.05218	10.034	9.13319	0	7.35269	7.37475	0	0	6.09164	7.29367	8.22773	0	0	0.876165	-0.240985
hsa-miR-106b-5p	0	0	6.15136	0	4.02285	5.61104	7.63887	0	8.98316	4.93968	0	0	0	0	0	7.59293	0	0	6.12737	7.05218	5.48036	0	0	0	4.72134	0	0	0	0	0	0	0	0.000272604	-3.10551
hsa-miR-107	0	0	6.88018	0	4.02285	7.75782	5.49406	0	7.57286	7.36013	0	6.46132	6.4953	4.98599	0	7.1363	0	0	7.49312	0	5.48036	0	0	6.94059	0	0	0	7.08103	0	5.92492	0	0	0.587575	-0.708466
hsa-miR-10a-3p	0	0	0	0	7.26261	9.62744	0	0	9.15277	0	0	8.61846	0	0	0	4.20636	0	0	4.83607	0	0	0	0	0	3.77502	0	0	8.88075	0	0	0	0	0.990447	-0.0164544
hsa-miR-10a-5p	14.4416	0	6.56131	6.63703	13.399	10.0089	6.47796	8.37475	9.98173	6.49296	0	9.80402	3.44795	8.40343	0	7.71784	0	11.8633	8.74222	0	5.88729	0	0	0	8.62345	0	6.38358	10.6562	0	0	0	0	0.607386	1.03227
hsa-miR-10b-3p	0	0	4.60643	0	0	0	0	0	0	0	0	4.50962	0	0	0	4.20636	0	0	0	0	3.95862	0	0	0	5.69374	0	0	0	0	0	0	0	0.52298	-0.388362
hsa-miR-10b-5p	7.46858	0	9.30313	0	8.45892	6.59621	6.47796	7.05933	0	7.07257	0	5.4776	3.44795	5.96304	0	6.94512	0	0	9.54148	0	6.87505	0	0	0	9.68971	11.2087	0	0	7.29367	7.49397	0	0	0.172143	-1.96698
hsa-miR-1179	0	0	5.57651	0	0	0	0	4.52746	0	0	0	0	0	0	0	0	0	0	0	0	3.95862	0	0	0	0	0	0	0	0	0	0	0	0.97212	0.0193309
hsa-miR-1180-3p	4.36239	0	6.15136	8.94732	0	0	0	0	0	0	0	0	4.38028	0	0	0	0	0	5.81059	0	0	0	0	0	3.77502	0	0	0	0	0	0	0	0.696658	0.41655
hsa-miR-1180-5p	0	0	0	0	0	0	0	0	7.57286	0	0	0	0	0	0	0	0	0	0	5.4888	0	0	0	0	0	0	0	0	0	0	0	0	0.167637	-0.593712
hsa-miR-1181	0	0	4.60643	0	0	0	0	0	0	0	0	0	0	0	0	0	0	0	0	0	0	0	0	0	0	0	0	0	0	0	0	0	0.328695	-0.209383
hsa-miR-1185-5p	0	0	0	0	0	5.61104	0	0	0	0	0	0	0	0	0	0	0	0	0	0	0	0	0	0	0	0	0	0	0	0	0	0	0.328695	-0.255047
hsa-miR-122-3p	5.89982	0	6.15136	0	0	5.61104	0	0	0	0	0	0	0	4.98599	9.10305	5.16674	0	0	5.81059	0	4.91146	0	0	0	8.19409	0	0	6.09164	0	0	0	0	0.757179	-0.345361
hsa-miR-122-5p	10.1986	9.90566	11.0858	8.43399	9.63351	11.4886	8.55299	9.10997	11.7881	10.8813	0	10.4682	7.70852	14.3598	17.6431	10.9212	11.1443	12.3961	12.5858	14.3206	9.81851	11.8315	0	11.1389	11.499	0	12.1994	10.2415	13.329	11.3934	0	0	0.371336	-1.62437
hsa-miR-1224-5p	7.99659	0	4.60643	5.65145	0	0	4.52572	5.49584	0	0	11.637	0	4.94197	7.75378	5.54667	0	0	0	3.88571	5.4888	0	0	0	7.35269	5.28796	0	0	6.09164	0	5.92492	0	0	0.0292616	3.37026
hsa-miR-1226-3p	4.36239	0	0	0	0	0	0	0	0	0	0	4.50962	0	0	0	0	0	0	0	0	0	0	0	0	3.77502	0	0	0	0	0	0	0	0.270939	0.71561
hsa-miR-1226-5p	0	0	0	0	4.02285	0	0	0	0	0	0	0	0	0	0	0	0	0	3.88571	0	0	0	0	0	6.48909	0	0	0	0	0	0	0	0.093182	-0.654439
hsa-miR-1227-3p	4.36239	0	0	0	0	0	0	0	0	0	0	0	0	0	0	0	0	0	0	0	3.95862	0	0	0	0	0	0	0	0	0	0	0	0.596842	0.256302
hsa-miR-1228-3p	0	0	4.60643	0	0	0	0	0	0	0	0	0	0	0	0	0	0	0	0	0	0	0	0	0	0	0	0	0	0	0	0	0	0.328695	-0.209383
hsa-miR-1228-5p	5.32689	0	8.71931	8.43399	4.02285	5.61104	4.52572	8.16897	7.98601	4.93968	0	4.50962	0	7.27103	9.51744	8.65316	10.6141	10.2164	7.37831	9.15927	3.95862	0	0	8.34827	6.67973	0	6.38358	6.09164	7.29367	0	0	0	0.753164	-0.442183
hsa-miR-1229-3p	0	0	4.60643	0	4.02285	0	0	0	0	0	0	0	0	0	0	0	0	0	0	0	0	0	0	0	4.72134	0	0	0	0	0	0	0	0.08368	-0.606846
hsa-miR-1233-5p	5.32689	0	0	0	0	0	0	0	0	0	0	0	0	0	0	0	0	0	4.83607	0	0	0	0	0	0	0	0	0	0	0	0	0	0.596981	0.312868
hsa-miR-1236-5p	0	0	0	0	0	6.59621	0	0	0	0	0	0	0	0	0	0	0	0	0	0	0	0	0	0	3.77502	0	0	0	0	0	0	0	0.178033	-0.471419
hsa-miR-1237-5p	4.36239	0	4.60643	0	4.97778	0	0	0	0	0	0	0	3.44795	0	0	0	0	0	0	0	0	0	0	0	0	0	0	0	0	0	0	0	0.77821	-0.156131
hsa-miR-1244	0	0	0	0	0	0	0	0	0	0	0	0	0	0	0	0	0	0	0	0	0	0	0	0	5.69374	0	0	0	0	0	0	0	0.328695	-0.258806
hsa-miR-1246	13.3834	14.9042	14.5446	14.6832	12.4472	16.5005	14.1605	15.0363	16.7277	13.4292	17.0516	14.867	17.7953	15.0166	15.7262	14.1062	13.7653	14.2273	14.3258	16.5971	11.8518	13.8856	10.3375	13.6201	14.244	14.1821	15.2397	13.0592	15.6896	14.4246	10.9003	12.2593	0.911698	0.0649837
hsa-miR-1247-5p	0	0	4.60643	0	0	0	0	0	0	0	0	0	0	0	0	0	0	0	0	0	0	0	0	0	0	0	0	0	0	0	0	0	0.328695	-0.209383
hsa-miR-1248	0	0	0	0	0	0	0	0	0	0	0	0	4.94197	0	0	0	0	0	0	0	0	0	0	0	0	0	0	0	0	0	0	0	0.328695	-0.224635
hsa-miR-1249-3p	0	0	0	0	4.02285	0	0	0	0	0	0	0	0	0	0	0	0	0	0	0	0	0	0	0	0	0	0	0	0	0	0	0	0.328695	-0.182857
hsa-miR-1249-5p	0	0	0	0	0	0	0	0	6.00298	0	0	0	0	0	0	0	0	0	0	7.05218	0	0	0	0	0	0	0	0	0	0	0	0	0.163489	-0.593416
hsa-miR-1254	0	0	0	0	0	7.17619	0	0	0	0	0	0	0	0	0	0	0	0	0	0	0	0	0	0	0	0	0	0	0	0	0	0	0.328695	-0.32619
hsa-miR-1255b-5p	0	0	7.72272	0	6.53189	0	7.05752	5.49584	0	8.80202	0	5.4776	0	8.26635	0	0	8.44741	0	7.59947	6.47265	7.67713	0	0	0	5.69374	0	9.68987	0	8.87249	0	0	0	0.161107	-1.91997
hsa-miR-1258	0	0	0	0	0	0	0	0	0	0	0	0	0	0	0	0	0	0	0	0	0	0	0	0	0	0	6.38358	0	0	0	0	0	0.328695	-0.290163
hsa-miR-125a-3p	0	0	6.15136	0	4.02285	8.17119	4.52572	7.05933	8.30679	0	0	0	5.91831	8.26635	8.32732	6.72468	0	0	5.40409	6.47265	5.88729	0	0	0	4.72134	0	6.38358	0	0	8.48996	0	0	0.0576043	-2.53594
hsa-miR-125a-5p	9.54035	0	9.50214	8.62612	10.1804	9.67045	8.27371	9.22081	6.00298	5.50889	0	6.77997	8.35809	8.5286	0	8.0384	0	9.31061	9.27883	0	10.4184	0	0	8.99053	10.1263	0	7.95697	8.65887	0	6.913	0	10.9379	0.286007	1.69471
hsa-miR-125b-1-3p	0	0	0	0	0	0	0	0	0	0	0	0	0	0	0	0	0	0	0	0	6.46411	0	0	0	0	0	0	0	0	0	0	0	0.328695	-0.293823
hsa-miR-125b-2-3p	0	0	0	0	0	0	0	4.52746	0	0	0	0	0	0	0	0	0	0	0	0	3.95862	0	0	0	0	0	0	0	0	0	0	0	0.585859	0.272808
hsa-miR-125b-5p	11.666	0	9.24877	6.63703	9.51818	8.90616	7.46985	7.79196	0	4.93968	0	8.9073	10.9611	5.96304	10.7642	7.1363	0	0	9.03533	0	12.8402	10.1319	0	0	8.3704	0	0	10.3933	8.87249	9.22532	0	0	0.719686	-0.655949
hsa-miR-126-3p	11.7088	0	11.7848	7.62976	12.0244	10.8858	12.1899	9.50988	10.3034	10.4779	13.2217	9.57603	11.5859	9.264	8.5194	11.3839	11.3507	8.31288	12.4853	7.4645	10.5219	9.13319	0	9.25309	12.0964	11.7231	9.17604	10.5307	10.7447	12.6561	0	0	0.309526	-1.69515
hsa-miR-126-5p	12.8182	9.90566	14.2671	12.0657	14.5643	14.7093	15.7865	13.7327	12.3729	14.9801	9.0543	12.8544	13.0475	12.7791	8.5194	14.3975	10.6141	13.5564	15.6392	11.2643	12.3628	10.4536	0	9.34606	16.3658	11.8605	10.7593	11.5627	12.9571	13.6824	11.1632	0	0.188461	-2.0119
hsa-miR-1260a	7.61977	0	8.54981	5.65145	10.408	9.22748	10.4627	0	8.30679	0	0	8.35616	5.91831	0	8.10568	6.72468	0	0	9.14475	0	8.91011	0	0	0	8.99036	0	6.38358	0	9.09444	6.913	0	0	0.0399928	-3.1618
hsa-miR-1260b	5.89982	0	6.15136	0	8.32807	6.18613	5.49406	0	0	7.2235	0	6.05173	3.44795	0	7.84369	4.20636	0	0	5.81059	0	5.88729	0	0	4.41319	6.01008	0	0	0	6.30284	5.92492	0	0	0.087734	-1.94611
hsa-miR-1262	0	0	4.60643	9.79401	0	0	0	6.0701	0	0	0	0	0	0	7.84369	6.46437	0	0	3.88571	0	0	0	0	0	0	0	0	0	0	0	0	0	0.655036	0.550039
hsa-miR-1268a	9.10047	0	7.3621	5.65145	6.53189	7.90916	7.46985	5.49584	10.6816	5.91598	0	7.45311	7.127	9.40129	6.53115	6.94512	0	7.31741	5.40409	7.05218	5.88729	0	0	6.36149	6.26938	0	0	0	7.29367	0	0	0	0.757117	-0.458084
hsa-miR-1268b	8.38228	0	6.15136	0	5.5474	0	6.06831	0	9.44181	3.98594	0	6.46132	5.66004	6.95143	0	6.94512	0	0	3.88571	0	3.95862	0	0	0	4.72134	0	0	0	7.29367	0	0	0	0.593041	-0.714102
hsa-miR-1269b	0	0	0	0	0	0	0	0	0	0	0	0	0	0	0	0	0	0	0	0	0	0	0	0	3.77502	0	0	0	0	0	0	0	0.328695	-0.171592
hsa-miR-127-3p	0	0	0	5.65145	0	0	0	0	0	0	0	0	0	0	0	0	0	0	0	0	0	0	0	0	0	0	0	0	0	0	0	0	0.343436	0.565145
hsa-miR-127-5p	0	0	0	0	0	0	0	0	0	0	0	0	0	4.98599	0	0	0	0	0	0	0	0	0	0	0	0	7.95697	0	0	0	0	0	0.826499	0.136918
hsa-miR-1270	0	0	0	0	0	0	4.52572	0	0	5.91598	0	0	3.44795	6.54027	0	6.46437	0	0	3.88571	0	0	0	0	0	0	0	0	0	0	0	0	0	0.582177	-0.447779
hsa-miR-1271-5p	0	0	0	0	0	0	0	0	0	0	0	0	0	0	0	5.73825	0	0	3.88571	0	5.48036	0	0	0	0	0	0	0	0	0	0	0	0.0872847	-0.68656
hsa-miR-1273a	9.68456	15.0335	6.88018	8.43399	8.57889	10.4152	6.06831	8.37475	9.56717	8.93923	15.337	7.9103	7.31836	10.1504	16.7834	7.83279	15.058	10.2164	7.79118	12.2895	5.88729	14.7156	20.6379	11.5731	8.42468	14.6296	15.1736	12.8254	15.1974	13.9011	15.4965	17.6306	0.858285	0.249816
hsa-miR-1273c	5.32689	12.4894	4.60643	7.62976	6.75205	0	6.06831	5.49584	6.99169	4.93968	13.0518	4.50962	4.38028	0	5.54667	0	7.45153	0	4.83607	9.04401	5.88729	9.13319	11.3369	8.04973	3.77502	0	6.38358	9.07301	10.929	0	0	0	0.32259	1.6507
hsa-miR-1273d	8.54229	0	5.57651	9.71165	6.75205	8.58498	7.27836	6.0701	6.99169	6.49296	0	6.46132	7.22585	8.75044	0	8.37828	0	0	7.37831	6.47265	6.87505	0	0	9.20427	5.28796	0	6.38358	0	6.30284	8.90399	0	0	0.946378	0.106504
hsa-miR-1273e	10.767	0	10.8687	10.1473	7.11165	9.04339	9.21899	8.37475	8.98316	8.84922	0	8.69627	9.48124	11.2257	8.84055	9.03565	0	8.31288	9.4015	10.2648	7.45591	0	10.3375	11.9589	9.15997	0	9.82721	8.39655	8.61007	7.49397	0	0	0.813603	-0.420451
hsa-miR-1273f	13.3295	11.9045	10.5693	13.5414	9.35971	11.3762	10.0777	12.5244	12.3025	11.4002	12.5113	10.4232	11.6977	14.1047	12.1596	11.5188	11.2512	14.3852	10.58	12.5334	10.5779	11.3011	11.9217	12.9402	10.7109	9.98708	12.6332	11.5944	11.7767	10.0722	0	10.9379	0.0288951	1.55423
hsa-miR-1273g-3p	11.7585	13.9042	8.94121	7.21715	9.21908	10.3637	8.05209	9.32374	10.5662	9.06451	12.6368	8.44899	8.26817	10.0286	12.3359	9.41353	13.0284	7.31741	8.69503	10.7791	8.25974	10.9387	13.6584	9.34606	9.44901	13.0447	11.5366	10.8785	12.6422	11.1111	10.9003	12.9373	0.703902	0.303203
hsa-miR-1273g-5p	5.32689	0	5.57651	0	4.02285	6.18613	0	5.49584	6.00298	4.93968	0	5.4776	4.94197	5.96304	0	5.16674	0	0	5.81059	0	0	0	0	6.94059	0	0	0	0	0	0	0	0	0.400312	0.981876
hsa-miR-1273h-5p	7.61977	0	5.57651	7.95024	5.5474	6.59621	5.49406	6.47976	7.57286	6.90399	0	5.4776	7.40529	7.27103	9.42446	7.83279	0	6.32643	4.83607	9.04401	0	9.13319	0	6.36149	3.77502	0	8.37056	0	8.28907	0	0	0	0.48135	-0.980734
hsa-miR-1275	9.0481	0	7.14117	0	7.26261	7.58873	4.52572	0	6.99169	5.91598	0	5.4776	0	8.11487	0	6.94512	0	8.31288	0	0	4.91146	0	0	8.87049	5.28796	0	0	0	0	5.92492	0	8.94006	0.605163	0.826556
hsa-miR-1277-3p	0	0	0	0	0	0	0	0	0	0	0	0	0	0	0	0	0	0	0	0	0	0	0	0	0	9.98708	0	0	0	0	0	0	0.328695	-0.453958
hsa-miR-1277-5p	5.32689	0	0	0	0	0	0	0	0	0	0	0	0	0	0	0	0	0	0	0	0	0	0	0	0	0	0	0	7.29367	0	0	0	0.752588	0.201158
hsa-miR-128-1-5p	0	0	0	0	5.5474	0	0	0	0	0	0	0	0	0	0	0	0	0	0	0	0	0	0	0	0	0	0	0	0	0	0	0	0.328695	-0.252154
hsa-miR-128-2-5p	0	0	0	0	0	0	0	4.52746	0	0	0	0	0	0	0	4.20636	0	0	4.83607	5.4888	0	0	11.9217	0	3.77502	0	0	0	7.87556	0	0	0	0.133767	-1.27923
hsa-miR-128-3p	8.29509	0	9.13349	0	9.32582	7.17619	9.10816	7.28017	0	7.70617	0	6.46132	8.40103	6.95143	0	5.16674	0	0	10.6682	0	10.0539	0	0	0	8.25528	0	0	0	7.29367	0	0	0	0.40362	-1.29614
hsa-miR-1284	0	0	0	0	0	0	0	0	0	3.98594	0	0	0	4.98599	0	0	0	0	0	0	0	0	0	0	0	0	0	0	0	0	0	0	0.561262	0.317419
hsa-miR-1285-3p	8.38228	13.2262	5.57651	8.2123	7.11165	8.67222	0	8.27552	8.98316	8.4809	13.1392	7.04082	8.83601	9.64197	10.1017	8.30052	12.144	0	7.49312	10.4573	5.88729	9.13319	0	9.04701	7.13532	0	0	7.66243	9.74556	6.913	10.5785	9.93859	0.0139783	2.84072
hsa-miR-1285-5p	7.29967	9.90566	6.88018	0	6.27197	8.04612	5.49406	4.52746	0	5.50889	0	6.46132	6.4953	8.64378	0	5.73825	0	0	6.38696	0	7.19452	0	0	0	3.77502	0	0	0	7.87556	0	0	0	0.732643	0.517115
hsa-miR-1287-5p	0	0	0	0	0	0	0	0	0	0	0	0	0	0	0	0	0	0	0	0	0	0	0	0	3.77502	0	0	0	0	0	0	0	0.328695	-0.171592
hsa-miR-129-5p	0	0	0	0	0	0	0	5.49584	0	0	0	0	0	0	0	0	0	0	0	0	0	0	0	0	0	0	0	0	0	0	0	0	0.343436	0.549584
hsa-miR-1290	12.2392	10.9049	13.0697	13.2225	10.4242	15.6188	13.7262	14.715	15.6738	13.0519	13.9586	14.6111	16.0283	14.317	14.8709	13.7167	12.531	13.9084	13.347	15.4507	10.9615	13.4162	0	13.5461	13.769	13.1557	14.7629	11.2409	14.9604	13.9991	10.5785	9.93859	0.842808	-0.177019
hsa-miR-1291	5.89982	0	0	0	4.02285	0	4.52572	6.79845	0	0	0	0	3.44795	0	0	0	0	0	0	0	3.95862	0	0	0	0	0	0	0	0	0	0	0	0.562341	0.544594
hsa-miR-1292-3p	5.89982	0	6.15136	5.65145	4.02285	0	0	0	0	0	0	0	0	0	0	0	0	0	3.88571	0	3.95862	0	0	0	0	0	0	0	0	0	0	0	0.702918	0.336103
hsa-miR-1292-5p	5.32689	0	0	0	5.5474	0	0	0	0	5.91598	0	4.50962	3.44795	4.98599	0	5.73825	0	0	3.88571	0	5.88729	0	0	0	3.77502	0	0	0	0	0	0	0	0.937972	-0.0721872
hsa-miR-1294	0	0	0	0	0	0	0	6.0701	0	0	0	0	0	0	0	0	0	0	0	0	0	0	0	0	0	0	0	0	0	0	0	0	0.343436	0.60701
hsa-miR-1295a	0	0	0	0	0	0	0	0	0	0	0	0	0	0	0	0	0	0	0	0	0	0	0	0	0	0	6.38358	0	0	0	0	0	0.328695	-0.290163
hsa-miR-1299	0	0	0	0	0	0	0	0	0	0	0	0	0	0	0	0	0	0	0	0	0	0	0	0	4.72134	0	0	0	0	0	0	0	0.328695	-0.214607
hsa-miR-1301-3p	0	0	4.60643	0	4.02285	0	0	0	0	3.98594	0	5.4776	5.34523	4.98599	0	6.46437	0	0	3.88571	0	3.95862	0	0	0	0	0	0	0	0	0	0	0	0.626249	-0.420421
hsa-miR-1303	4.36239	0	5.57651	0	4.02285	0	0	0	0	0	0	4.50962	0	0	0	0	0	0	4.83607	0	3.95862	0	0	0	0	0	0	0	0	0	0	0	0.943414	0.0511085
hsa-miR-1304-3p	0	0	0	0	4.97778	0	0	0	0	0	0	4.50962	0	0	0	0	0	0	0	0	0	0	0	0	0	0	0	0	0	0	0	0	0.663005	0.2247
hsa-miR-1304-5p	5.32689	0	5.57651	0	4.97778	6.59621	0	0	0	6.49296	0	4.50962	4.94197	6.54027	0	6.46437	0	0	5.40409	7.05218	6.20434	0	0	0	5.28796	0	7.37491	0	0	0	0	0	0.216095	-1.37929
hsa-miR-1306-3p	0	0	0	0	0	0	0	0	0	0	0	0	3.44795	0	0	0	0	0	0	6.47265	0	0	0	0	0	0	0	0	0	0	0	0	0.182017	-0.450936
hsa-miR-1306-5p	6.62709	0	4.60643	0	4.97778	0	0	0	0	5.91598	0	4.50962	4.38028	0	0	4.20636	0	0	3.88571	0	0	0	0	4.41319	4.72134	0	0	0	0	6.913	0	0	0.803964	-0.245323
hsa-miR-1307-3p	8.87852	0	9.4549	8.2123	7.93715	0	6.79665	4.52746	0	5.91598	0	6.46132	8.77203	0	8.84055	4.20636	0	8.6339	7.6985	0	7.45591	8.13575	0	7.80971	7.25999	0	0	8.88075	6.30284	0	0	0	0.974706	0.0492554
hsa-miR-1307-5p	5.32689	0	6.56131	0	4.02285	4.64026	6.47796	0	0	3.98594	0	4.50962	5.91831	0	0	0	0	0	0	0	5.48036	0	0	0	0	0	0	0	0	0	0	0	0.42309	-0.702121
hsa-miR-130a-3p	0	0	8.13605	7.21715	8.18415	9.7923	10.6123	10.2461	10.1515	10.915	0	8.61846	11.5998	9.264	0	10.9341	0	0	11.5989	7.4645	9.38843	10.9387	0	6.36149	9.71171	0	7.95697	8.07569	9.87095	10.6568	0	0	0.214147	-2.19954
hsa-miR-130b-3p	6.88769	0	7.55365	9.32515	8.79249	9.94024	9.9226	9.10997	10.7885	10.5653	9.0543	9.30512	11.0582	10.4326	10.1017	10.785	0	0	9.24646	9.91723	9.15065	10.7164	0	11.1258	8.9539	0	9.36838	9.07301	9.98631	10.1502	11.1632	8.94006	0.86327	0.227176
hsa-miR-130b-5p	0	0	0	0	7.63895	0	4.52572	0	0	6.90399	0	0	5.91831	4.98599	0	5.73825	0	0	0	0	4.91146	0	0	0	3.77502	0	0	0	0	0	0	0	0.106086	-1.29284
hsa-miR-132-3p	5.89982	0	0	0	4.02285	0	0	0	0	5.50889	0	0	4.38028	0	0	0	0	0	3.88571	0	0	0	0	0	4.72134	0	0	0	0	0	0	0	0.55554	-0.433613
hsa-miR-1323	0	0	0	0	4.02285	6.59621	4.52572	0	0	0	0	0	0	0	0	0	0	0	0	0	0	0	0	0	0	0	0	0	0	0	0	0	0.0909564	-0.688399
hsa-miR-133a-3p	7.61977	0	0	0	4.97778	0	0	5.49584	0	0	0	6.46132	0	0	0	0	0	0	4.83607	0	8.4518	0	0	0	0	0	0	0	0	0	0	0	0.33047	1.12744
hsa-miR-133b	4.36239	0	0	0	0	0	0	0	0	0	0	4.50962	0	0	0	0	0	0	0	0	6.20434	0	0	0	0	0	0	0	0	0	0	0	0.372269	0.605186
hsa-miR-134-5p	0	0	0	0	0	4.64026	0	4.52746	0	0	0	4.50962	0	6.95143	0	5.73825	0	0	0	0	0	9.13319	0	0	0	0	0	0	6.30284	5.92492	0	0	0.88153	0.156149
hsa-miR-1343-3p	0	0	0	0	0	0	0	0	0	0	0	0	4.38028	0	0	0	0	0	0	0	0	0	0	0	0	0	0	0	0	0	0	0	0.328695	-0.199104
hsa-miR-135a-3p	0	0	0	0	0	4.64026	0	0	0	0	0	0	0	0	0	0	0	0	0	0	7.04361	0	0	0	0	0	0	0	0	0	0	0	0.171279	-0.531085
hsa-miR-135a-5p	0	0	0	0	0	6.59621	0	0	0	0	0	0	0	0	0	0	0	0	0	0	9.90861	0	0	0	5.69374	0	0	0	0	0	0	0	0.0928253	-1.00902
hsa-miR-136-3p	0	0	4.60643	0	0	0	0	0	0	0	0	0	0	0	0	0	0	0	0	0	0	0	0	0	4.72134	0	0	0	0	0	0	0	0.162102	-0.42399
hsa-miR-136-5p	0	0	0	0	0	0	0	0	0	0	0	0	0	0	0	4.20636	0	0	0	0	0	0	0	0	0	8.40496	0	0	0	0	0	0	0.185732	-0.573241
hsa-miR-139-3p	0	0	0	0	4.97778	0	0	5.49584	6.00298	3.98594	0	0	0	5.96304	5.54667	6.14652	0	0	5.40409	0	0	0	0	0	4.72134	0	0	0	0	0	0	0	0.581138	-0.526172
hsa-miR-139-5p	8.1031	0	7.55365	0	8.18415	7.58873	5.49406	7.47166	0	5.50889	0	5.4776	4.94197	7.5325	0	6.72468	0	0	6.79768	0	0	0	0	0	8.75639	0	0	6.09164	6.30284	0	0	11.5226	0.337721	1.53568
hsa-miR-140-3p	8.93729	0	8.54981	8.43399	10.3586	8.04612	8.05209	8.05391	6.99169	7.2235	0	8.44899	9.57797	7.5325	8.5194	8.77317	0	0	5.40409	9.45836	8.4518	0	0	8.43547	7.99319	0	7.95697	6.09164	8.61007	10.0722	0	0	0.743722	-0.499306
hsa-miR-140-5p	0	0	5.57651	0	6.53189	0	5.49406	0	0	0	0	0	4.94197	0	0	0	0	0	0	0	7.57076	0	0	0	5.69374	0	0	0	0	0	0	0	0.0115416	-1.62768
hsa-miR-142-3p	7.61977	0	6.88018	5.65145	7.39926	7.58873	8.92409	0	0	4.93968	10.0529	6.46132	8.17228	7.94559	0	6.94512	0	0	4.83607	0	8.72411	8.13575	0	0	6.67973	11.8605	8.37056	8.07569	0	9.60327	0	0	0.812385	-0.376566
hsa-miR-142-5p	12.8719	9.90566	11.2608	11.8517	13.5625	11.8577	12.4335	11.8648	10.2294	12.1449	9.0543	10.8719	13.3876	11.2622	8.97776	13.4638	9.44534	10.2164	11.9499	11.9324	12.4442	9.71729	0	11.9663	12.5176	0	10.3673	10.4637	10.2856	12.2588	0	9.93859	0.281275	1.07542
hsa-miR-143-3p	0	0	11.5351	7.21715	7.52407	6.18613	9.88947	8.27552	10.0691	8.35573	0	9.73196	8.06956	7.27103	8.10568	10.0581	0	0	12.1114	10.7425	8.51053	0	0	9.20427	11.0756	0	9.95261	10.2415	9.60822	8.71178	0	0	0.355253	-1.64703
hsa-miR-143-5p	0	0	6.56131	0	0	0	0	0	0	0	0	0	0	0	0	0	0	0	4.83607	0	0	0	0	0	0	0	0	6.09164	0	0	0	0	0.899339	0.0911018
hsa-miR-144-3p	0	0	5.57651	0	0	4.64026	6.06831	0	0	0	0	0	3.44795	4.98599	0	0	0	0	0	0	4.91146	0	0	0	0	0	0	6.09164	0	5.92492	0	0	0.757586	-0.281756
hsa-miR-144-5p	5.89982	0	7.87404	7.62976	7.84443	4.64026	5.49406	8.27552	0	6.90399	0	5.4776	6.4953	4.98599	0	5.16674	0	0	6.38696	0	8.39058	0	0	0	8.71343	0	0	8.07569	7.29367	0	0	0	0.661693	0.6161
hsa-miR-145-3p	0	0	8.71931	0	5.5474	0	6.47796	6.79845	6.00298	6.90399	0	6.46132	5.91831	0	0	7.71784	0	0	7.25357	0	7.33113	0	0	0	8.42468	0	0	8.07569	0	0	0	0	0.439022	-1.06178
hsa-miR-145-5p	7.10834	9.90566	11.3279	7.21715	9.95507	0	8.92409	9.37257	6.99169	5.50889	0	9.03258	10.4802	5.96304	0	8.88395	0	0	9.07274	7.78479	8.32664	8.13575	0	0	10.3809	0	7.37491	8.65887	6.30284	9.48795	0	8.94006	0.614667	0.758994
hsa-miR-1468-5p	5.32689	0	0	0	5.5474	0	0	0	0	5.91598	0	0	0	0	0	0	0	0	4.83607	0	3.95862	0	0	0	5.69374	0	0	0	0	0	0	0	0.376454	-0.646939
hsa-miR-1469	6.3088	0	4.60643	0	0	0	0	0	0	5.91598	0	0	0	0	0	0	0	0	0	0	0	0	0	0	3.77502	0	0	0	0	0	0	0	0.979522	-0.019003
hsa-miR-146a-3p	0	0	4.60643	0	0	0	0	5.49584	0	0	0	0	0	0	0	0	0	0	0	0	6.20434	0	0	0	0	0	0	0	0	0	0	0	0.929536	0.0581852
hsa-miR-146a-5p	11.0461	10.9049	13.0539	10.7108	14.2419	13.2887	14.5465	14.8623	13.4642	16.5799	0	13.7023	13.1643	14.3471	10.1017	13.2242	10.6141	11.4788	14.5363	12.8744	15.8813	11.8315	0	7.52163	14.3539	0	11.0107	12.7985	12.2155	11.7088	0	8.94006	0.64926	-0.797124
hsa-miR-146b-3p	0	0	0	0	0	0	0	0	0	0	0	0	4.38028	0	0	0	0	0	0	0	0	0	0	0	0	0	0	0	0	0	0	0	0.328695	-0.199104
hsa-miR-146b-5p	9.96436	9.90566	12.1756	8.79564	14.6421	11.8104	13.1483	12.5459	10.1515	14.4816	0	13.3934	12.4049	11.3832	8.97776	11.8269	0	10.3095	13.1335	11.6065	13.5546	11.5905	0	8.25546	12.9349	0	6.38358	11.2002	10.929	11.4561	0	0	0.568658	-1.07005
hsa-miR-148a-3p	5.32689	0	10.6966	0	5.5474	5.61104	4.52572	6.47976	0	5.50889	0	8.44899	5.34523	7.5325	0	0	0	0	6.38696	0	9.22268	0	0	0	7.91949	0	0	0	0	0	0	0	0.990521	0.0168158
hsa-miR-148a-5p	0	0	0	0	0	0	0	0	0	0	0	0	0	0	0	0	0	0	0	0	3.95862	0	0	0	0	0	0	0	0	0	0	0	0.328695	-0.179937
hsa-miR-148b-3p	4.36239	0	7.72272	0	0	0	6.47796	7.05933	0	3.98594	0	5.4776	6.6457	0	0	4.20636	0	0	0	5.4888	6.20434	0	0	6.36149	5.28796	0	0	0	6.30284	0	0	0	0.964812	-0.0522197
hsa-miR-149-3p	0	0	0	0	0	0	0	0	0	0	0	0	0	4.98599	0	4.20636	0	0	0	0	0	0	0	0	0	0	6.38358	0	0	0	0	0	0.977529	0.0172379
hsa-miR-149-5p	0	0	0	0	4.02285	0	0	0	0	3.98594	0	0	0	0	0	0	0	0	0	0	0	0	0	0	0	0	0	0	0	0	0	0	0.162073	-0.364036
hsa-miR-150-3p	5.32689	0	0	0	4.97778	7.39716	0	4.52746	0	3.98594	0	0	3.44795	6.54027	8.32732	6.14652	0	0	5.81059	6.47265	0	0	0	8.5177	4.72134	0	0	0	0	6.913	0	0	0.90387	-0.154233
hsa-miR-150-5p	11.8378	9.90566	10.1619	7.21715	13.0504	11.8104	8.63524	10.0498	6.00298	10.9479	0	7.77339	9.80276	6.95143	8.10568	9.25765	10.2518	0	11.2529	7.78479	11.1301	9.13319	0	0	12.0235	11.7231	8.69161	9.97865	10.0931	11.4864	0	0	0.187715	-2.32613
hsa-miR-151a-3p	10.4001	0	10.7366	11.7928	10.1025	9.16869	8.92409	10.8566	9.15277	10.0018	0	9.57603	6.6457	10.9177	10.2715	10.3939	10.4443	12.6484	10.4004	9.5457	8.7729	8.13575	0	8.5955	11.0925	10.4018	9.68987	9.39441	9.60822	9.3626	0	0	0.332726	-1.73305
hsa-miR-151a-5p	6.3088	0	10.9896	0	6.27197	5.61104	8.78688	6.47976	8.30679	6.71306	0	8.44899	5.66004	4.98599	8.68889	7.83279	0	0	7.79118	8.26835	5.48036	0	0	0	8.62345	0	6.38358	0	6.30284	8.90399	0	0	0.0482951	-2.86014
hsa-miR-151b	7.10834	0	11.3667	0	6.53189	6.59621	9.10816	7.05933	8.56907	7.36013	0	9.09136	6.32737	5.96304	8.68889	8.52226	0	0	8.11181	9.04401	6.46411	0	0	0	9.25292	0	7.37491	0	6.30284	9.07358	0	0	0.0619923	-2.92756
hsa-miR-152-3p	0	0	8.45696	0	4.02285	4.64026	4.52572	0	0	0	0	0	0	0	0	6.72468	0	0	5.40409	0	0	0	0	7.80971	5.28796	0	0	0	0	0	0	0	0.322961	-0.994597
hsa-miR-153-3p	0	0	0	0	5.9547	0	0	0	0	0	0	0	0	0	0	0	0	0	0	0	0	0	0	0	0	0	0	0	0	0	0	0	0.328695	-0.270668
hsa-miR-1537-5p	0	0	0	0	0	0	0	0	0	0	0	0	0	0	0	0	0	0	0	0	4.91146	0	0	0	0	0	0	7.66243	0	0	0	0	0.510919	0.542995
hsa-miR-154-5p	0	0	0	0	0	0	0	0	0	0	0	0	0	0	0	0	0	0	0	0	5.48036	0	0	0	0	0	0	0	0	0	0	0	0.328695	-0.249107
hsa-miR-155-3p	6.62709	0	0	0	8.39498	4.64026	0	0	0	5.50889	0	0	5.91831	0	0	4.20636	0	0	4.83607	0	4.91146	0	0	0	6.48909	0	0	0	0	0	0	0	0.139805	-1.37845
hsa-miR-155-5p	0	0	5.57651	0	8.18415	7.17619	6.06831	0	0	0	0	5.4776	4.38028	0	0	4.20636	0	0	4.83607	0	5.48036	0	0	0	5.28796	0	0	0	0	5.92492	0	0	0.0220557	-2.04865
hsa-miR-15a-3p	4.36239	0	4.60643	0	5.9547	0	0	0	0	3.98594	0	5.4776	4.94197	0	0	5.73825	0	0	0	0	5.48036	0	0	0	0	0	0	0	0	0	0	0	0.625744	-0.411803
hsa-miR-15a-5p	0	0	0	0	0	5.61104	4.52572	0	0	0	0	4.50962	5.34523	0	0	4.20636	0	0	3.88571	0	4.91146	0	0	0	5.28796	0	0	0	0	0	0	0	0.117354	-1.0842
hsa-miR-15b-3p	7.29967	0	9.24877	0	10.1025	9.04339	9.10816	7.79196	6.99169	9.53769	0	9.25458	8.40103	6.95143	0	7.83279	0	0	9.31049	0	10.8635	0	0	0	9.39565	0	0	9.65708	0	0	0	0	0.798913	-0.442511
hsa-miR-15b-5p	8.99376	0	7.14117	7.95024	8.79249	4.64026	8.27371	6.47976	7.57286	7.2235	0	7.62212	8.48325	7.5325	0	7.93926	0	0	8.37397	0	9.84156	0	0	0	6.26938	0	0	7.66243	0	0	0	0	0.617943	0.780835
hsa-miR-16-2-3p	6.88769	0	7.14117	6.63703	9.21908	8.17119	6.79665	6.47976	6.00298	7.59979	0	8.15038	5.34523	4.98599	0	0	0	0	7.96038	0	9.99341	0	0	0	8.52749	0	0	8.65887	0	0	0	0	0.64086	0.691001
hsa-miR-16-5p	9.38012	0	9.86942	8.2123	12.3195	10.3896	11.652	9.85738	6.99169	10.1785	0	10.5751	10.3978	9.264	0	10.6188	8.44741	8.89633	10.2121	0	13.1506	0	0	0	9.71171	0	9.36838	10.6562	8.87249	10.3615	0	0	0.425322	-1.54358
hsa-miR-17-3p	5.32689	0	0	0	6.75205	5.61104	6.06831	5.49584	0	5.91598	0	5.4776	7.22585	5.96304	0	7.1363	0	0	7.25357	6.47265	5.88729	0	0	0	3.77502	0	0	6.09164	0	0	0	0	0.991364	0.0128618
hsa-miR-17-5p	9.29279	0	11.3014	7.21715	11.6664	11.7813	13.0618	9.05119	10.1515	11.447	0	11.5849	10.4601	9.69636	9.42446	10.3939	9.76685	11.3963	12.0042	10.5017	13.3223	8.13575	0	9.83727	10.6438	0	7.95697	11.1154	10.0931	8.22773	0	0	0.19124	-2.39034
hsa-miR-181a-2-3p	5.89982	0	0	0	0	0	0	4.52746	0	3.98594	0	0	0	0	0	4.20636	0	0	0	0	5.48036	0	0	0	4.72134	0	0	0	0	0	0	0	0.800695	0.206637
hsa-miR-181a-3p	8.6161	0	0	0	6.27197	4.64026	5.49406	0	0	5.50889	0	0	4.94197	0	0	0	0	0	4.83607	0	6.87505	0	0	0	0	0	0	0	0	0	0	0	0.399514	-0.891493
hsa-miR-181a-5p	12.5575	0	8.35771	0	12.17	10.1061	11.1348	0	8.56907	11.7378	0	10.7676	11.7609	7.5325	0	9.82804	0	0	11.8619	7.4645	13.0674	0	0	8.5177	10.8161	0	9.36838	10.2415	0	10.6023	0	0	0.414265	-1.7131
hsa-miR-181b-2-3p	4.36239	0	0	0	0	0	0	4.52746	0	0	0	0	0	0	0	0	0	0	0	0	4.91146	0	0	0	0	0	0	0	0	0	0	0	0.314599	0.665737
hsa-miR-181b-3p	5.89982	0	0	0	4.02285	0	6.06831	0	0	5.91598	0	0	4.38028	0	0	4.20636	0	0	7.37831	0	8.56696	0	0	0	6.01008	0	0	0	0	0	0	0	0.091518	-1.52589
hsa-miR-181b-5p	10.5203	0	0	0	9.97708	10.1674	10.3454	7.47166	0	10.5653	0	9.20219	11.5046	0	0	8.13116	0	9.63209	9.83063	10.158	11.8799	0	0	0	9.1276	0	8.37056	8.65887	7.87556	9.80948	0	0	0.1599	-2.65901
hsa-miR-181c-3p	0	0	0	0	0	0	0	0	0	0	0	0	4.38028	0	0	0	0	0	0	0	3.95862	0	0	7.35269	0	0	0	0	0	0	0	0	0.656717	0.356228
hsa-miR-181c-5p	4.36239	0	4.60643	0	6.27197	0	6.06831	0	0	4.93968	0	5.4776	6.90633	0	0	0	0	0	0	0	7.7762	0	0	0	3.77502	0	0	0	0	0	0	0	0.35342	-0.849816
hsa-miR-181d-3p	5.32689	0	0	0	0	0	0	0	0	0	0	0	5.66004	0	0	0	0	0	4.83607	6.47265	0	0	0	0	0	0	0	0	0	0	0	8.94006	0.553672	0.655388
hsa-miR-181d-5p	6.62709	0	0	0	4.02285	7.17619	5.49406	0	0	4.93968	0	0	6.6457	0	0	5.16674	0	0	0	0	3.95862	0	0	0	3.77502	0	0	0	0	6.913	0	0	0.101539	-1.52329
hsa-miR-182-5p	0	0	0	0	0	0	0	0	0	0	0	0	3.44795	0	0	0	0	0	0	0	4.91146	0	0	0	0	0	0	0	0	0	0	0	0.168763	-0.379973
hsa-miR-183-5p	0	0	7.3621	0	5.9547	7.90916	4.52572	6.47976	0	7.2235	0	0	3.44795	5.96304	0	6.46437	0	0	3.88571	6.47265	7.57076	0	0	0	4.72134	0	9.82721	6.09164	0	0	0	0	0.204986	-1.57225
hsa-miR-184	0	0	0	0	0	0	0	0	8.30679	3.98594	0	0	0	0	7.52333	0	0	0	0	0	0	0	0	7.67285	5.28796	0	6.38358	0	0	0	0	0	0.502663	-0.663969
hsa-miR-185-3p	0	0	0	0	4.02285	0	0	0	0	0	0	0	0	0	0	0	0	0	0	0	0	0	0	0	0	0	0	0	0	0	0	0	0.328695	-0.182857
hsa-miR-185-5p	9.24706	0	11.7558	10.2087	9.8155	11.9035	10.6914	12.0932	12.0892	10.9261	0	11.9451	11.5624	12.5766	11.5603	12.0979	0	7.89936	10.6185	12.086	10.3068	10.7164	0	13.2327	10.6438	8.40496	12.8258	11.071	11.6068	11.031	0	12.1074	0.899727	-0.230992
hsa-miR-186-3p	0	0	0	0	0	0	0	0	0	0	0	0	4.38028	0	0	0	0	0	0	0	0	0	0	0	0	0	0	0	0	7.907	0	0	0.1798	-0.558513
hsa-miR-186-5p	8.4645	0	9.19228	0	10.0201	8.17119	10.5071	8.55481	7.57286	10.0831	0	9.03258	7.56486	0	0	6.72468	0	0	10.3094	0	12.225	0	0	0	9.62162	0	0	6.09164	0	0	0	0	0.41047	-1.42165
hsa-miR-187-3p	0	0	0	0	4.02285	0	0	0	0	0	0	0	0	0	0	0	0	0	0	0	0	0	0	0	0	0	0	0	0	0	0	0	0.328695	-0.182857
hsa-miR-188-5p	0	0	0	0	0	5.61104	0	4.52746	0	0	0	4.50962	0	0	0	0	0	0	0	0	0	0	0	5.95229	0	0	0	0	0	0	0	0	0.154743	1.24389
hsa-miR-18a-3p	4.36239	0	4.60643	0	7.11165	0	5.49406	0	0	5.50889	0	5.4776	5.66004	0	0	0	0	0	0	0	3.95862	0	0	0	3.77502	0	0	0	0	0	0	0	0.449909	-0.657578
hsa-miR-18a-5p	0	0	0	0	0	0	4.52572	0	0	0	0	0	0	0	0	0	0	0	0	0	0	0	0	0	0	0	0	0	0	0	0	0	0.328695	-0.205714
hsa-miR-1908-5p	0	0	5.57651	5.65145	6.53189	4.64026	0	7.64068	0	5.50889	0	8.69627	6.13729	6.95143	6.53115	6.94512	0	0	3.88571	6.47265	5.48036	9.13319	0	0	0	0	7.37491	0	0	0	0	0	0.735601	-0.479559
hsa-miR-1909-3p	0	0	0	0	0	0	4.52572	0	0	0	0	0	0	0	0	0	0	0	0	0	0	0	0	0	0	0	0	0	0	0	0	0	0.328695	-0.205714
hsa-miR-1909-5p	0	0	0	0	0	0	0	4.52746	0	0	0	0	0	0	0	0	0	0	0	0	3.95862	0	0	0	0	0	0	0	0	0	0	0	0.585859	0.272808
hsa-miR-190a-3p	0	0	7.14117	0	0	0	4.52572	0	0	0	0	4.50962	0	0	0	0	0	0	5.40409	0	4.91146	0	0	0	3.77502	0	0	0	0	0	0	0	0.287074	-0.719832
hsa-miR-190a-5p	0	0	0	0	0	0	0	0	0	0	0	0	0	4.98599	0	0	0	0	0	0	5.48036	0	0	0	0	0	0	0	0	0	0	0	0.661424	0.249491
hsa-miR-190b	0	0	4.60643	0	0	0	9.67291	6.47976	0	9.50858	0	0	5.91831	5.96304	0	4.20636	0	0	9.59388	0	5.88729	0	0	0	7.67268	0	0	0	0	0	0	0	0.25302	-1.34965
hsa-miR-191-3p	5.32689	0	5.57651	0	6.53189	6.59621	4.52572	4.52746	0	6.49296	0	0	3.44795	5.96304	0	0	0	0	3.88571	0	5.48036	0	0	0	0	0	0	0	0	5.92492	0	0	0.545458	-0.621089
hsa-miR-191-5p	13.9612	11.4896	13.3242	12.3909	15.3984	14.5179	14.5278	13.7605	13.8813	15.555	12.7522	11.7851	13.4048	14.159	12.9165	15.2777	10.6141	11.8633	14.6735	12.5334	15.2372	10.7164	0	13.3213	14.6422	13.7584	11.5366	12.5784	13.092	14.7148	0	9.93859	0.810264	0.241616
hsa-miR-1910-3p	5.32689	0	4.60643	7.95024	0	7.17619	7.05752	0	0	8.70271	0	0	7.02088	8.40343	7.84369	6.72468	0	9.31061	6.60689	0	4.91146	0	0	5.37893	6.26938	0	8.37056	0	0	0	0	0	0.424421	-1.13955
hsa-miR-1915-3p	5.89982	0	0	0	0	0	0	0	0	0	0	0	4.38028	0	0	0	0	0	0	0	0	0	0	0	0	0	6.38358	0	6.30284	0	0	0	0.802268	-0.185777
hsa-miR-192-3p	0	0	0	0	0	0	0	0	0	0	0	0	0	4.98599	0	0	0	0	0	0	0	0	0	0	0	0	0	0	0	0	0	0	0.343436	0.498599
hsa-miR-192-5p	6.88769	0	7.55365	0	7.26261	7.17619	8.27371	7.28017	0	7.2235	0	7.77339	5.66004	9.19013	9.32507	7.71784	0	0	8.24883	0	9.74703	0	0	0	7.25999	0	7.37491	9.24264	8.28907	0	0	0	0.732859	-0.558618
hsa-miR-193a-3p	0	0	6.88018	0	0	0	0	0	0	0	0	4.50962	5.34523	0	0	0	0	0	3.88571	0	0	0	0	0	0	0	0	0	0	0	0	0	0.650057	-0.281361
hsa-miR-193a-5p	6.88769	0	12.4042	11.0826	8.18415	7.90916	7.79015	9.75058	9.78929	8.41967	0	10.1466	11.1864	8.84975	12.8285	8.77317	8.44741	12.331	11.3925	11.3876	7.45591	10.7164	0	9.43339	11.5116	9.40283	11.2248	11.9287	8.28907	8.48996	0	0	0.220744	-2.18907
hsa-miR-193b-3p	4.36239	0	9.13349	0	4.02285	0	5.49406	0	0	3.98594	0	7.45311	3.44795	0	0	0	0	8.31288	4.83607	0	6.87505	0	0	0	6.26938	0	0	7.08103	0	0	0	0	0.688038	-0.49115
hsa-miR-193b-5p	6.62709	0	9.54788	9.71165	5.5474	7.58873	6.06831	8.85893	10.2294	7.36013	0	6.46132	4.94197	9.84818	12.925	7.83279	8.44741	11.9811	9.54148	12.0714	5.48036	10.4536	0	9.63106	9.55016	8.40496	11.9515	9.07301	8.61007	7.49397	12.1629	9.93859	0.287638	-1.53913
hsa-miR-194-3p	0	0	0	0	0	0	0	0	0	0	0	0	0	0	8.68889	4.20636	0	0	0	0	4.91146	0	0	0	0	0	0	0	0	0	0	0	0.101059	-0.809396
hsa-miR-194-5p	8.1031	10.9049	7.14117	0	7.39926	0	5.49406	6.47976	0	0	0	5.4776	6.32737	0	11.16	0	0	0	7.59947	0	7.45591	0	0	0	7.99319	0	0	7.08103	0	0	0	0	0.513227	1.05144
hsa-miR-195-3p	0	0	4.60643	0	0	0	0	0	0	0	0	0	0	0	0	0	0	0	0	0	0	0	0	0	0	0	0	0	0	0	0	0	0.328695	-0.209383
hsa-miR-195-5p	0	0	4.60643	0	0	0	5.49406	4.52746	0	0	0	0	4.38028	6.54027	0	5.73825	0	0	6.96616	0	4.91146	0	0	0	4.72134	0	6.38358	7.08103	0	0	0	0	0.894847	-0.148832
hsa-miR-196a-5p	5.89982	0	9.54788	0	7.26261	0	6.47796	0	0	7.2235	0	7.26164	0	0	6.53115	9.12859	0	0	8.59574	0	8.32664	0	0	5.37893	9.47497	0	7.37491	0	0	7.907	0	0	0.113909	-2.13919
hsa-miR-196b-3p	0	0	0	0	5.5474	0	0	0	0	0	0	0	0	0	0	0	0	0	0	0	5.48036	0	0	0	0	0	0	0	0	0	0	0	0.162077	-0.501262
hsa-miR-196b-5p	9.7516	0	7.14117	0	10.408	6.59621	0	4.52746	6.99169	0	0	8.61846	0	0	0	6.46437	0	0	5.40409	0	12.3983	0	0	0	6.99884	0	6.38358	7.66243	0	0	0	0	0.964761	-0.0706531
hsa-miR-197-3p	6.3088	0	5.57651	0	5.5474	0	0	4.52746	0	4.93968	0	0	3.44795	0	0	5.73825	0	0	3.88571	0	4.91146	0	0	0	5.28796	0	0	0	0	0	0	0	0.44554	-0.704325
hsa-miR-197-5p	6.3088	0	4.60643	6.63703	5.5474	6.18613	6.06831	5.49584	6.00298	6.71306	0	0	4.38028	8.26635	9.21833	8.30052	0	9.11829	6.96616	0	0	0	0	9.25309	6.67973	9.98708	8.37056	0	0	0	0	0	0.564729	-0.865037
hsa-miR-1972	0	0	5.57651	0	0	6.59621	0	5.49584	0	7.2235	0	6.46132	0	5.96304	0	5.16674	0	10.3095	4.83607	0	0	0	0	0	6.26938	0	0	7.08103	0	0	0	0	0.745434	0.410219
hsa-miR-198	0	0	0	0	0	0	0	0	0	0	0	0	0	0	0	0	0	0	3.88571	0	0	0	0	0	0	0	0	6.09164	0	0	0	0	0.50996	0.432541
hsa-miR-199a-3p	6.88769	0	11.841	7.21715	9.1038	10.1674	11.0917	8.05391	8.56907	8.93923	0	10.0312	10.65	7.5325	0	9.6197	0	0	12.2403	0	12.2681	0	0	0	11.6939	0	0	10.6562	10.4554	8.48996	0	0	0.550436	-1.10439
hsa-miR-199a-5p	7.61977	0	11.7163	0	8.10642	5.61104	9.16464	5.49584	6.99169	5.91598	0	8.77009	4.38028	0	8.10568	8.93631	0	0	10.6058	0	11.4024	0	0	0	9.44901	10.9864	10.3673	10.0717	7.29367	7.907	0	0	0.0807453	-3.0288
hsa-miR-199b-3p	6.88769	0	11.841	7.21715	9.1038	10.1674	11.0917	8.05391	8.56907	8.93923	0	10.0312	10.65	7.5325	0	9.6197	0	0	12.2403	0	12.2681	0	0	0	11.6939	0	0	10.6562	10.4554	8.48996	0	0	0.550436	-1.10439
hsa-miR-199b-5p	9.0481	0	9.40606	8.43399	8.63532	6.18613	11.9619	4.52746	6.99169	6.71306	0	7.62212	10.7025	5.96304	0	7.45618	0	0	11.5665	0	12.3265	0	0	0	7.84182	0	6.38358	8.39655	7.29367	8.22773	0	0	0.487546	-1.13236
hsa-miR-19a-3p	7.61977	0	6.88018	0	7.26261	4.64026	8.46577	4.52746	6.00298	7.07257	0	8.44899	5.66004	8.40343	5.54667	7.45618	0	0	8.69503	0	12.496	8.13575	0	0	6.48909	0	0	8.07569	0	8.71178	0	0	0.524279	-0.997688
hsa-miR-19b-1-5p	4.36239	0	0	0	0	0	0	0	0	0	0	0	0	0	0	4.20636	0	0	0	0	4.91146	0	0	0	0	0	0	0	0	0	0	0	0.967192	0.0217927
hsa-miR-19b-3p	10.7832	0	10.191	8.2123	12.8202	10.8674	12.8369	10.9072	10.1515	11.8923	0	13.3728	12.2462	12.6404	0	11.9593	11.7656	0	11.6555	8.46041	16.2042	13.9887	0	0	10.0593	11.986	12.3207	13.179	11.6772	11.4864	0	9.93859	0.409481	-1.75888
hsa-miR-200b-3p	4.36239	0	0	0	0	0	5.49406	0	0	3.98594	0	4.50962	0	0	0	4.20636	0	0	3.88571	0	3.95862	0	0	0	0	0	0	0	0	0	0	0	0.899447	-0.0914662
hsa-miR-200b-5p	0	0	0	5.65145	0	0	0	0	0	3.98594	0	4.50962	3.44795	5.96304	0	0	0	0	0	0	0	0	0	0	3.77502	0	0	0	0	0	0	0	0.233327	1.10292
hsa-miR-200c-3p	5.89982	0	5.57651	0	5.5474	5.61104	0	0	0	5.50889	0	0	5.34523	6.95143	0	4.20636	0	0	6.79768	0	0	0	0	4.41319	0	0	0	0	0	0	0	0	0.979462	-0.0277876
hsa-miR-202-3p	0	0	0	5.65145	0	0	0	0	0	0	0	0	0	0	0	0	0	0	0	5.4888	0	0	0	0	0	0	0	0	0	0	0	0	0.618183	0.315654
hsa-miR-202-5p	0	0	0	0	0	0	0	4.52746	0	0	0	0	0	0	0	0	0	0	0	0	0	0	0	0	0	0	0	0	0	0	0	0	0.343436	0.452746
hsa-miR-203a-3p	0	0	0	0	0	0	0	0	0	0	0	0	0	0	7.84369	4.20636	0	0	4.83607	0	3.95862	0	0	0	0	0	0	0	6.30284	5.92492	0	0	0.013457	-1.5033
hsa-miR-204-3p	0	0	0	0	0	0	0	0	0	0	0	0	0	0	0	0	0	7.89936	3.88571	0	0	0	0	0	0	0	0	0	0	0	0	0	0.186795	-0.535685
hsa-miR-204-5p	0	0	0	0	0	0	0	0	0	0	0	0	0	0	0	4.20636	0	0	0	0	0	0	0	0	0	0	0	0	0	0	0	0	0.328695	-0.191198
hsa-miR-205-5p	0	0	0	5.65145	0	5.61104	0	0	0	0	0	0	0	0	7.84369	0	0	0	0	0	3.95862	0	0	0	5.28796	0	0	0	0	0	0	0	0.540702	-0.466732
hsa-miR-206	0	11.9045	0	8.43399	0	4.64026	0	0	6.00298	0	0	0	0	0	10.4234	0	0	0	5.81059	0	0	0	0	0	6.01008	0	7.37491	0	0	7.907	0	0	0.922026	-0.155658
hsa-miR-20a-3p	6.62709	0	4.60643	0	6.27197	0	4.52572	0	0	5.50889	0	0	4.38028	0	0	0	0	0	4.83607	0	7.33113	0	0	0	5.28796	0	0	0	0	0	0	0	0.158374	-1.2804
hsa-miR-20a-5p	5.32689	0	6.56131	0	7.93715	8.9764	9.16464	6.47976	7.98601	7.36013	0	6.46132	5.34523	0	0	5.16674	0	0	7.49312	5.4888	10.1494	0	0	0	7.67268	0	0	8.39655	0	0	0	0	0.331046	-1.39271
hsa-miR-20b-5p	4.36239	0	6.15136	0	4.02285	7.58873	4.52572	5.49584	6.00298	0	0	4.50962	0	4.98599	0	5.73825	0	0	5.81059	0	6.46411	0	0	0	3.77502	0	0	7.08103	0	0	0	0	0.742776	0.367141
hsa-miR-21-3p	0	0	6.15136	0	5.5474	4.64026	0	0	0	0	0	4.50962	5.91831	6.54027	0	0	0	0	0	0	3.95862	0	0	0	3.77502	0	0	0	0	0	0	0	0.777968	-0.258236
hsa-miR-21-5p	10.7508	0	13.4857	0	11.1018	10.2828	12.5547	10.0195	10.736	11.9955	11.0523	10.4232	11.1428	8.64378	8.10568	10.2147	7.45153	0	14.45	8.62988	13.2509	0	0	6.94059	13.2413	0	7.95697	11.2002	0	0	0	0	0.770282	-0.578805
hsa-miR-210-3p	5.89982	0	6.88018	6.63703	4.02285	5.61104	0	6.79845	0	0	0	5.4776	6.13729	5.96304	0	4.20636	0	0	0	0	6.87505	9.13319	0	7.67285	0	0	9.53806	7.08103	0	8.22773	0	0	0.173234	1.79699
hsa-miR-210-5p	0	0	0	0	0	0	0	4.52746	0	0	0	0	4.38028	0	0	0	0	0	0	0	0	0	0	0	0	0	0	0	0	0	0	0	0.616931	0.253642
hsa-miR-2110	10.0992	0	8.45696	9.71165	4.97778	4.64026	6.79665	5.49584	7.57286	7.98506	0	5.4776	6.13729	7.75378	8.10568	4.20636	0	0	6.96616	9.62806	8.18959	0	0	9.43339	7.84182	0	6.38358	7.66243	0	0	0	0	0.476218	1.11393
hsa-miR-2115-3p	0	0	0	0	0	0	0	0	0	0	0	0	0	0	0	0	0	0	0	0	0	0	0	0	0	0	0	0	7.87556	0	0	0	0.328695	-0.35798
hsa-miR-212-3p	0	0	0	0	4.02285	0	0	0	0	0	0	0	0	0	0	0	0	0	0	0	0	0	0	0	0	0	0	0	0	0	0	0	0.328695	-0.182857
hsa-miR-214-3p	8.1031	0	10.5012	9.32515	8.57889	9.33834	8.98809	10.272	10.3034	8.84922	11.0523	8.9713	6.6457	10.8712	12.0704	11.4484	9.44534	11.8323	10.6804	11.9161	8.91011	0	0	12.0166	11.1009	0	11.3209	10.1591	11.8698	12.5736	0	11.2596	0.613126	0.731536
hsa-miR-215-5p	4.36239	0	0	0	0	0	4.52572	0	0	0	0	0	0	0	0	0	0	0	3.88571	0	0	0	0	0	5.69374	0	0	0	0	0	0	0	0.719921	-0.204905
hsa-miR-216b-5p	4.36239	0	0	0	0	0	0	0	0	0	0	0	0	0	0	0	0	0	0	0	4.91146	0	0	0	0	0	0	0	0	0	0	0	0.670489	0.212991
hsa-miR-217	0	0	0	0	0	0	0	0	0	0	0	0	0	0	0	0	0	0	0	0	3.95862	0	0	0	0	0	0	0	0	0	0	0	0.328695	-0.179937
hsa-miR-218-5p	0	0	0	0	0	0	0	0	0	0	0	0	0	0	0	0	0	0	0	0	4.91146	0	0	0	0	0	0	0	0	0	0	0	0.328695	-0.223248
hsa-miR-219a-1-3p	0	0	0	0	0	0	0	0	0	0	0	0	3.44795	0	0	0	0	0	0	0	0	0	0	0	0	0	0	0	0	0	0	0	0.328695	-0.156725
hsa-miR-219a-5p	0	0	0	0	0	0	0	4.52746	0	0	0	0	0	0	0	0	0	0	0	0	0	0	0	0	0	0	0	0	0	0	0	0	0.343436	0.452746
hsa-miR-219b-5p	4.36239	0	0	0	0	0	0	0	0	0	0	0	0	0	0	0	0	0	0	0	0	0	0	0	0	0	0	0	0	0	0	0	0.343436	0.436239
hsa-miR-22-3p	4.36239	0	8.35771	0	5.9547	6.59621	6.06831	6.47976	8.30679	0	0	7.26164	4.94197	0	8.84055	0	0	0	5.81059	8.46041	8.03813	0	0	7.16131	7.25999	0	0	7.66243	6.30284	0	0	0	0.68606	-0.568074
hsa-miR-22-5p	6.3088	0	6.88018	0	0	0	0	0	0	0	0	6.05173	0	0	0	0	0	0	5.40409	0	3.95862	0	0	0	3.77502	0	0	0	0	0	0	0	0.73175	0.326148
hsa-miR-221-3p	8.75327	0	8.35771	6.63703	11.03	8.17119	9.85556	10.4645	8.56907	12.0721	0	10.838	12.0578	9.40129	0	10.4308	0	0	9.17946	5.4888	12.0229	8.13575	0	0	9.75472	0	7.37491	11.4284	8.61007	9.71006	0	10.9379	0.995946	-0.0094652
hsa-miR-221-5p	0	0	0	0	5.9547	0	0	0	0	0	0	0	0	0	0	0	0	0	0	0	0	0	0	0	0	0	0	0	0	0	0	0	0.328695	-0.270668
hsa-miR-222-3p	9.61426	0	7.72272	7.62976	10.687	5.61104	8.85712	6.79845	0	9.17978	0	7.45311	9.68608	6.95143	7.84369	8.71441	0	10.3095	9.31049	0	9.90861	8.13575	0	0	9.0945	0	8.69161	6.09164	0	6.913	0	0	0.348376	-1.48547
hsa-miR-222-5p	5.32689	0	5.57651	0	7.74535	6.18613	4.52572	0	0	5.50889	0	5.4776	6.4953	0	0	0	0	0	3.88571	0	6.87505	0	0	0	3.77502	0	0	6.09164	0	0	0	0	0.574927	-0.60919
hsa-miR-223-3p	14.3295	13.0742	14.3339	13.0063	15.8238	11.3891	14.8743	13.5297	11.3384	15.5144	0	12.9919	13.9397	12.1974	11.1885	14.3147	11.6916	11.0639	15.3583	13.0034	15.7692	10.1319	0	9.98911	15.3859	9.98708	10.2743	13.0592	10.929	13.214	0	11.2596	0.781277	-0.452905
hsa-miR-223-5p	10.0732	0	9.677	9.62429	11.0918	7.75782	8.85712	8.63706	0	9.17978	9.0543	7.62212	9.39889	6.95143	5.54667	10.3366	0	0	9.27883	0	10.2389	0	0	9.51573	10.6323	9.40283	8.37056	0	6.30284	9.48795	0	0	0.993416	-0.0139997
hsa-miR-224-5p	7.61977	0	9.59222	0	7.39926	7.58873	7.27836	7.64068	0	7.2235	0	8.77009	7.63848	4.98599	9.51744	8.13116	12.0875	0	10.3404	7.4645	10.6185	8.13575	0	0	9.57437	0	6.38358	10.3194	7.87556	7.49397	11.7479	0	0.0647239	-3.16146
hsa-miR-2276-3p	4.36239	0	0	0	0	0	0	0	0	0	0	0	0	0	0	0	0	0	0	0	3.95862	0	0	0	0	0	0	0	0	0	0	0	0.596842	0.256302
hsa-miR-2277-3p	0	0	4.60643	0	4.02285	0	0	0	0	0	0	0	0	0	0	0	0	0	0	0	0	0	0	0	0	0	0	0	0	0	0	0	0.163075	-0.39224
hsa-miR-2278	0	0	4.60643	0	0	0	0	0	0	0	0	4.50962	3.44795	0	7.84369	4.20636	0	0	0	0	0	0	0	0	0	0	0	0	0	0	0	0	0.474654	-0.462875
hsa-miR-2355-3p	0	0	0	0	0	0	0	0	0	0	0	0	3.44795	0	0	0	0	0	0	0	0	0	0	0	0	0	0	0	0	0	0	0	0.328695	-0.156725
hsa-miR-2355-5p	0	0	0	0	4.97778	0	0	0	0	0	0	0	0	0	0	0	0	0	0	0	0	0	0	0	0	0	0	0	0	0	0	0	0.328695	-0.226263
hsa-miR-2392	0	0	0	0	4.02285	0	0	0	6.00298	0	0	0	0	4.98599	0	0	0	0	0	0	0	0	0	0	0	0	0	0	7.87556	0	0	0	0.647999	-0.315101
hsa-miR-23a-3p	15.2792	11.4896	14.114	14.8846	15.9246	14.1127	14.2415	14.9281	13.0139	15.7081	11.3741	13.8069	15.4786	14.4905	12.8103	14.8403	11.4438	13.6394	14.9159	13.596	15.2416	12.1309	0	13.4181	15.0155	13.5301	12.067	13.1998	12.1427	13.4557	0	12.5223	0.366799	0.929211
hsa-miR-23a-5p	7.88158	0	8.87097	9.62429	9.35971	11.1965	8.37293	9.71315	9.6825	8.89492	0	6.05173	8.83601	10.2628	11.1308	11.2351	0	0	8.59574	9.62806	8.32664	0	0	12.1515	9.2226	0	9.95261	0	8.28907	9.71006	0	0	0.489413	-1.30896
hsa-miR-23b-3p	11.6832	9.90566	10.9729	11.8127	12.3066	11.9566	10.8023	11.3344	9.30452	10.937	0	10.201	11.0913	11.0901	11.6034	11.7114	0	10.8941	11.4646	10.2648	11.1301	11.3011	0	8.43547	12.1816	13.0447	8.37056	9.87922	9.74556	11.361	0	0	0.509763	-1.13147
hsa-miR-23b-5p	5.32689	0	4.60643	0	4.97778	4.64026	0	0	0	0	0	0	0	0	0	0	0	0	0	0	0	0	0	0	0	0	0	0	0	0	0	0	0.860909	-0.113878
hsa-miR-23c	5.89982	0	0	0	5.5474	0	4.52572	0	0	5.50889	0	4.50962	0	0	8.32732	0	0	0	5.40409	0	3.95862	0	0	0	4.72134	0	0	0	0	0	0	0	0.457742	-0.686028
hsa-miR-24-1-5p	0	0	0	0	0	0	0	0	0	0	0	0	0	0	0	0	0	0	4.83607	0	0	0	0	0	0	0	0	0	0	0	0	0	0.328695	-0.219821
hsa-miR-24-2-5p	0	0	5.57651	0	5.5474	0	4.52572	0	0	0	0	0	5.34523	0	0	5.73825	0	0	6.60689	0	3.95862	0	0	0	0	0	0	0	0	0	0	0	0.00567184	-1.69539
hsa-miR-24-3p	13.3102	10.9049	12.1901	11.4303	13.1912	11.867	12.3446	12.003	9.78929	10.937	0	12.1317	13.829	12.262	10.2171	12.8677	10.0296	7.31741	11.1603	11.6267	12.8601	11.1313	0	12.463	12.041	14.0446	7.37491	9.65708	11.3725	11.2235	11.8999	0	0.412348	-1.46172
hsa-miR-2467-3p	0	0	0	0	0	0	4.52572	0	0	0	0	0	0	0	0	0	0	0	0	0	0	0	0	0	0	0	0	0	0	0	0	0	0.328695	-0.205714
hsa-miR-25-3p	15.0645	11.4896	13.453	14.0613	15.148	13.1283	14.3702	14.1448	11.5657	15.7303	9.0543	13.7533	15.1127	12.3994	10.7258	13.6575	12.9353	13.7347	15.4567	12.1981	15.9495	13.2182	0	11.4424	14.4519	10.7235	11.1742	13.7071	11.9287	11.7594	11.8999	8.94006	0.802527	-0.245294
hsa-miR-25-5p	7.99659	0	5.57651	0	8.97851	8.04612	5.49406	6.79845	6.00298	6.49296	0	6.46132	6.90633	0	7.1109	8.13116	0	0	7.96038	5.4888	7.04361	0	0	9.04701	7.58004	0	7.95697	0	8.87249	7.49397	0	0	0.149524	-2.20311
hsa-miR-26a-1-3p	0	0	4.60643	7.62976	4.97778	0	0	0	0	0	0	4.50962	4.94197	0	0	0	0	0	0	0	0	0	0	0	4.72134	0	0	0	0	0	0	0	0.72242	0.339052
hsa-miR-26a-2-3p	6.3088	0	7.55365	5.65145	5.9547	0	5.49406	0	0	7.07257	0	6.05173	5.66004	4.98599	0	0	0	0	6.12737	0	6.68416	0	0	0	7.13532	0	0	0	0	0	0	0	0.966689	-0.0493785
hsa-miR-26a-5p	8.6161	10.9049	9.63523	8.2123	9.68789	7.58873	10.048	9.98849	0	9.14237	0	7.45311	9.89577	8.94266	7.52333	9.82804	0	0	9.89469	8.46041	9.99341	0	0	8.43547	10.1904	0	9.17604	0	9.60822	6.913	0	0	0.999341	0.00141602
hsa-miR-26b-3p	8.38228	0	6.15136	0	8.57889	0	6.06831	6.0701	6.00298	6.23313	0	6.05173	3.44795	0	0	6.72468	0	0	7.11701	0	6.87505	0	0	0	6.99884	0	0	0	0	0	0	0	0.508023	-0.867688
hsa-miR-26b-5p	5.32689	0	0	0	6.53189	6.91515	9.46373	7.05933	6.00298	8.35573	0	6.77997	8.59842	4.98599	0	6.14652	0	0	9.69329	7.4645	8.99482	0	0	7.35269	9.34024	0	7.37491	0	9.45643	0	0	0	0.266013	-1.59218
hsa-miR-27a-3p	7.29967	0	6.15136	0	7.11165	0	6.79665	0	0	5.91598	0	0	7.22585	4.98599	0	0	0	0	6.38696	0	8.51053	0	0	0	5.69374	0	0	0	0	0	0	0	0.280979	-1.21656
hsa-miR-27a-5p	7.99659	0	0	0	6.53189	0	6.06831	0	0	0	0	4.50962	5.34523	4.98599	0	5.16674	0	0	0	0	6.20434	0	0	0	3.77502	0	0	0	0	0	0	0	0.823803	0.245059
hsa-miR-27b-3p	7.29967	0	4.60643	0	6.53189	0	0	0	0	4.93968	0	4.50962	6.90633	4.98599	0	0	0	0	5.40409	0	7.57076	0	0	0	6.84809	0	0	0	0	0	0	0	0.809349	-0.266257
hsa-miR-27b-5p	0	0	0	0	0	0	0	0	0	0	0	0	3.44795	0	0	4.20636	0	0	0	0	3.95862	0	0	0	0	0	0	7.08103	0	0	0	0	0.817792	0.180243
hsa-miR-28-3p	11.6219	0	8.71931	8.43399	11.494	6.18613	7.79015	8.98991	6.00298	10.2329	0	10.4459	9.54005	8.40343	8.10568	7.71784	0	0	9.10919	6.47265	11.3062	0	0	8.34827	9.42258	0	0	7.08103	6.30284	6.913	0	0	0.712644	0.636277
hsa-miR-28-5p	8.38228	0	8.87097	0	6.53189	8.04612	8.46577	4.52746	0	7.36013	0	8.35616	7.70852	5.96304	5.54667	5.16674	0	0	8.37397	7.05218	9.41941	8.13575	0	0	7.37475	0	0	0	7.87556	0	0	8.94006	0.439076	-1.19803
hsa-miR-296-3p	4.36239	0	6.15136	0	0	4.64026	0	5.49584	0	0	0	6.77997	0	0	0	0	0	0	3.88571	0	0	0	0	0	0	0	0	0	0	0	0	0	0.310824	0.996669
hsa-miR-299-5p	0	0	0	0	0	0	4.52572	0	0	0	0	0	0	0	0	0	0	0	0	0	0	0	0	0	0	0	0	0	0	0	0	0	0.328695	-0.205714
hsa-miR-29a-3p	8.20229	0	10.9729	8.2123	11.9428	7.39716	9.88947	8.16897	7.98601	9.75155	0	10.7676	10.5582	0	0	9.45	0	0	10.6435	0	10.4931	0	0	4.41319	9.89592	0	0	8.07569	7.29367	0	0	0	0.778244	-0.501194
hsa-miR-29a-5p	0	0	0	0	0	0	0	0	0	3.98594	0	0	0	0	0	0	0	0	0	0	0	0	0	0	0	0	0	0	0	0	0	0	0.328695	-0.181179
hsa-miR-29b-1-5p	0	0	4.60643	7.62976	4.02285	0	0	0	6.00298	0	0	0	3.44795	0	0	0	0	0	0	0	5.88729	0	0	0	0	0	0	0	0	0	0	0	0.71755	-0.326455
hsa-miR-29b-2-5p	0	0	0	0	0	0	0	0	0	0	0	4.50962	0	0	0	0	0	0	0	0	0	0	0	0	5.28796	0	0	0	0	0	0	0	0.686345	0.210601
hsa-miR-29b-3p	9.19984	0	12.0541	9.62429	11.9977	10.042	11.784	11.0491	10.3034	12.4079	0	11.9047	10.4396	10.5257	6.53115	11.5859	0	0	13.8933	10.0426	11.8965	0	0	8.80649	12.3524	0	0	10.7716	9.60822	0	0	0	0.942599	0.1455
hsa-miR-29c-3p	4.36239	0	8.01099	5.65145	8.57889	6.59621	7.63887	6.79845	6.00298	7.98506	0	8.35616	6.6457	6.95143	0	7.59293	0	0	10.3556	8.78152	8.03813	0	0	0	8.62345	0	6.38358	7.66243	0	0	0	0	0.665908	-0.623309
hsa-miR-29c-5p	5.32689	0	6.88018	0	7.39926	0	6.06831	0	0	6.71306	0	6.46132	6.13729	4.98599	0	0	0	0	6.38696	0	6.20434	0	0	5.95229	6.67973	0	6.38358	0	6.30284	0	0	0	0.564197	-0.688967
hsa-miR-301a-3p	0	0	0	0	0	0	0	4.52746	0	0	0	0	3.44795	0	0	7.45618	0	0	3.88571	0	0	0	0	0	0	0	0	0	0	0	0	0	0.718713	-0.21952
hsa-miR-301b-3p	0	0	0	0	0	0	0	0	0	0	0	0	4.38028	0	0	0	0	0	0	0	0	0	0	0	0	0	0	0	0	0	0	0	0.328695	-0.199104
hsa-miR-3064-5p	5.89982	0	0	0	0	0	0	0	0	0	0	0	0	0	0	0	0	0	0	0	3.95862	0	0	0	0	0	0	0	0	0	0	0	0.520244	0.410045
hsa-miR-3065-5p	0	0	0	0	4.02285	0	0	0	0	0	0	0	0	0	0	4.20636	0	0	0	0	0	0	0	0	0	0	0	0	0	0	0	0	0.162178	-0.374055
hsa-miR-3074-3p	0	0	0	0	0	0	0	0	0	0	0	0	0	0	0	4.20636	0	0	0	0	0	0	0	0	0	0	0	0	0	0	0	0	0.328695	-0.191198
hsa-miR-30a-3p	7.29967	0	9.35551	7.62976	8.84129	6.91515	8.27371	8.7887	6.99169	6.71306	0	7.9103	5.91831	7.5325	7.1109	7.45618	0	6.32643	10.5136	9.15927	8.7729	0	0	0	9.36821	0	8.69161	8.65887	7.29367	0	0	0	0.516082	-1.02263
hsa-miR-30a-5p	5.89982	0	4.60643	0	0	0	0	0	0	0	0	0	0	0	0	0	0	0	0	5.4888	0	0	0	0	4.72134	0	0	0	0	0	0	0	0.906102	-0.0834986
hsa-miR-30b-3p	7.10834	0	6.88018	8.2123	7.39926	8.67222	6.06831	6.79845	6.99169	8.80202	0	6.77997	6.78189	8.84975	7.52333	9.3377	0	0	6.96616	0	6.87505	0	0	9.04701	7.25999	0	6.38358	0	9.09444	8.71178	0	0	0.75091	-0.490764
hsa-miR-30b-5p	5.32689	0	5.57651	0	8.02427	4.64026	6.47796	5.49584	0	0	0	0	4.38028	0	0	5.16674	0	0	6.38696	0	7.04361	0	0	0	5.69374	0	0	8.07569	0	0	0	0	0.656474	-0.536992
hsa-miR-30c-1-3p	7.61977	0	4.60643	0	6.75205	8.04612	5.49406	0	6.00298	8.75322	0	6.77997	6.90633	5.96304	5.54667	8.45206	0	0	7.11701	0	6.46411	0	0	8.15626	4.72134	0	0	0	7.29367	8.71178	0	0	0.310338	-1.46027
hsa-miR-30c-2-3p	0	0	6.15136	0	0	0	0	0	0	0	0	0	0	6.95143	0	4.20636	0	0	4.83607	0	0	0	0	6.36149	3.77502	0	0	0	0	0	0	0	0.639397	0.469074
hsa-miR-30c-5p	8.75327	0	7.14117	0	10.5469	7.90916	8.05209	7.05933	0	7.2235	0	6.46132	7.31836	7.5325	0	8.45206	0	0	8.24883	0	8.4518	0	0	0	8.66914	0	0	7.08103	0	0	13.0372	0	0.6936	-0.631721
hsa-miR-30d-3p	0	0	0	0	0	0	0	0	0	0	0	0	0	0	0	0	0	0	4.83607	0	3.95862	0	0	0	0	0	0	0	0	0	0	0	0.164255	-0.399759
hsa-miR-30d-5p	7.61977	0	6.15136	0	5.5474	6.59621	7.05752	6.79845	0	6.23313	0	6.77997	7.70852	0	0	5.16674	0	0	5.40409	0	5.88729	0	0	0	6.99884	0	0	0	0	0	0	0	0.575883	-0.732503
hsa-miR-30e-3p	11.6038	9.90566	11.1165	11.0494	12.6285	9.53736	12.6167	10.1372	6.00298	12.2585	0	10.7311	11.0715	8.26635	7.84369	10.7118	10.0296	9.89482	12.6429	8.26835	13.3706	8.13575	0	8.34827	11.4076	0	6.38358	9.87922	7.87556	9.3626	0	0	0.673619	-0.696933
hsa-miR-30e-5p	0	0	0	0	4.02285	4.64026	6.47796	0	0	0	0	0	3.44795	0	0	0	0	0	0	0	0	0	0	0	4.72134	0	0	0	0	0	0	0	0.025103	-1.05956
hsa-miR-3121-3p	5.32689	0	0	0	5.5474	0	0	4.52746	0	0	0	0	0	0	0	0	0	0	0	0	0	0	0	0	0	0	0	0	0	0	0	0	0.320069	0.73328
hsa-miR-3126-5p	0	0	5.57651	0	0	0	0	0	0	0	0	0	0	0	0	0	0	0	0	0	0	0	0	0	0	0	0	0	0	0	0	0	0.328695	-0.253478
hsa-miR-3127-5p	0	0	0	0	4.97778	0	0	0	0	0	0	4.50962	0	0	0	0	0	0	0	0	3.95862	0	0	0	0	0	0	0	0	0	0	0	0.933971	0.0447624
hsa-miR-3130-3p	0	0	0	0	0	7.17619	0	5.49584	0	0	0	0	0	0	0	0	0	0	0	0	4.91146	0	0	0	0	0	0	0	0	0	0	0	0.99983	0.000144827
hsa-miR-3134	0	0	0	0	4.02285	0	0	0	6.00298	0	0	0	0	0	0	0	0	0	3.88571	0	0	0	0	0	0	0	0	0	0	0	0	0	0.0901054	-0.632343
hsa-miR-3135b	4.36239	0	5.57651	0	0	4.64026	0	0	0	5.50889	0	0	3.44795	7.27103	0	5.73825	0	0	5.81059	7.05218	4.91146	0	0	7.67285	6.01008	0	0	0	0	0	0	0	0.813785	-0.282836
hsa-miR-3136-3p	0	0	0	0	0	0	0	0	0	0	0	0	0	0	0	0	0	0	0	0	3.95862	0	0	0	0	0	0	0	0	0	0	0	0.328695	-0.179937
hsa-miR-3138	0	0	5.57651	9.5313	4.02285	4.64026	4.52572	7.47166	8.56907	0	0	6.46132	5.66004	7.75378	7.52333	8.13116	0	8.6339	5.81059	5.4888	5.48036	0	0	8.99053	6.01008	0	7.37491	7.08103	7.29367	0	0	0	0.780418	0.422542
hsa-miR-3141	7.29967	0	0	5.65145	0	0	4.52572	0	0	0	0	0	3.44795	0	0	0	0	0	0	0	0	0	0	6.36149	0	0	0	0	0	0	0	0	0.155486	1.56882
hsa-miR-3143	0	0	4.60643	0	0	0	0	0	0	0	0	0	0	0	0	0	0	0	4.83607	0	0	0	0	0	3.77502	0	0	0	0	0	0	0	0.084671	-0.600796
hsa-miR-3146	0	0	0	0	0	0	0	4.52746	0	0	0	0	0	0	0	0	0	0	0	0	0	0	0	0	0	0	0	0	0	0	0	0	0.343436	0.452746
hsa-miR-3147	0	0	0	0	4.02285	6.91515	4.52572	0	0	0	0	0	0	7.27103	0	0	0	0	0	0	0	0	0	0	0	0	0	0	0	0	0	0	0.977112	0.0242064
hsa-miR-3150a-5p	4.36239	0	0	0	0	0	0	0	0	0	0	0	0	0	0	0	0	0	0	0	0	0	0	0	0	0	0	0	0	0	0	0	0.343436	0.436239
hsa-miR-3150b-3p	0	0	0	0	0	0	0	0	0	0	0	0	0	0	0	0	0	0	0	0	0	0	0	0	0	0	6.38358	0	0	0	0	0	0.328695	-0.290163
hsa-miR-3151-5p	0	0	0	0	0	0	5.49406	4.52746	0	7.2235	0	0	5.91831	0	6.53115	5.73825	0	0	5.40409	0	0	0	0	0	3.77502	0	0	0	6.30284	5.92492	0	0	0.0196446	-1.92508
hsa-miR-3154	6.62709	0	6.56131	8.79564	6.27197	8.9764	9.27138	7.28017	8.30679	10.2329	0	5.4776	7.95896	9.19013	0	9.41353	0	10.0102	8.83221	8.26835	8.56696	9.71729	0	10.9884	5.69374	0	6.38358	6.09164	9.09444	0	0	12.1074	0.709937	0.584893
hsa-miR-3155a	0	0	0	0	0	0	0	0	0	0	0	0	3.44795	0	0	0	0	0	0	0	0	0	0	0	0	0	0	0	0	0	0	0	0.328695	-0.156725
hsa-miR-3155b	0	0	0	0	0	0	0	0	0	0	0	0	3.44795	0	0	0	0	0	0	0	0	0	0	0	0	0	0	0	0	0	0	0	0.328695	-0.156725
hsa-miR-3158-3p	0	0	0	0	0	0	0	0	0	0	0	0	0	0	0	0	0	0	0	0	0	0	0	0	0	0	7.37491	0	0	0	0	0	0.328695	-0.335223
hsa-miR-3158-5p	0	0	0	0	0	0	0	5.49584	0	0	0	0	4.38028	0	0	0	0	0	4.83607	0	0	0	0	0	0	0	0	0	0	0	0	0	0.836382	0.130659
hsa-miR-3160-3p	0	0	0	0	0	0	0	0	0	0	0	0	4.38028	0	0	0	0	0	0	0	0	0	0	0	0	0	0	0	0	0	0	0	0.328695	-0.199104
hsa-miR-3161	0	0	0	0	0	0	0	0	0	0	0	0	0	0	0	0	0	0	0	0	0	0	0	7.16131	0	0	0	0	0	0	0	0	0.343436	0.716131
hsa-miR-3163	0	0	0	0	0	0	0	0	0	0	0	0	0	0	0	6.14652	0	0	0	0	0	0	0	0	0	0	0	0	0	0	0	0	0.328695	-0.279387
hsa-miR-3165	0	0	0	0	0	4.64026	0	0	0	0	0	0	0	0	0	0	0	0	0	0	0	0	0	0	0	0	0	0	0	0	0	0	0.328695	-0.210921
hsa-miR-3173-3p	0	0	0	0	0	4.64026	0	0	0	3.98594	0	6.05173	3.44795	4.98599	0	5.16674	0	0	5.40409	0	4.91146	0	0	5.37893	4.72134	0	0	0	0	0	0	0	0.858897	0.174492
hsa-miR-3173-5p	6.88769	0	0	0	4.02285	4.64026	0	4.52746	0	0	0	5.4776	3.44795	0	0	0	0	0	0	0	5.88729	0	0	0	4.72134	0	0	0	0	0	0	0	0.512252	0.656561
hsa-miR-3174	0	0	0	0	0	0	0	0	0	0	0	0	0	4.98599	0	0	0	0	3.88571	0	0	0	0	0	0	0	0	0	0	0	0	0	0.554739	0.321975
hsa-miR-3175	0	0	0	0	0	0	0	0	0	0	0	0	0	0	0	4.20636	0	0	0	0	0	0	0	6.36149	0	0	0	0	0	0	0	0	0.517201	0.444951
hsa-miR-3178	4.36239	0	6.88018	6.63703	4.02285	5.61104	0	4.52746	6.00298	0	0	7.04082	3.44795	0	0	0	0	0	6.38696	0	3.95862	0	0	0	0	0	0	0	0	0	0	0	0.590343	0.606289
hsa-miR-3179	6.3088	0	0	0	8.2579	8.90616	0	8.05391	8.98316	6.90399	0	6.46132	5.34523	8.94266	0	8.45206	0	0	0	7.4645	9.18712	0	0	0	0	0	0	0	9.28676	0	0	0	0.829686	-0.331824
hsa-miR-3187-3p	4.36239	0	0	7.21715	4.02285	0	0	0	0	0	0	4.50962	0	0	0	5.16674	0	0	0	0	0	0	0	0	0	0	0	0	0	0	0	0	0.212954	1.19121
hsa-miR-3190-3p	0	0	0	0	0	0	0	0	0	0	0	0	3.44795	0	0	0	0	0	0	0	0	0	0	0	0	0	0	0	0	0	0	0	0.328695	-0.156725
hsa-miR-3194-5p	0	0	0	0	0	0	0	0	0	0	0	0	4.38028	0	0	0	0	0	0	0	0	0	0	0	0	0	0	0	0	0	0	0	0.328695	-0.199104
hsa-miR-3195	6.62709	0	0	0	0	0	5.49406	0	6.00298	0	0	4.50962	4.38028	0	0	0	0	6.32643	0	0	3.95862	0	0	4.41319	0	0	0	0	0	0	0	0	0.704923	0.365792
hsa-miR-3196	4.36239	0	0	0	0	0	0	0	0	0	0	0	6.13729	0	0	0	0	0	0	0	0	0	0	0	0	0	0	0	0	0	0	0	0.765096	0.157271
hsa-miR-3197	0	0	0	0	0	0	0	0	0	0	0	0	0	0	0	0	0	0	0	0	0	0	0	6.94059	0	0	0	0	0	0	0	0	0.343436	0.694059
hsa-miR-3198	0	0	0	0	0	0	0	5.49584	0	0	0	0	0	6.95143	0	0	0	0	4.83607	0	0	0	0	0	0	0	0	0	0	0	0	0	0.262921	1.02491
hsa-miR-32-3p	0	0	0	0	6.27197	8.17119	7.63887	0	7.57286	8.0672	0	6.46132	5.91831	4.98599	0	5.16674	0	0	7.49312	0	6.68416	0	0	6.67991	6.48909	0	0	0	0	0	0	0	0.278064	-1.34517
hsa-miR-32-5p	0	0	5.57651	0	4.02285	0	7.46985	0	0	6.49296	0	0	0	0	0	0	0	0	7.96038	0	7.33113	0	0	0	7.25999	0	0	0	0	0	0	0	0.00610328	-2.09608
hsa-miR-3200-3p	0	0	0	0	0	0	0	0	0	0	0	0	0	0	0	0	0	0	0	0	3.95862	0	0	0	0	0	6.38358	0	0	0	0	0	0.173994	-0.4701
hsa-miR-3200-5p	0	0	0	0	0	0	0	0	0	0	0	0	0	0	0	0	0	0	0	0	0	0	0	0	4.72134	0	0	0	0	5.92492	0	0	0.164874	-0.483921
hsa-miR-3202	0	0	0	0	0	6.59621	0	0	0	0	0	0	0	0	0	6.72468	0	0	0	0	0	0	0	0	0	0	0	0	0	0	0	0	0.162089	-0.605495
hsa-miR-320a	11.2336	13.0742	10.5242	11.6229	11.3912	12.8341	11.622	12.3767	12.1506	12.7839	12.2218	11.0455	9.81868	12.0486	11.7254	11.8338	11.0289	11.3963	11.6555	12.5118	11.5843	12.0379	0	11.3996	11.3028	10.4018	12.039	11.4284	12.8993	12.3107	12.5778	8.94006	0.612351	0.337787
hsa-miR-320b	11.6219	12.9043	10.191	10.4815	11.0612	12.1438	11.2305	11.9557	10.2294	12.31	10.6374	10.5751	9.88068	11.2979	11.6244	10.9469	12.0286	7.31741	11.1861	12.3146	11.0631	10.1319	0	10.5927	10.3249	11.4012	11.8901	10.826	13.1915	12.5451	13.5777	0	0.613818	-0.664854
hsa-miR-320c	8.6161	0	7.14117	8.94732	7.84443	9.28397	9.27138	7.79196	6.00298	9.50858	0	8.9073	8.48325	8.5286	6.53115	8.30052	10.766	0	9.07274	11.2118	8.99482	0	0	7.67285	6.99884	0	8.37056	10.2415	10.4554	0	0	0	0.896091	-0.212972
hsa-miR-320d	7.61977	0	7.14117	8.2123	4.97778	6.59621	8.05209	6.47976	0	7.89795	0	7.04082	8.01532	4.98599	0	0	0	0	7.11701	9.45836	7.67713	0	0	6.36149	6.26938	0	0	8.88075	8.87249	0	0	0	0.393786	1.22741
hsa-miR-320e	6.62709	0	0	0	0	0	4.52572	0	0	0	0	0	0	0	0	0	0	0	0	0	0	0	0	0	0	0	0	0	0	0	0	0	0.523985	0.456994
hsa-miR-323a-3p	5.32689	0	0	0	4.02285	0	0	0	0	3.98594	0	4.50962	0	0	0	0	0	0	3.88571	0	0	0	0	0	0	0	0	0	0	0	0	0	0.550489	0.442992
hsa-miR-323b-3p	0	0	0	0	0	0	0	0	0	0	0	4.50962	0	7.27103	0	0	0	0	0	0	0	0	0	0	0	0	0	0	0	0	0	0	0.180725	1.17806
hsa-miR-324-3p	8.81725	0	8.35771	7.62976	7.74535	0	7.05752	7.28017	0	6.90399	0	6.77997	8.73894	0	7.84369	5.73825	0	8.89633	8.03808	0	8.39058	0	0	0	7.48104	10.9864	7.37491	7.08103	0	0	0	0	0.545526	-0.948125
hsa-miR-324-5p	6.88769	0	6.15136	7.62976	7.26261	4.64026	8.16715	5.49584	6.99169	7.59979	0	7.45311	8.06956	0	0	4.20636	0	0	6.96616	0	5.88729	0	0	6.67991	4.72134	0	0	6.09164	0	0	0	0	0.549759	0.811815
hsa-miR-326	7.61977	0	8.13605	6.63703	5.9547	0	4.52572	0	6.99169	3.98594	0	6.05173	7.31836	0	0	0	0	0	6.96616	0	7.67713	0	0	0	6.48909	11.4012	0	0	6.30284	0	0	0	0.295817	-1.41228
hsa-miR-328-3p	11.2453	0	9.50214	7.62976	9.48785	7.75782	8.85712	9.75058	9.30452	8.4809	0	7.45311	6.90633	5.96304	0	7.83279	0	0	10.4861	7.4645	9.50855	0	0	5.95229	9.91501	0	0	7.66243	0	0	0	0	0.64257	0.770031
hsa-miR-328-5p	6.3088	0	0	5.65145	0	0	5.49406	0	0	3.98594	0	0	3.44795	0	0	4.20636	0	6.32643	0	6.47265	4.91146	0	0	7.67285	0	0	7.37491	0	7.29367	0	0	0	0.811743	-0.287299
hsa-miR-330-3p	0	0	6.56131	7.95024	5.9547	0	6.79665	5.49584	0	4.93968	0	0	4.38028	0	0	5.16674	0	0	5.81059	0	6.46411	0	0	6.94059	6.48909	0	7.95697	0	7.29367	5.92492	0	0	0.311069	-1.31309
hsa-miR-330-5p	0	0	0	0	0	0	0	0	0	0	0	0	4.38028	0	0	6.72468	0	0	0	0	0	0	0	0	0	0	0	0	0	0	0	0	0.171764	-0.504771
hsa-miR-331-3p	8.29509	0	7.87404	0	7.11165	7.39716	7.05752	0	7.98601	5.50889	0	6.77997	7.90031	5.96304	0	5.16674	0	0	7.25357	6.47265	7.8689	0	0	0	6.01008	0	0	7.66243	0	8.22773	0	0	0.370189	-1.30427
hsa-miR-331-5p	0	0	4.60643	0	0	5.61104	0	0	0	3.98594	0	0	0	0	0	4.20636	0	0	0	0	0	0	0	0	0	0	0	0	0	0	0	0	0.0445747	-0.836808
hsa-miR-335-3p	0	0	6.56131	0	7.63895	5.61104	7.05752	6.0701	0	6.90399	0	6.46132	4.94197	4.98599	0	5.73825	0	0	7.96038	0	5.88729	0	0	4.41319	8.31399	0	0	0	0	9.71006	0	0	0.300178	-1.27625
hsa-miR-335-5p	6.88769	10.9049	13.093	0	10.5172	12.5181	14.6491	13.2742	14.0411	13.1798	0	12.7305	12.4311	11.7215	11.5383	10.7993	9.44534	6.32643	14.8952	13.7325	11.8855	11.8315	0	9.34606	14.1475	0	12.0944	12.3374	11.8394	10.0722	0	12.5223	0.457717	-1.43831
hsa-miR-337-3p	5.89982	0	0	0	6.27197	0	0	6.47976	0	0	0	4.50962	0	4.98599	0	0	0	0	3.88571	0	0	0	0	0	3.77502	0	0	0	0	0	0	0	0.137573	1.55421
hsa-miR-337-5p	0	0	0	0	0	0	0	0	0	0	0	0	0	4.98599	0	0	0	0	0	0	0	0	0	0	0	0	0	0	0	0	0	0	0.343436	0.498599
hsa-miR-338-3p	5.89982	0	6.56131	7.62976	4.02285	0	6.47796	0	7.57286	0	0	5.4776	7.22585	0	0	0	0	0	0	0	5.88729	0	0	0	0	11.4012	6.38358	0	0	0	0	0	0.623334	-0.623506
hsa-miR-338-5p	4.36239	0	0	0	6.27197	0	4.52572	0	0	0	0	0	0	5.96304	0	6.14652	0	0	4.83607	0	3.95862	0	0	0	0	0	0	0	0	0	0	0	0.873066	-0.137407
hsa-miR-339-3p	7.10834	0	6.15136	0	5.9547	4.64026	0	4.52746	6.99169	3.98594	0	6.77997	3.44795	5.96304	0	6.46437	0	0	0	8.04674	6.68416	0	0	0	0	0	0	0	0	0	0	0	0.962614	0.0575552
hsa-miR-339-5p	7.29967	9.90566	7.14117	0	6.75205	0	4.52572	0	0	4.93968	0	6.46132	5.34523	0	0	0	0	0	0	0	3.95862	0	0	0	5.28796	0	0	0	0	0	0	0	0.644484	0.641646
hsa-miR-33a-3p	0	0	5.57651	0	4.02285	0	5.49406	0	0	0	0	0	0	0	0	0	0	0	0	0	4.91146	0	0	0	0	0	0	0	0	0	0	0	0.0442324	-0.909313
hsa-miR-33b-5p	0	0	0	0	0	0	4.52572	0	0	0	0	4.50962	0	0	0	0	0	0	0	0	0	0	0	0	0	0	0	0	0	0	0	0	0.629075	0.245248
hsa-miR-340-3p	7.88158	0	7.14117	0	9.21908	4.64026	7.63887	7.28017	6.00298	8.0672	0	5.4776	7.02088	0	0	7.71784	0	0	7.25357	0	8.03813	0	0	0	6.84809	0	0	0	0	0	0	0	0.259896	-1.5537
hsa-miR-340-5p	0	0	0	0	4.02285	4.64026	4.52572	0	0	0	0	0	0	0	0	5.16674	0	0	0	0	3.95862	0	0	0	0	0	0	0	0	5.92492	0	0	0.0115517	-1.2836
hsa-miR-342-3p	13.7541	11.9045	11.3794	9.87193	12.9948	11.1054	11.7567	11.9477	10.4408	11.3519	0	10.4232	10.2174	11.416	10.6863	12.4706	0	9.11829	11.4925	10.5447	13.472	11.3011	0	8.5955	11.5968	11.5711	10.4547	10.2415	10.1926	12.1492	0	0	0.607351	-0.925298
hsa-miR-342-5p	8.54229	0	6.56131	8.2123	4.97778	8.28628	6.06831	6.0701	6.00298	6.71306	0	5.4776	5.91831	7.5325	7.84369	7.59293	0	0	6.38696	6.47265	6.46411	0	0	9.77175	7.13532	0	8.37056	0	7.87556	9.48795	0	0	0.721694	-0.537425
hsa-miR-345-3p	4.36239	0	0	0	0	0	4.52572	0	0	0	0	0	0	0	0	0	0	0	0	0	0	0	0	0	3.77502	0	0	0	0	0	0	0	0.909223	0.0589328
hsa-miR-345-5p	7.10834	0	7.87404	8.43399	9.29111	5.61104	8.16715	6.79845	0	8.0672	0	7.26164	8.80438	0	0	5.16674	0	0	7.79118	8.26835	8.91011	0	0	0	7.67268	0	0	0	0	0	0	0	0.540715	-0.931756
hsa-miR-34a-3p	0	0	4.60643	0	6.27197	0	4.52572	0	0	0	0	0	0	0	0	5.16674	0	0	4.83607	0	6.68416	0	0	0	0	0	0	0	0	0	0	0	0.0117179	-1.45869
hsa-miR-34a-5p	0	0	6.88018	0	5.5474	4.64026	0	0	0	5.50889	0	6.05173	0	0	0	0	0	0	3.88571	0	7.33113	0	0	0	0	0	0	0	0	0	0	0	0.271682	-0.930898
hsa-miR-34b-3p	0	0	0	0	0	0	0	0	0	0	0	0	0	0	0	0	0	0	0	0	0	0	0	0	5.69374	0	0	0	0	0	0	0	0.328695	-0.258806
hsa-miR-3605-3p	0	0	0	0	0	0	0	0	0	0	0	0	0	0	0	0	0	0	0	0	0	0	0	0	3.77502	0	0	0	0	0	0	0	0.328695	-0.171592
hsa-miR-3605-5p	4.36239	0	4.60643	0	4.97778	0	5.49406	0	6.99169	6.49296	0	0	4.38028	5.96304	0	7.45618	0	0	0	0	0	0	0	7.93471	0	0	0	0	0	5.92492	0	0	0.810951	-0.279635
hsa-miR-3607-3p	5.32689	0	0	0	0	0	0	0	0	0	0	4.50962	3.44795	0	0	0	0	0	0	0	0	0	0	0	4.72134	0	0	0	0	0	0	0	0.404177	0.61232
hsa-miR-3609	0	0	0	0	0	0	0	0	0	0	0	0	4.38028	0	0	0	0	0	0	0	0	0	0	0	0	0	0	0	0	0	0	0	0.328695	-0.199104
hsa-miR-361-3p	10.1744	0	8.13605	12.0822	9.51818	6.59621	8.63524	8.7887	6.99169	9.53769	0	8.9713	11.0847	8.11487	0	8.45206	0	11.4788	7.79118	0	10.7704	0	0	8.34827	7.84182	0	0	8.65887	0	7.49397	0	0	0.464734	1.31713
hsa-miR-361-5p	0	0	6.88018	8.2123	6.53189	4.64026	6.79665	4.52746	6.00298	6.49296	0	6.77997	8.17228	0	0	4.20636	0	0	6.96616	0	8.18959	0	0	0	0	0	0	0	6.30284	0	0	0	0.322837	-1.28358
hsa-miR-3610	0	0	0	0	0	0	0	0	6.00298	0	0	0	0	0	0	0	0	0	0	0	0	0	0	0	0	0	0	0	0	0	0	0	0.328695	-0.272863
hsa-miR-3611	0	0	0	0	0	0	0	0	0	0	0	0	0	0	0	0	0	0	3.88571	0	0	0	0	0	0	0	0	0	0	0	0	0	0.328695	-0.176623
hsa-miR-3613-5p	0	0	0	0	4.97778	0	5.49406	0	0	0	0	0	0	0	0	0	0	0	0	0	4.91146	0	0	0	0	0	0	8.07569	0	0	0	0	0.905421	0.108328
hsa-miR-3614-5p	4.36239	0	4.60643	0	6.27197	0	0	0	0	0	0	0	4.94197	4.98599	0	5.16674	0	0	0	0	0	0	0	0	0	0	0	0	0	0	0	0	0.980389	-0.0191219
hsa-miR-3615	7.61977	0	6.15136	0	6.27197	4.64026	5.49406	5.49584	0	5.91598	0	6.05173	6.90633	0	0	5.16674	0	0	6.79768	0	6.68416	0	0	0	6.84809	0	0	0	0	0	0	0	0.486163	-0.850386
hsa-miR-3619-3p	5.32689	0	0	0	0	0	4.52572	0	0	0	0	0	0	0	0	0	0	0	0	0	0	0	0	0	0	0	0	0	0	0	0	0	0.577685	0.326974
hsa-miR-362-3p	0	0	6.56131	0	0	0	5.49406	6.0701	0	0	0	0	0	0	0	0	0	0	0	0	4.91146	0	0	0	0	0	0	0	0	0	0	0	0.827364	-0.164209
hsa-miR-362-5p	0	0	0	0	0	0	0	0	0	0	0	0	0	0	0	6.14652	0	0	0	0	0	0	0	0	0	0	0	0	0	0	0	0	0.328695	-0.279387
hsa-miR-3620-3p	0	0	0	0	0	0	0	0	0	0	0	0	0	4.98599	0	0	0	0	0	0	0	0	0	0	0	0	0	0	0	0	0	0	0.343436	0.498599
hsa-miR-3620-5p	5.32689	0	0	0	0	0	0	0	0	0	0	0	0	0	0	0	0	0	0	0	0	0	0	0	0	0	0	0	0	0	0	0	0.343436	0.532689
hsa-miR-3622a-5p	0	0	0	7.62976	0	6.59621	0	0	0	0	0	0	0	4.98599	5.54667	4.20636	0	0	0	0	0	0	0	6.94059	0	0	7.37491	0	7.29367	6.913	0	0	0.848757	0.231507
hsa-miR-363-3p	0	0	4.60643	0	4.02285	0	0	0	0	0	0	4.50962	4.38028	0	0	0	0	0	3.88571	0	6.20434	0	0	0	0	0	0	6.09164	0	0	0	0	0.990474	0.0101443
hsa-miR-363-5p	0	0	0	0	0	4.64026	0	0	0	4.93968	0	0	0	4.98599	0	6.14652	0	0	0	0	0	0	0	4.41319	0	0	0	0	0	0	0	0	0.765587	0.225078
hsa-miR-3648	9.10047	0	6.56131	0	0	0	5.49406	7.79196	8.56907	7.2235	0	6.46132	7.77532	0	0	0	0	0	5.81059	0	7.67713	0	0	8.15626	6.26938	0	0	0	0	0	0	0	0.67797	0.633712
hsa-miR-3651	0	0	5.57651	0	7.26261	0	4.52572	7.05933	0	5.50889	0	8.44899	9.21861	6.95143	0	0	0	0	3.88571	0	8.56696	0	0	0	0	0	0	0	0	0	0	0	0.870971	0.221202
hsa-miR-3653-3p	0	0	5.57651	7.95024	6.53189	0	4.52572	8.55481	0	5.91598	0	5.4776	10.0655	5.96304	0	0	0	0	0	5.4888	0	10.1319	0	8.25546	5.69374	0	0	0	0	0	0	0	0.433475	1.16875
hsa-miR-3653-5p	5.32689	0	0	0	0	0	0	0	0	0	0	0	4.38028	0	0	0	0	0	0	0	0	0	0	0	0	0	0	0	0	0	0	0	0.568723	0.333585
hsa-miR-3654	0	0	0	0	0	0	0	0	0	0	0	0	0	0	0	0	0	0	3.88571	0	0	0	0	0	0	0	0	0	0	0	0	0	0.328695	-0.176623
hsa-miR-3656	12.13	0	8.79713	9.87193	8.02427	8.90616	6.47796	10.2196	9.15277	3.98594	0	5.4776	15.1383	9.98555	7.84369	7.93926	7.45153	0	6.12737	11.9161	7.33113	8.13575	0	9.96	6.84809	0	9.95261	7.08103	9.74556	0	0	12.2593	0.501926	1.16334
hsa-miR-365a-3p	7.88158	0	8.13605	0	7.26261	0	0	7.47166	6.99169	7.48493	0	6.46132	0	0	0	0	0	0	9.4871	0	0	0	0	0	6.99884	0	0	0	0	0	0	0	0.956794	0.074128
hsa-miR-365a-5p	0	0	4.60643	0	4.02285	0	0	0	0	0	0	0	0	0	5.54667	0	0	0	5.40409	7.4645	0	9.13319	0	0	3.77502	0	0	0	0	0	0	0	0.00810961	-1.81603
hsa-miR-365b-3p	7.88158	0	8.13605	0	7.26261	0	0	7.47166	6.99169	7.48493	0	6.46132	0	0	0	0	0	0	9.4871	0	0	0	0	0	6.99884	0	0	0	0	0	0	0	0.956794	0.074128
hsa-miR-365b-5p	0	0	5.57651	0	0	0	4.52572	0	0	0	0	0	0	0	0	6.14652	0	0	4.83607	0	0	0	0	0	0	0	0	0	0	0	0	0	0.044123	-0.9584
hsa-miR-3667-3p	0	0	0	0	0	0	0	0	0	0	0	0	0	0	0	0	0	0	0	0	3.95862	0	0	0	0	0	0	0	0	0	0	0	0.328695	-0.179937
hsa-miR-3667-5p	0	0	0	0	0	0	0	0	0	5.50889	0	0	5.66004	4.98599	0	4.20636	0	0	0	0	0	0	0	0	0	0	0	0	0	0	0	0	0.75438	-0.200278
hsa-miR-3679-5p	0	0	5.57651	0	4.02285	6.59621	0	5.49584	0	6.23313	0	0	4.94197	6.54027	7.1109	5.16674	0	0	5.40409	0	3.95862	0	0	0	5.28796	0	0	0	0	0	0	0	0.225024	-1.26452
hsa-miR-3686	0	9.90566	0	0	4.02285	0	0	4.52746	0	0	9.0543	4.50962	0	0	0	0	0	0	0	0	0	0	0	0	0	0	0	0	0	0	0	0	0.068481	2.61685
hsa-miR-3687	13.9126	0	6.56131	0	5.9547	0	0	0	0	0	0	6.46132	9.63304	5.96304	0	0	0	0	0	0	6.46411	0	0	10.737	4.72134	0	0	0	8.87249	0	0	0	0.341287	1.7889
hsa-miR-369-3p	0	0	4.60643	0	0	0	6.06831	0	0	0	0	4.50962	0	0	0	0	0	0	3.88571	0	4.91146	0	0	0	0	0	0	0	0	0	0	0	0.486249	-0.434125
hsa-miR-369-5p	0	0	0	0	0	0	4.52572	0	0	0	0	4.50962	0	0	0	0	0	0	0	0	3.95862	0	0	0	3.77502	0	0	0	0	0	0	0	0.847776	-0.106281
hsa-miR-3690	7.88158	0	0	0	0	0	0	0	0	0	0	0	4.38028	0	0	0	0	0	0	0	0	0	0	0	0	0	0	0	0	0	0	0	0.485028	0.589054
hsa-miR-3691-5p	5.32689	0	0	0	0	0	0	0	0	0	0	0	0	0	0	0	0	0	0	0	0	0	0	0	0	0	0	0	0	0	0	0	0.343436	0.532689
hsa-miR-370-3p	0	0	0	0	0	0	4.52572	0	0	0	0	4.50962	0	0	0	0	0	0	0	0	0	0	0	0	0	0	0	0	0	0	0	0	0.629075	0.245248
hsa-miR-371b-5p	0	0	0	0	0	0	0	0	0	0	0	0	0	5.96304	0	6.72468	0	0	0	0	0	0	0	0	0	0	0	0	0	0	0	0	0.67112	0.290637
hsa-miR-374a-3p	4.36239	0	5.57651	0	5.9547	0	6.06831	0	0	4.93968	0	4.50962	0	4.98599	0	0	0	0	5.81059	0	5.88729	0	0	0	6.99884	0	0	0	0	0	0	0	0.604379	-0.48856
hsa-miR-374a-5p	7.88158	0	7.55365	0	6.94302	0	5.49406	0	0	4.93968	0	0	0	0	0	0	0	0	6.38696	0	7.04361	0	0	0	7.37475	0	0	0	0	0	0	0	0.226264	-1.29074
hsa-miR-374b-3p	0	0	0	0	4.02285	0	0	0	0	0	0	0	4.94197	0	0	0	0	0	4.83607	0	5.48036	0	0	0	5.69374	0	0	0	0	0	0	0	0.0224707	-1.13523
hsa-miR-374b-5p	9.68456	9.90566	10.0392	8.2123	10.998	8.67222	10.4169	8.55481	0	10.1027	0	7.9103	9.16978	6.95143	0	9.3377	0	7.31741	10.4861	0	9.47944	0	0	0	10.7325	0	0	8.07569	0	8.22773	0	0	0.681785	0.703123
hsa-miR-374c-5p	0	0	0	0	5.5474	0	6.79665	0	0	3.98594	0	0	0	0	0	0	0	0	4.83607	0	5.48036	0	0	0	5.69374	0	0	0	0	0	0	0	0.0117613	-1.47001
hsa-miR-375	0	0	0	0	0	0	0	0	0	0	0	0	0	4.98599	0	0	0	0	0	0	0	0	0	4.41319	0	0	0	0	0	0	0	0	0.168735	0.939918
hsa-miR-376a-3p	0	0	5.57651	0	0	0	5.49406	0	0	0	0	8.03533	0	9.11226	0	0	0	0	0	0	0	0	0	0	0	0	0	0	0	0	0	0	0.333996	1.21155
hsa-miR-376b-3p	0	0	0	0	0	0	4.52572	0	0	0	0	4.50962	0	0	0	0	0	0	0	0	0	0	0	0	0	0	0	0	0	0	0	0	0.629075	0.245248
hsa-miR-376c-3p	0	0	4.60643	0	5.5474	5.61104	6.06831	7.47166	0	0	0	7.26164	0	12.9678	0	7.71784	0	0	3.88571	0	0	0	0	0	0	0	0	0	0	0	0	0	0.447955	1.25026
hsa-miR-376c-5p	0	0	4.60643	0	0	0	0	0	0	0	0	0	0	0	0	0	0	0	0	0	0	0	0	0	0	0	0	0	0	0	0	0	0.328695	-0.209383
hsa-miR-377-3p	0	0	0	0	0	0	0	0	0	0	0	5.4776	0	0	0	0	0	0	0	0	0	0	0	0	0	0	0	0	7.29367	0	0	0	0.74	0.21623
hsa-miR-378a-3p	9.87699	0	12.6547	11.7928	11.1987	11.6691	12.1694	11.6636	12.3729	11.7125	9.0543	12.1934	12.9334	11.6951	12.8644	12.3062	0	12.7348	11.7393	13.6163	10.645	12.4528	0	13.3774	12.3559	0	13.0668	11.3563	12.1674	9.90249	0	8.94006	0.969933	0.0603549
hsa-miR-378a-5p	8.1031	0	7.87404	5.65145	8.39498	0	7.92706	7.05933	8.56907	7.48493	0	8.69627	8.59842	4.98599	0	7.83279	0	0	7.37831	0	9.32439	8.13575	0	5.95229	6.67973	0	0	0	0	0	0	0	0.980584	0.0357748
hsa-miR-378b	0	0	7.72272	0	0	0	4.52572	5.49584	6.00298	5.50889	9.0543	6.05173	6.6457	5.96304	0	6.46437	0	0	6.96616	5.4888	0	8.13575	0	0	6.99884	0	8.37056	0	0	0	0	0	0.633678	-0.653986
hsa-miR-378c	5.32689	0	9.4549	5.65145	7.39926	7.39716	7.63887	8.46759	9.30452	8.84922	0	8.77009	10.0521	8.40343	8.5194	8.71441	0	8.6339	8.48911	10.158	7.04361	10.1319	0	9.86894	8.79812	0	10.5371	0	8.28907	0	0	8.94006	0.426536	-1.24855
hsa-miR-378d	4.36239	0	10.1019	0	6.53189	7.58873	7.63887	7.92887	8.98316	7.98506	10.0529	8.69627	9.48124	7.94559	7.1109	8.52226	0	7.31741	8.64624	10.0426	6.46411	9.71729	0	9.86894	8.87811	0	10.2743	0	8.28907	0	0	0	0.329755	-1.64055
hsa-miR-378e	0	0	0	0	0	0	0	0	0	0	0	0	3.44795	0	0	0	0	0	0	0	0	0	0	0	0	0	0	0	0	0	0	0	0.328695	-0.156725
hsa-miR-378f	0	0	4.60643	0	4.02285	0	5.49406	5.49584	6.99169	3.98594	0	5.4776	5.91831	5.96304	5.54667	4.20636	0	7.31741	5.81059	5.4888	0	8.13575	0	4.41319	3.77502	0	0	0	0	0	0	0	0.319645	-1.10594
hsa-miR-378g	0	0	9.0722	0	6.75205	6.91515	6.06831	7.28017	7.98601	7.2235	0	8.25694	8.52267	6.54027	7.1109	7.1363	0	6.32643	7.11701	9.91723	6.20434	8.13575	0	9.86894	7.25999	0	9.17604	0	8.28907	0	0	0	0.0979866	-2.67868
hsa-miR-378h	0	0	0	0	0	0	0	0	0	0	0	0	0	0	0	0	0	0	0	0	0	0	0	0	3.77502	0	0	0	0	0	0	0	0.328695	-0.171592
hsa-miR-378i	4.36239	0	5.57651	6.63703	6.27197	7.90916	6.79665	5.49584	0	6.90399	0	6.05173	7.83917	4.98599	8.68889	6.14652	0	0	5.40409	8.26835	3.95862	0	0	8.99053	7.48104	0	7.37491	7.66243	0	5.92492	0	0	0.925925	0.121104
hsa-miR-379-3p	0	0	0	0	0	0	6.06831	0	0	0	0	6.05173	0	0	0	0	0	0	0	0	0	0	0	0	0	0	0	0	0	0	0	0	0.628795	0.329341
hsa-miR-379-5p	0	0	0	0	0	0	0	0	0	0	0	0	0	4.98599	0	0	0	0	0	0	0	0	0	0	0	0	0	0	0	0	0	0	0.343436	0.498599
hsa-miR-380-3p	0	0	0	0	0	0	0	0	0	0	0	5.4776	0	5.96304	0	0	0	0	0	0	0	0	0	0	0	0	0	0	0	0	0	0	0.16828	1.14406
hsa-miR-381-3p	0	0	0	0	0	0	0	0	0	0	0	0	0	5.96304	0	0	0	0	0	0	0	0	0	0	0	0	0	0	0	0	0	0	0.343436	0.596304
hsa-miR-382-5p	0	0	0	0	0	0	0	0	0	0	0	5.4776	0	9.58546	0	4.20636	0	0	0	0	3.95862	0	0	0	0	0	0	0	0	0	0	0	0.318026	1.13517
hsa-miR-383-5p	0	0	0	0	0	4.64026	0	0	0	0	0	0	0	0	0	0	0	0	0	0	0	0	0	0	0	0	0	0	0	0	0	0	0.328695	-0.210921
hsa-miR-3911	6.3088	0	0	0	0	0	0	0	0	0	0	0	0	0	0	0	0	0	0	0	0	0	0	0	0	0	0	0	0	0	0	0	0.343436	0.63088
hsa-miR-3916	5.89982	0	0	5.65145	5.5474	5.61104	0	0	0	0	0	4.50962	0	0	0	0	0	0	0	0	0	0	0	0	0	0	0	0	0	0	0	0	0.243076	1.09889
hsa-miR-3922-5p	0	0	0	0	0	0	0	0	0	0	0	0	0	0	0	4.20636	0	0	0	0	0	0	0	0	0	0	0	0	0	0	0	0	0.328695	-0.191198
hsa-miR-3928-3p	0	0	0	0	0	0	0	4.52746	0	3.98594	0	0	0	0	0	0	0	0	0	0	0	0	0	7.35269	0	0	0	0	0	0	0	0	0.258243	1.00684
hsa-miR-3928-5p	0	0	0	0	0	0	0	0	0	0	0	0	0	0	0	0	0	0	0	0	3.95862	0	0	0	0	0	0	0	0	0	0	0	0.328695	-0.179937
hsa-miR-3934-5p	6.3088	0	7.14117	5.65145	0	7.17619	6.06831	6.0701	7.98601	6.90399	0	0	4.94197	7.5325	7.1109	6.14652	0	6.32643	6.96616	8.91873	4.91146	0	0	5.37893	6.01008	0	0	0	0	0	0	0	0.518533	-0.842544
hsa-miR-3940-3p	4.36239	0	0	0	4.02285	0	0	0	0	3.98594	0	0	0	0	0	0	0	0	3.88571	0	0	0	0	0	0	0	0	0	0	0	0	0	0.845406	-0.10442
hsa-miR-3940-5p	0	0	0	0	0	0	0	0	0	0	0	0	0	0	0	0	0	0	0	0	0	0	0	0	0	0	6.38358	0	0	0	0	0	0.328695	-0.290163
hsa-miR-3942-5p	0	0	0	0	0	0	0	0	0	0	0	0	0	0	0	0	0	0	0	0	0	0	0	0	3.77502	0	0	0	0	0	0	0	0.328695	-0.171592
hsa-miR-3945	0	0	4.60643	0	0	0	0	4.52746	0	3.98594	0	0	4.38028	0	0	0	0	0	0	0	3.95862	0	0	0	0	0	0	0	0	0	0	0	0.588675	-0.316858
hsa-miR-3960	13.963	9.90566	13.7579	14.6532	11.8325	10.1371	11.8715	14.4351	12.44	10.6343	0	12.8157	14.7962	13.8377	11.6452	12.4209	9.76685	13.2033	10.1609	11.7235	12.2681	8.13575	10.3375	12.675	11.6086	11.4012	11.6886	9.97865	9.45643	9.71006	8.58137	10.5231	0.986209	0.0251712
hsa-miR-409-3p	0	0	0	0	4.02285	0	5.49406	7.05933	0	0	0	7.04082	0	6.54027	0	4.20636	0	0	3.88571	0	6.20434	0	0	0	0	0	0	0	0	0	0	0	0.406601	0.981618
hsa-miR-411-3p	0	0	0	0	4.02285	0	0	0	0	0	0	6.05173	0	6.95143	0	0	0	0	0	0	3.95862	0	0	0	4.72134	0	0	0	0	0	0	0	0.450731	0.722916
hsa-miR-421	6.88769	0	8.01099	0	7.74535	0	8.78688	5.49584	0	8.98221	0	6.46132	7.83917	5.96304	0	7.1363	0	0	9.83063	0	9.74703	0	0	7.93471	8.25528	0	0	0	0	9.07358	0	8.94006	0.85078	0.28611
hsa-miR-422a	0	0	4.60643	0	0	0	0	0	0	0	0	4.50962	0	0	0	0	0	0	0	5.4888	0	0	0	0	3.77502	0	0	0	0	0	0	0	0.756629	-0.179504
hsa-miR-423-3p	10.767	0	9.24877	0	10.3918	7.39716	9.27138	7.47166	7.98601	7.70617	0	8.44899	9.01253	8.11487	0	5.16674	0	0	10.5271	0	11.2296	0	0	0	9.44901	11.2087	0	8.65887	0	5.92492	0	0	0.634526	-0.859304
hsa-miR-423-5p	15.9348	12.9043	14.9469	16.5781	14.9397	16.7534	15.3428	16.546	17.3602	16.8446	15.4092	14.9146	15.0804	17.587	17.9158	16.6933	14.8009	16.2077	15.9477	17.648	15.5183	16.6698	12.3367	17.2453	15.4527	15.9553	17.9136	15.5602	16.3124	15.6204	14.4106	17.6096	0.868992	0.0893089
hsa-miR-424-3p	5.32689	13.3637	10.6554	8.2123	7.84443	4.64026	6.47796	8.16897	6.00298	8.0672	0	6.05173	6.6457	8.64378	0	8.52226	0	0	7.79118	7.78479	6.46411	0	0	0	7.75973	0	0	8.39655	0	0	0	0	0.297914	1.78658
hsa-miR-424-5p	5.89982	0	9.00819	7.21715	4.02285	7.39716	5.49406	0	0	0	0	0	6.4953	4.98599	0	7.71784	0	0	7.11701	0	6.46411	0	0	0	7.48104	0	0	6.09164	0	0	0	0	0.775642	-0.362247
hsa-miR-425-3p	8.93729	0	7.87404	6.63703	8.63532	5.61104	9.27138	5.49584	6.00298	7.07257	0	8.15038	9.68608	0	0	7.45618	0	0	8.48911	0	8.25974	0	0	0	6.26938	0	0	7.08103	8.28907	5.92492	0	0	0.572942	-0.862653
hsa-miR-425-5p	10.1497	9.90566	9.30313	7.21715	10.8147	6.18613	10.7844	7.79196	8.79092	9.25181	0	8.84032	10.0788	4.98599	0	8.88395	0	0	10.4439	5.4888	9.74703	0	0	0	9.87658	0	6.38358	8.39655	7.87556	0	0	0	0.953941	0.0964941
hsa-miR-4271	0	0	5.57651	9.08455	0	0	5.49406	4.52746	0	5.50889	19.7468	4.50962	0	9.52665	12.1157	6.46437	11.4438	9.31061	3.88571	7.4645	4.91146	8.13575	16.1944	10.345	6.84809	12.4884	9.36838	10.3194	9.09444	8.48996	15.1923	12.9373	0.676783	0.91843
hsa-miR-4281	0	0	0	0	0	0	6.06831	0	0	0	0	0	0	0	0	0	0	0	0	0	0	0	0	0	0	0	0	0	0	0	0	0	0.328695	-0.275832
hsa-miR-4284	5.32689	10.9049	0	5.65145	4.97778	0	8.37293	5.49584	0	6.49296	0	7.62212	0	6.95143	8.5194	0	7.45153	0	3.88571	7.4645	3.95862	0	12.9215	0	3.77502	13.2588	6.38358	6.09164	9.28676	0	0	8.94006	0.37794	1.30075
hsa-miR-4286	5.89982	0	0	0	6.53189	6.18613	5.49406	0	0	0	0	4.50962	4.38028	0	0	4.20636	0	0	0	0	5.48036	0	0	0	5.28796	0	0	0	0	0	0	0	0.464417	-0.666648
hsa-miR-4298	0	0	0	0	0	0	0	0	0	3.98594	0	0	0	4.98599	0	0	9.44534	0	0	0	0	0	0	0	4.72134	0	0	0	0	0	0	0	0.645574	-0.326521
hsa-miR-4301	5.32689	0	4.60643	0	4.02285	0	0	0	0	0	0	0	7.02088	0	0	0	0	0	0	0	0	0	0	0	3.77502	0	0	0	0	0	0	0	0.613006	-0.350274
hsa-miR-4306	0	0	0	0	0	0	0	5.49584	6.00298	0	0	0	0	0	7.1109	4.20636	0	0	3.88571	0	0	0	0	0	3.77502	0	6.38358	0	0	0	0	0	0.26222	-0.876078
hsa-miR-432-5p	0	0	5.57651	6.63703	0	0	0	0	6.00298	0	0	7.04082	0	8.40343	6.53115	0	0	0	0	0	0	0	0	0	0	0	0	0	0	0	0	0	0.278519	1.38492
hsa-miR-4326	4.36239	0	0	0	0	0	0	0	0	0	0	0	0	0	0	0	0	0	0	0	0	0	0	0	0	0	0	0	0	0	0	0	0.343436	0.436239
hsa-miR-433-3p	0	0	0	0	0	0	0	0	0	0	0	0	0	0	0	0	0	0	0	8.04674	0	0	0	0	0	0	0	0	0	0	0	0	0.328695	-0.365761
hsa-miR-4417	7.88158	0	7.3621	0	4.02285	8.90616	6.79665	7.92887	0	6.71306	0	0	7.31836	5.96304	0	5.16674	0	0	7.59947	8.04674	6.68416	0	0	7.80971	7.25999	0	7.37491	0	0	5.92492	0	0	0.457568	-1.09514
hsa-miR-4422	0	0	0	0	0	0	0	0	0	0	0	0	0	0	0	6.14652	0	0	0	0	0	0	0	0	0	0	0	0	0	0	0	0	0.328695	-0.279387
hsa-miR-4429	0	0	0	0	0	0	0	0	0	5.50889	0	0	0	0	0	0	0	0	3.88571	5.4888	0	0	0	0	4.72134	0	0	0	0	0	0	0	0.0445934	-0.891125
hsa-miR-4433a-3p	0	0	0	0	0	0	0	0	0	0	0	0	0	6.95143	8.32732	0	0	0	0	0	0	0	0	0	0	0	0	0	0	0	0	0	0.694936	0.316629
hsa-miR-4433b-3p	0	0	4.60643	0	0	9.28397	0	0	0	0	0	0	3.44795	8.40343	8.10568	0	0	0	0	0	0	8.13575	0	0	3.77502	10.9864	7.37491	6.09164	0	0	0	10.9379	0.994616	0.0107439
hsa-miR-4433b-5p	0	0	0	0	0	4.64026	0	0	0	0	0	0	0	0	0	0	0	0	0	0	0	0	0	0	0	0	0	0	0	0	0	0	0.328695	-0.210921
hsa-miR-4436b-3p	0	0	0	0	4.97778	0	0	0	0	0	0	0	0	5.96304	0	0	0	0	0	0	0	0	0	0	0	0	0	7.08103	0	0	0	0	0.259159	1.07814
hsa-miR-4437	0	0	0	0	0	0	0	0	0	0	0	0	0	0	0	0	0	0	3.88571	0	0	0	0	0	0	0	0	0	0	0	0	0	0.328695	-0.176623
hsa-miR-4443	0	0	0	0	5.5474	4.64026	6.06831	6.47976	8.79092	7.2235	0	5.4776	0	6.95143	0	7.93926	0	0	5.81059	7.05218	6.20434	8.13575	0	8.04973	5.69374	0	0	0	0	0	0	0	0.646929	-0.627159
hsa-miR-4444	0	0	0	0	4.97778	7.58873	0	0	0	6.49296	0	0	5.91831	6.95143	0	0	0	0	0	0	4.91146	0	0	0	4.72134	0	0	0	0	0	0	0	0.340605	-0.878065
hsa-miR-4446-3p	0	0	0	0	0	0	0	0	0	0	0	0	0	0	0	0	0	0	0	0	0	0	0	0	0	11.4012	6.38358	0	0	0	0	0	0.179215	-0.8084
hsa-miR-4448	0	0	0	0	0	0	0	0	0	0	0	0	0	4.98599	0	0	0	0	0	0	0	0	0	0	0	0	0	0	8.28907	0	0	0	0.847463	0.121823
hsa-miR-4449	9.99235	0	11.1759	15.7492	9.39283	9.71222	10.2442	13.6924	12.7879	10.661	0	11.6152	13.0254	11.7981	10.7642	12.2504	7.45153	16.0448	9.87365	10.5017	11.782	11.8315	0	10.6302	11.7267	0	11.4542	11.9776	12.7924	12.2411	10.1638	10.5231	0.725011	-0.669347
hsa-miR-4454	8.29509	0	7.14117	0	6.53189	7.17619	7.27836	6.47976	6.00298	3.98594	0	5.4776	6.13729	6.54027	7.1109	5.73825	0	0	6.38696	0	5.88729	8.13575	13.6584	0	6.67973	0	8.69161	6.09164	8.28907	9.22532	0	0	0.100656	-2.35052
hsa-miR-4459	6.88769	11.4896	7.72272	8.94732	0	4.64026	6.47796	8.05391	7.98601	5.50889	0	4.50962	5.91831	7.75378	9.42446	7.30509	9.44534	9.31061	6.38696	8.78152	5.48036	0	0	9.20427	6.01008	0	9.17604	6.09164	7.87556	6.913	8.58137	10.5231	0.31117	1.30316
hsa-miR-4461	0	0	0	0	0	0	4.52572	0	0	0	0	0	0	0	0	0	0	0	0	0	0	0	0	0	0	0	0	7.08103	0	0	0	0	0.510348	0.502388
hsa-miR-4463	0	0	0	0	0	0	4.52572	0	0	0	0	0	0	0	0	0	0	0	0	0	0	0	0	0	0	0	0	0	0	0	0	0	0.328695	-0.205714
hsa-miR-4466	9.10047	0	6.56131	5.65145	4.02285	6.59621	7.05752	8.05391	7.98601	7.36013	0	8.15038	6.6457	9.33428	7.84369	4.20636	0	0	6.12737	7.05218	8.4518	0	0	0	6.26938	0	6.38358	7.08103	9.28676	0	0	0	0.944424	0.107569
hsa-miR-4467	5.89982	0	0	0	0	0	0	0	0	0	0	0	0	0	0	0	0	0	0	0	0	0	0	0	0	0	0	0	0	0	0	0	0.343436	0.589982
hsa-miR-4468	0	0	0	0	0	0	0	0	0	0	0	0	0	0	0	0	0	0	0	0	0	0	0	0	0	8.40496	0	0	0	0	0	0	0.328695	-0.382043
hsa-miR-4473	0	0	0	0	0	0	0	0	0	3.98594	0	0	0	0	0	0	0	0	0	0	0	0	0	0	0	0	0	0	0	0	0	0	0.328695	-0.181179
hsa-miR-4476	0	0	0	0	0	0	0	0	0	0	0	0	0	0	0	0	0	0	0	0	0	0	0	0	0	0	0	0	7.29367	0	0	0	0.328695	-0.33153
hsa-miR-4477b	0	0	0	0	0	0	0	0	0	0	0	0	0	0	0	0	0	0	3.88571	0	0	0	0	0	0	0	0	0	0	0	0	0	0.328695	-0.176623
hsa-miR-4484	4.36239	12.7117	0	0	0	0	0	0	0	0	0	5.4776	0	0	0	0	0	0	0	5.4888	0	0	0	0	0	0	0	0	0	0	0	8.94006	0.0798506	2.89969
hsa-miR-4485-3p	4.36239	14.2262	4.60643	0	4.97778	0	6.79665	0	0	0	11.3741	5.4776	3.44795	0	7.1109	4.20636	0	0	0	0	6.20434	0	10.3375	0	5.28796	8.40496	0	8.39655	10.4554	0	10.1638	9.93859	0.399499	1.65026
hsa-miR-4485-5p	6.62709	0	5.57651	0	0	0	7.05752	0	0	5.50889	0	0	0	7.27103	7.1109	5.73825	8.44741	0	5.40409	0	7.04361	0	0	0	4.72134	11.2087	0	0	9.74556	6.913	0	0	0.0602389	-2.45
hsa-miR-4488	9.46246	0	9.79551	8.2123	8.84129	8.83231	6.47796	10.4869	10.3737	7.70617	9.0543	8.03533	14.3213	10.5554	9.83897	9.2159	0	8.31288	6.12737	11.7966	7.45591	0	0	8.87049	8.13018	10.4018	7.95697	7.66243	8.87249	9.80948	0	0	0.879005	-0.232711
hsa-miR-4492	9.42188	0	8.94121	0	5.9547	4.64026	0	7.05933	6.00298	0	0	6.05173	12.2725	0	6.53115	0	0	0	3.88571	7.4645	0	0	0	0	3.77502	0	0	0	0	0	0	0	0.754902	-0.449798
hsa-miR-4496	6.3088	0	0	0	0	0	0	0	0	4.93968	0	4.50962	0	0	0	0	0	0	0	0	3.95862	0	0	0	0	0	0	0	0	0	0	0	0.405819	0.677374
hsa-miR-4497	5.32689	0	6.88018	0	0	5.61104	4.52572	4.52746	0	0	0	0	4.94197	0	5.54667	0	0	0	6.60689	0	0	0	0	0	0	0	0	0	6.30284	0	0	0	0.347715	-0.851624
hsa-miR-4502	0	0	0	0	0	0	0	0	0	0	0	0	3.44795	0	0	0	0	0	0	0	0	0	0	0	0	0	0	0	0	0	0	0	0.328695	-0.156725
hsa-miR-4505	0	0	0	0	0	0	0	0	0	0	0	0	0	0	0	0	0	0	0	0	0	0	0	6.36149	0	0	0	0	0	0	0	0	0.343436	0.636149
hsa-miR-4508	7.29967	0	0	6.63703	0	0	0	6.47976	0	0	0	4.50962	8.70507	5.96304	0	0	0	0	4.83607	6.47265	3.95862	0	0	5.37893	3.77502	0	8.69161	0	0	0	0	0	0.118708	1.97049
hsa-miR-450a-1-3p	0	0	6.15136	0	0	0	0	0	0	0	0	0	0	0	0	0	0	0	0	0	0	0	0	0	0	0	0	0	0	0	0	0	0.328695	-0.279607
hsa-miR-450a-2-3p	0	0	4.60643	0	0	0	0	0	6.00298	0	0	0	0	6.54027	0	0	0	0	0	0	0	0	0	0	0	0	0	0	0	0	0	0	0.81866	0.171782
hsa-miR-450a-5p	0	0	0	0	4.97778	0	0	0	0	0	0	0	0	0	0	6.72468	0	0	0	0	0	0	0	0	0	0	0	0	0	0	0	0	0.166947	-0.53193
hsa-miR-450b-5p	0	0	0	0	0	0	0	4.52746	0	0	0	0	0	0	0	0	0	0	0	0	0	0	0	0	0	0	0	0	0	0	0	0	0.343436	0.452746
hsa-miR-4510	0	9.90566	4.60643	0	0	0	0	0	0	0	0	0	0	0	0	4.20636	0	6.32643	0	5.4888	0	0	0	4.41319	0	0	0	0	0	0	0	0	0.668908	0.494248
hsa-miR-4511	0	0	0	0	5.5474	0	0	0	0	0	0	0	0	4.98599	0	0	0	0	0	0	3.95862	0	0	0	3.77502	0	0	0	0	0	0	0	0.863462	-0.105085
hsa-miR-4514	0	0	0	0	0	4.64026	0	0	0	0	0	0	0	0	0	0	0	0	0	0	0	0	0	0	0	0	0	0	0	0	0	0	0.328695	-0.210921
hsa-miR-4516	7.29967	0	7.55365	0	8.84129	8.28628	6.06831	7.79196	0	3.98594	0	9.20219	11.2699	9.11226	8.10568	7.71784	0	7.31741	3.88571	10.5017	0	0	0	7.67285	6.99884	11.7231	7.95697	7.08103	6.30284	8.48996	0	0	0.590937	-0.866065
hsa-miR-451a	6.62709	9.90566	9.50214	8.43399	9.14326	9.33834	9.46373	9.16646	8.56907	7.59979	0	7.9103	4.38028	8.64378	7.52333	6.14652	8.44741	0	10.4861	0	12.6958	0	0	0	10.2366	0	9.68987	11.8521	9.60822	6.913	0	0	0.954652	-0.0980426
hsa-miR-452-5p	0	0	6.56131	0	0	0	0	4.52746	0	0	0	4.50962	3.44795	0	0	6.14652	9.44534	0	0	0	4.91146	0	0	0	6.48909	0	0	6.09164	6.30284	0	0	0	0.661102	-0.455514
hsa-miR-4521	0	0	0	0	4.02285	0	0	0	0	0	0	0	0	0	0	0	0	0	0	0	0	0	0	0	0	0	0	0	0	0	0	0	0.328695	-0.182857
hsa-miR-4523	4.36239	0	0	0	0	0	0	0	0	0	0	0	0	0	0	0	0	0	0	0	0	0	0	0	0	0	0	0	0	0	0	0	0.343436	0.436239
hsa-miR-4524a-3p	0	0	0	0	0	0	0	0	0	0	0	0	0	0	0	0	0	0	0	0	0	0	0	6.94059	0	0	0	0	0	0	0	0	0.343436	0.694059
hsa-miR-4525	0	0	4.60643	0	0	5.61104	0	0	0	3.98594	0	0	0	0	0	4.20636	0	0	3.88571	0	0	0	0	0	0	0	0	6.09164	0	0	0	0	0.589699	-0.404267
hsa-miR-4532	11.8223	9.90566	11.8037	13.694	11.1798	16.9454	10.1354	11.6538	17.4144	10.2329	10.6374	10.5955	13.6603	12.7408	14.5489	10.2971	14.3975	13.7431	12.8455	11.042	11.4407	12.0379	12.9215	11.988	11.2511	12.7228	12.9055	12.6853	14.2561	12.8785	14.4846	0	0.104138	-2.29793
hsa-miR-454-3p	7.99659	0	7.72272	0	8.18415	7.39716	7.92706	6.0701	0	3.98594	0	0	6.78189	0	0	7.1363	0	0	7.25357	0	8.51053	0	0	0	8.91651	0	0	6.09164	0	0	0	0	0.324497	-1.33943
hsa-miR-454-5p	0	0	0	0	0	0	0	0	0	0	0	0	0	0	0	0	0	0	0	0	0	0	0	0	4.72134	0	0	0	0	0	0	0	0.328695	-0.214607
hsa-miR-455-3p	0	0	5.57651	6.63703	4.02285	0	4.52572	0	0	0	0	4.50962	0	4.98599	8.5194	4.20636	0	9.48029	0	0	0	0	0	0	0	0	0	0	0	9.22532	0	0	0.682635	-0.457483
hsa-miR-4632-3p	0	0	0	0	0	0	0	0	0	0	0	0	3.44795	0	0	0	0	0	0	0	0	0	0	0	0	0	0	0	0	0	0	0	0.328695	-0.156725
hsa-miR-4632-5p	0	0	0	0	0	0	0	0	0	0	0	0	0	7.27103	0	5.16674	0	0	0	0	0	0	0	0	0	0	0	0	0	0	0	0	0.532718	0.492251
hsa-miR-4644	8.20229	12.2264	0	0	4.02285	5.61104	4.52572	6.0701	6.00298	4.93968	13.2217	5.4776	4.38028	7.75378	7.52333	6.72468	12.2509	10.6312	3.88571	8.91873	3.95862	10.4536	12.6585	0	5.28796	12.2083	7.37491	10.4637	7.87556	5.92492	11.7479	0	0.657212	-0.79061
hsa-miR-4645-3p	0	0	0	0	0	0	0	0	0	3.98594	0	0	0	0	0	0	0	0	0	0	0	0	0	0	0	0	0	0	0	0	0	0	0.328695	-0.181179
hsa-miR-4646-5p	5.89982	0	0	0	0	5.61104	0	0	0	5.50889	0	0	3.44795	0	0	5.16674	0	0	0	0	0	0	0	0	0	0	6.38358	0	0	0	0	0	0.444095	-0.597209
hsa-miR-4647	7.61977	0	0	0	0	0	0	0	6.00298	4.93968	0	0	3.44795	0	0	0	0	0	0	0	3.95862	0	0	7.16131	0	0	0	0	6.30284	0	0	0	0.748115	0.357559
hsa-miR-4649-3p	0	0	0	0	0	0	0	0	0	0	0	0	0	0	0	0	0	0	0	0	3.95862	0	0	0	0	0	0	0	0	0	0	0	0.328695	-0.179937
hsa-miR-4649-5p	0	0	0	0	0	0	0	0	0	0	0	0	0	0	0	4.20636	0	0	0	0	0	0	0	0	0	0	0	0	0	0	0	0	0.328695	-0.191198
hsa-miR-4651	0	0	0	0	0	0	0	0	0	0	0	0	0	0	0	0	0	0	0	0	0	0	0	0	0	0	0	0	6.30284	0	0	0	0.328695	-0.286493
hsa-miR-4655-5p	0	0	0	0	0	4.64026	0	7.64068	0	3.98594	0	6.77997	0	9.52665	6.53115	6.14652	8.44741	0	5.40409	7.4645	0	0	0	5.95229	4.72134	0	8.95407	7.66243	0	8.71178	0	0	0.597535	0.801336
hsa-miR-4656	0	0	0	0	0	0	0	4.52746	0	0	0	4.50962	0	0	0	0	0	0	0	0	0	0	0	0	0	0	0	0	0	0	0	0	0.167852	0.903708
hsa-miR-4658	0	0	0	0	0	0	0	0	0	3.98594	0	0	0	0	0	0	0	0	0	5.4888	0	0	0	0	0	0	0	0	0	0	0	0	0.167572	-0.43067
hsa-miR-4659a-5p	4.36239	0	0	0	0	0	0	0	0	0	0	0	0	6.95143	0	0	0	0	0	0	0	0	0	0	0	0	0	0	0	0	0	0	0.180131	1.13138
hsa-miR-466	0	0	0	0	0	0	0	0	0	3.98594	0	0	0	0	0	0	0	0	0	0	0	0	0	0	0	0	0	0	0	0	0	0	0.328695	-0.181179
hsa-miR-4662a-5p	0	0	0	0	0	0	0	0	0	0	0	0	0	0	0	0	0	0	0	0	0	0	0	0	3.77502	0	0	0	0	0	0	0	0.328695	-0.171592
hsa-miR-4665-5p	0	0	4.60643	7.95024	0	0	0	0	0	0	0	0	3.44795	5.96304	0	0	0	0	0	0	0	0	0	0	0	0	0	0	0	0	0	0	0.3162	1.02522
hsa-miR-4667-5p	0	0	0	5.65145	0	0	4.52572	0	0	0	0	4.50962	0	8.11487	0	0	0	8.89633	0	8.62988	0	0	0	7.80971	5.28796	0	7.37491	6.09164	0	0	0	0	0.225579	1.63978
hsa-miR-4669	0	0	0	0	0	0	0	0	0	0	0	0	0	0	0	0	0	0	0	0	3.95862	0	0	0	0	0	0	0	0	0	0	0	0.328695	-0.179937
hsa-miR-4676-5p	0	0	0	0	0	0	0	0	0	0	0	0	3.44795	0	0	0	0	0	0	0	0	0	0	0	0	0	0	0	0	0	0	0	0.328695	-0.156725
hsa-miR-4677-3p	0	0	0	0	0	0	0	0	0	0	0	0	0	0	0	0	0	0	3.88571	0	0	0	0	0	0	0	0	0	0	0	0	0	0.328695	-0.176623
hsa-miR-4683	0	0	4.60643	0	0	0	0	0	0	0	0	0	0	0	0	0	0	0	3.88571	0	3.95862	0	0	0	0	0	0	0	0	0	0	0	0.083907	-0.565944
hsa-miR-4688	0	0	0	0	0	0	0	0	0	3.98594	0	0	0	0	0	0	0	0	0	0	0	0	0	0	0	0	0	0	0	0	0	0	0.328695	-0.181179
hsa-miR-4690-3p	0	0	0	0	0	0	0	0	0	0	0	0	3.44795	0	0	0	0	0	0	0	0	0	0	0	0	0	0	0	0	0	0	0	0.328695	-0.156725
hsa-miR-4700-5p	0	0	0	0	0	0	0	0	0	0	0	0	0	0	0	0	0	0	0	0	0	0	0	6.94059	0	0	0	0	0	0	0	0	0.343436	0.694059
hsa-miR-4707-5p	4.36239	0	0	6.63703	0	0	0	0	0	0	0	0	0	0	0	0	0	0	0	0	0	0	0	0	0	0	0	0	0	0	0	0	0.17791	1.09994
hsa-miR-4708-3p	0	0	0	0	0	0	0	0	0	0	0	0	0	0	0	0	7.45153	0	0	0	0	0	0	0	3.77502	0	0	0	0	0	0	0	0.184989	-0.510298
hsa-miR-4709-3p	0	0	0	0	0	0	0	6.0701	0	0	0	0	0	0	0	0	0	0	0	0	0	0	0	0	0	0	0	0	0	0	0	0	0.343436	0.60701
hsa-miR-4710	0	0	0	5.65145	0	4.64026	4.52572	4.52746	0	3.98594	0	0	3.44795	5.96304	0	4.20636	0	6.32643	0	5.4888	0	0	0	8.04973	4.72134	0	0	0	0	0	0	0	0.537224	0.721769
hsa-miR-4716-3p	0	0	0	0	0	0	0	0	0	0	0	0	0	0	0	5.73825	0	0	0	0	0	0	0	0	0	0	0	0	0	8.48996	0	0	0.170222	-0.646737
hsa-miR-4725-3p	0	0	0	0	0	0	4.52572	0	0	0	0	0	0	0	0	0	0	0	0	0	0	0	0	0	0	0	0	0	0	0	0	0	0.328695	-0.205714
hsa-miR-4727-3p	5.89982	0	0	0	0	0	0	0	0	0	0	0	0	0	0	0	0	0	0	0	0	0	0	0	0	0	0	0	0	0	0	0	0.343436	0.589982
hsa-miR-4728-3p	0	0	0	0	0	0	0	0	0	0	0	0	0	0	0	0	0	0	0	0	3.95862	0	0	0	0	0	0	0	0	0	0	0	0.328695	-0.179937
hsa-miR-4728-5p	4.36239	0	0	0	0	0	0	0	0	0	0	0	0	0	7.1109	0	0	0	0	0	0	0	0	0	0	0	0	0	0	0	0	0	0.837306	0.113016
hsa-miR-4731-5p	4.36239	0	0	0	0	0	0	0	0	0	0	0	0	0	0	0	0	0	0	0	0	0	0	0	0	0	0	0	0	0	0	0	0.343436	0.436239
hsa-miR-4732-3p	0	0	0	0	0	0	0	0	0	0	0	0	0	0	0	0	0	0	0	0	0	0	0	0	3.77502	0	0	0	0	0	0	0	0.328695	-0.171592
hsa-miR-4732-5p	5.32689	0	0	0	4.02285	6.59621	4.52572	6.0701	6.00298	6.23313	0	0	0	7.27103	6.53115	5.73825	0	0	5.40409	7.4645	5.48036	9.71729	0	8.73953	4.72134	9.40283	8.95407	6.09164	6.30284	0	0	8.94006	0.90568	-0.169602
hsa-miR-4738-3p	0	0	0	0	0	0	0	0	0	0	0	0	0	0	0	0	0	0	0	0	3.95862	0	0	0	0	0	0	0	0	0	0	0	0.328695	-0.179937
hsa-miR-4739	4.36239	0	0	0	0	0	0	4.52746	0	0	0	4.50962	3.44795	0	9.10305	0	8.44741	0	0	0	0	0	0	0	3.77502	0	0	0	0	0	0	0	0.812763	0.213882
hsa-miR-4741	0	0	0	0	0	0	0	0	0	4.93968	0	0	3.44795	0	0	0	0	0	0	0	0	0	0	0	3.77502	0	0	0	0	0	0	0	0.0870288	-0.552848
hsa-miR-4742-5p	0	0	0	0	4.02285	0	0	0	0	0	0	0	3.44795	0	0	0	0	0	0	0	0	0	0	0	0	0	0	0	0	0	0	0	0.163371	-0.339582
hsa-miR-4745-5p	0	0	0	5.65145	0	6.18613	4.52572	0	0	0	0	0	0	0	0	0	0	0	0	0	0	0	0	0	0	0	0	0	0	0	0	0	0.907088	0.0782432
hsa-miR-4746-5p	0	0	4.60643	0	0	0	0	0	0	0	0	0	0	0	0	0	0	0	0	0	0	0	0	0	0	0	0	0	0	0	0	0	0.328695	-0.209383
hsa-miR-4747-5p	0	0	0	0	0	0	0	0	0	6.23313	0	0	0	0	0	0	0	0	0	0	0	0	0	0	0	0	0	0	0	0	0	0	0.328695	-0.283324
hsa-miR-4749-5p	0	0	0	0	0	0	0	0	0	0	0	0	0	0	5.54667	0	0	0	0	0	0	0	0	0	0	0	0	0	0	0	0	0	0.328695	-0.252121
hsa-miR-4750-5p	0	0	0	0	0	0	0	0	0	0	0	0	0	0	0	4.20636	0	0	0	0	0	0	0	0	0	0	0	0	0	0	0	0	0.328695	-0.191198
hsa-miR-4753-5p	0	0	0	0	0	0	0	0	0	3.98594	0	0	4.38028	0	8.84055	6.46437	0	0	0	0	0	0	0	0	3.77502	0	0	0	0	0	0	0	0.0312973	-1.24755
hsa-miR-4755-3p	0	0	0	0	0	0	0	0	0	0	0	0	0	0	0	4.20636	0	0	0	0	0	0	0	0	0	0	0	0	0	0	0	0	0.328695	-0.191198
hsa-miR-4756-3p	4.36239	0	0	0	0	0	0	0	0	0	0	0	0	0	0	0	0	0	0	0	0	0	0	0	0	0	0	0	0	0	0	0	0.343436	0.436239
hsa-miR-4758-5p	0	0	0	0	0	0	0	0	0	0	0	4.50962	0	0	0	0	0	0	0	0	0	0	0	0	0	0	0	0	0	0	0	0	0.343436	0.450962
hsa-miR-4762-3p	0	0	0	0	0	0	0	0	0	0	0	4.50962	0	0	0	0	0	0	0	0	3.95862	0	0	0	0	0	0	0	0	0	0	0	0.587003	0.271025
hsa-miR-4763-5p	4.36239	0	0	0	0	0	0	0	0	0	0	0	0	0	0	0	0	0	0	0	0	0	0	0	0	0	0	0	0	0	0	0	0.343436	0.436239
hsa-miR-4769-5p	0	0	0	0	0	0	0	0	0	0	0	0	3.44795	0	0	0	0	0	0	0	0	0	0	0	0	0	0	0	0	0	0	0	0.328695	-0.156725
hsa-miR-4772-3p	5.32689	0	0	0	4.02285	0	0	0	0	0	0	0	0	0	0	4.20636	0	0	0	0	0	0	0	0	0	0	0	0	0	0	0	0	0.792794	0.158634
hsa-miR-4773	0	0	0	6.63703	4.97778	0	6.47796	0	0	0	0	5.4776	4.38028	7.5325	8.5194	0	0	9.89482	6.38696	0	0	0	0	6.94059	0	0	0	0	0	0	0	0	0.540222	0.811628
hsa-miR-4776-3p	0	0	5.57651	0	0	0	0	0	0	0	0	0	0	0	0	0	0	0	0	0	0	0	0	0	0	0	0	0	0	0	0	0	0.328695	-0.253478
hsa-miR-4778-5p	0	0	0	0	0	0	0	0	0	0	0	0	0	0	0	0	0	0	0	0	0	0	11.9217	0	0	0	0	0	0	0	0	0	0.328695	-0.541896
hsa-miR-4779	0	0	0	0	4.97778	0	0	0	0	0	0	0	0	0	0	0	0	0	0	0	0	0	0	0	0	0	0	0	0	0	0	0	0.328695	-0.226263
hsa-miR-4782-5p	5.32689	0	4.60643	0	0	0	0	0	6.00298	0	0	0	0	0	7.1109	0	0	0	0	0	0	0	0	0	5.28796	0	0	0	0	0	0	0	0.486008	-0.513142
hsa-miR-4783-3p	0	0	0	0	0	0	0	0	0	0	0	0	0	0	0	0	0	0	0	0	0	0	0	0	3.77502	0	0	0	0	0	0	0	0.328695	-0.171592
hsa-miR-4784	0	0	0	0	0	0	0	0	0	0	0	0	0	4.98599	0	0	0	0	0	0	0	0	0	0	0	0	0	0	0	0	0	0	0.343436	0.498599
hsa-miR-4787-5p	11.6397	0	8.13605	11.8896	7.26261	0	7.27836	11.3096	8.56907	5.50889	0	8.77009	8.44273	8.26635	6.53115	9.25765	9.03099	9.11829	4.83607	6.47265	8.4518	0	0	8.5955	6.84809	0	10.3673	0	0	0	0	0	0.689788	0.769276
hsa-miR-4788	5.89982	0	0	0	0	0	4.52572	0	0	0	0	0	3.44795	4.98599	0	0	0	0	0	0	0	0	0	0	3.77502	0	0	0	0	0	0	0	0.494168	0.554549
hsa-miR-4792	10.7343	13.3637	13.4709	12.8418	10.5904	12.0078	13.2399	14.4017	14.1947	13.582	0	12.564	12.9205	13.479	9.21833	11.4928	9.76685	10.5572	14.2452	13.2113	13.2466	9.71729	0	11.9292	12.8898	10.9864	9.17604	13.1366	9.74556	8.71178	0	11.2596	0.620006	0.781387
hsa-miR-4799-5p	0	0	0	0	4.97778	0	0	0	0	0	0	0	0	0	0	0	0	0	0	0	0	0	0	0	0	0	0	0	0	0	0	0	0.328695	-0.226263
hsa-miR-4800-3p	0	0	5.57651	0	4.02285	0	0	0	0	0	0	0	3.44795	0	0	0	0	0	0	0	0	0	0	0	0	0	0	0	0	0	0	0	0.0899757	-0.593059
hsa-miR-4800-5p	5.89982	0	4.60643	0	0	0	6.79665	4.52746	0	0	0	4.50962	3.44795	0	6.53115	0	9.44534	0	0	0	0	9.13319	0	6.36149	3.77502	0	0	7.66243	6.30284	5.92492	0	0	0.779143	0.352288
hsa-miR-4801	0	0	0	0	0	0	0	0	0	0	0	0	0	0	0	0	9.44534	0	0	0	0	0	0	0	0	0	0	0	0	0	0	0	0.328695	-0.429334
hsa-miR-4804-5p	0	0	4.60643	0	0	4.64026	4.52572	0	6.00298	0	0	4.50962	0	0	0	4.20636	0	0	5.81059	0	5.48036	0	0	0	0	0	0	0	0	0	0	0	0.104792	-1.15234
hsa-miR-483-3p	0	0	0	0	0	0	0	0	0	0	0	0	0	0	0	0	0	0	3.88571	0	0	0	0	0	0	0	0	0	0	0	0	0	0.328695	-0.176623
hsa-miR-483-5p	11.8455	14.8584	8.94121	10.8327	7.52407	9.71222	9.16464	9.98849	9.30452	9.21625	15.0289	8.35616	5.34523	10.5257	13.047	9.37611	13.8696	11.5567	9.91543	12.7326	9.79507	14.2804	12.6585	10.2519	9.1276	13.4883	12.7927	11.4971	11.5703	11.4561	13.3326	13.3967	0.337929	0.830543
hsa-miR-484	8.81725	0	8.71931	0	8.84129	6.59621	7.46985	5.49584	0	7.36013	0	5.4776	7.22585	0	0	6.14652	0	0	8.03808	8.04674	8.62127	0	0	5.37893	7.25999	0	6.38358	0	0	5.92492	0	10.5231	0.596949	-0.823173
hsa-miR-485-5p	0	0	0	0	0	0	0	5.49584	0	0	0	0	0	7.5325	0	0	0	0	0	0	0	0	0	0	0	0	0	0	0	0	0	0	0.173632	1.30283
hsa-miR-486-3p	10.6133	0	9.71759	14.1617	9.18167	14.3854	6.47796	11.3221	17.0437	8.21867	0	8.53621	9.72039	13.1396	13.8731	11.3933	14.1438	9.89482	8.43269	10.0426	9.50855	11.716	13.3365	11.9952	7.99319	0	13.9361	10.9779	8.28907	6.913	11.5781	0	0.289435	-2.18887
hsa-miR-486-5p	10.7007	0	11.4534	9.79401	12.1361	11.7911	8.46577	12.2712	12.8509	10.8234	0	8.03533	9.16978	11.9288	9.83897	9.6197	10.4443	11.5567	10.3404	10.8494	12.6476	10.7164	0	10.4741	11.2882	0	12.4108	12.5624	10.7447	9.48795	0	9.93859	0.638456	-0.822012
hsa-miR-487a-5p	0	0	4.60643	0	0	0	0	0	0	0	0	0	0	0	0	0	0	0	0	0	0	0	0	0	0	0	0	0	0	0	0	0	0.328695	-0.209383
hsa-miR-487b-3p	0	0	0	0	4.02285	0	0	0	0	0	0	0	0	0	0	0	0	0	0	0	0	0	0	0	0	0	0	0	0	0	0	0	0.328695	-0.182857
hsa-miR-489-3p	0	0	7.72272	0	0	0	0	0	0	0	0	6.46132	0	0	0	5.73825	0	0	6.12737	7.4645	4.91146	0	0	0	0	0	0	0	0	0	0	0	0.367649	-0.806791
hsa-miR-490-3p	0	0	6.88018	0	0	0	0	0	0	0	0	0	0	0	0	0	0	0	0	0	0	0	0	0	0	0	0	0	0	0	0	0	0.328695	-0.312735
hsa-miR-491-3p	0	0	4.60643	0	0	0	0	0	0	0	0	0	0	0	0	0	0	0	0	0	3.95862	0	0	0	0	0	0	0	0	0	0	0	0.163327	-0.38932
hsa-miR-491-5p	0	0	0	7.21715	0	0	0	0	0	0	0	4.50962	4.38028	0	0	0	0	0	0	0	0	0	0	0	0	0	0	0	0	0	0	0	0.268559	0.973574
hsa-miR-494-3p	0	0	0	0	4.02285	0	0	0	0	0	0	0	0	4.98599	0	5.73825	0	0	0	0	0	0	0	0	0	0	0	0	0	0	0	0	0.926709	0.0549119
hsa-miR-495-3p	0	0	0	0	4.02285	0	0	6.47976	0	0	0	4.50962	0	0	0	0	0	0	0	0	0	0	0	0	0	0	0	0	0	0	0	0	0.260949	0.916082
hsa-miR-495-5p	0	0	0	0	0	0	0	0	0	0	0	0	0	0	0	0	0	0	0	0	0	0	0	0	3.77502	0	0	0	0	0	0	0	0.328695	-0.171592
hsa-miR-497-5p	4.36239	0	7.55365	0	4.02285	0	0	0	0	3.98594	0	0	3.44795	4.98599	0	0	0	0	5.40409	8.04674	3.95862	0	0	0	3.77502	0	0	0	0	5.92492	0	0	0.190617	-1.16152
hsa-miR-5001-3p	0	0	0	0	0	0	0	0	0	0	0	0	3.44795	0	0	0	0	0	0	0	0	0	0	0	0	0	0	0	0	0	0	0	0.328695	-0.156725
hsa-miR-5006-5p	0	0	0	0	0	7.39716	4.52572	0	0	0	0	0	0	4.98599	0	0	0	0	3.88571	0	0	0	0	0	0	0	0	0	0	0	0	0	0.73745	-0.219974
hsa-miR-5009-3p	4.36239	0	0	0	0	0	4.52572	0	0	0	0	0	0	0	0	0	0	0	0	0	0	0	0	0	0	0	0	0	0	0	0	0	0.640516	0.230525
hsa-miR-500a-3p	4.36239	0	7.87404	7.62976	4.02285	0	0	0	0	0	0	5.4776	4.94197	6.54027	0	6.72468	0	0	5.40409	0	4.91146	0	0	0	3.77502	0	0	0	0	0	0	0	0.562218	0.689452
hsa-miR-500b-3p	5.32689	0	0	0	0	0	0	0	0	0	0	0	0	0	0	0	0	0	0	0	0	0	0	0	0	0	0	0	0	0	0	0	0.343436	0.532689
hsa-miR-501-3p	4.36239	0	4.60643	0	0	0	0	0	0	0	0	5.4776	0	7.5325	0	0	0	0	0	0	3.95862	0	0	0	0	0	0	0	0	0	0	0	0.18693	1.34793
hsa-miR-5010-5p	6.3088	0	6.15136	7.21715	0	0	0	0	7.98601	0	0	0	0	8.75044	6.53115	4.20636	0	0	0	0	0	0	0	0	4.72134	0	0	0	0	0	0	0	0.501644	0.882357
hsa-miR-502-3p	0	0	6.15136	7.21715	4.02285	0	0	0	0	0	0	4.50962	4.94197	5.96304	0	6.46437	0	0	0	0	3.95862	0	0	0	3.77502	0	0	0	0	0	0	0	0.682425	0.436519
hsa-miR-503-3p	0	0	4.60643	0	0	0	0	0	0	0	0	0	0	0	0	0	0	0	0	0	0	0	0	0	0	0	0	0	0	0	0	0	0.328695	-0.209383
hsa-miR-504-3p	0	0	4.60643	0	0	0	0	7.05933	0	3.98594	0	0	0	0	6.53115	6.14652	0	0	3.88571	0	0	0	0	6.67991	3.77502	0	0	0	6.30284	0	0	0	0.832668	-0.227605
hsa-miR-504-5p	0	0	0	0	0	0	0	5.49584	0	0	0	0	0	0	0	0	0	0	0	0	0	0	0	0	0	0	0	0	0	0	0	0	0.343436	0.549584
hsa-miR-505-3p	9.15101	0	8.35771	0	9.577	7.17619	7.05752	7.28017	0	8.59606	0	7.04082	9.06687	0	0	7.30509	0	0	7.87826	0	8.7729	0	0	0	8.13018	0	0	0	8.87249	7.49397	0	0	0.174956	-2.12027
hsa-miR-505-5p	8.68631	0	6.56131	9.87193	7.26261	7.17619	6.06831	8.16897	7.57286	8.84922	0	5.4776	8.01532	8.11487	10.3239	10.4308	9.03099	11.1163	7.79118	8.04674	6.68416	10.7164	0	10.4946	6.48909	0	7.37491	6.09164	9.09444	9.90249	0	0	0.32986	-1.51429
hsa-miR-5089-3p	0	0	0	0	4.02285	0	0	0	0	0	0	0	0	0	0	0	0	0	0	0	0	0	0	0	0	0	0	0	0	0	0	0	0.328695	-0.182857
hsa-miR-5095	0	0	4.60643	0	0	0	0	5.49584	8.98316	0	0	0	4.94197	8.26635	0	5.73825	0	0	5.40409	6.47265	6.87505	0	0	0	0	0	6.38358	6.09164	0	0	0	0	0.835213	-0.260307
hsa-miR-5096	8.29509	0	8.45696	9.94585	7.84443	10.6045	7.27836	13.6159	10.5049	9.3859	0	7.26164	8.70507	12.2068	8.97776	10.8547	0	9.76942	8.91692	10.7051	9.07484	0	0	10.1265	9.06061	0	11.9813	6.09164	9.74556	7.907	0	0	0.787953	-0.508078
hsa-miR-5100	0	0	4.60643	0	4.97778	0	0	0	0	0	0	0	0	0	0	0	0	0	0	0	5.88729	0	0	0	0	0	0	0	0	0	0	0	0.0847013	-0.70325
hsa-miR-511-5p	0	0	6.15136	0	0	0	0	4.52746	0	0	0	0	0	0	0	0	0	0	0	0	0	0	0	0	4.72134	0	0	0	0	0	0	0	0.942618	-0.0414678
hsa-miR-513c-5p	0	0	0	0	0	0	0	0	0	0	0	0	0	0	0	4.20636	0	0	3.88571	0	0	0	0	0	0	0	0	0	0	0	0	0	0.162414	-0.367821
hsa-miR-5187-5p	0	0	0	7.62976	4.02285	0	4.52572	0	6.00298	0	0	0	3.44795	0	6.53115	0	0	0	5.81059	0	3.95862	0	0	0	0	0	0	0	7.87556	0	0	0	0.244056	-1.15409
hsa-miR-5189-5p	0	0	0	0	0	4.64026	0	0	0	0	0	0	3.44795	0	0	0	0	0	0	0	0	0	0	0	0	0	0	0	0	0	0	0	0.166826	-0.367646
hsa-miR-518c-3p	0	0	0	0	0	0	0	0	0	0	0	0	0	0	0	0	0	0	3.88571	0	0	0	0	0	0	0	0	0	0	0	0	0	0.328695	-0.176623
hsa-miR-518e-5p	0	0	0	0	6.53189	0	0	0	0	0	0	0	0	0	0	0	0	0	0	0	0	0	0	0	0	0	0	0	0	0	0	0	0.328695	-0.296904
hsa-miR-5191	0	0	0	0	0	0	5.49406	0	0	0	0	0	0	0	0	0	0	0	0	0	0	0	0	0	0	0	0	0	0	0	0	0	0.328695	-0.24973
hsa-miR-5192	0	0	0	0	0	0	0	0	0	0	0	0	3.44795	0	0	0	0	0	0	0	0	0	0	0	0	0	0	0	0	0	0	0	0.328695	-0.156725
hsa-miR-5193	0	0	0	0	0	0	0	0	0	0	0	0	3.44795	0	0	0	0	0	3.88571	0	0	0	0	0	0	0	0	0	0	0	0	0	0.162853	-0.333348
hsa-miR-519a-5p	0	0	0	0	6.53189	0	0	0	0	0	0	0	0	0	0	0	0	0	0	0	0	0	0	0	0	0	0	0	0	0	0	0	0.328695	-0.296904
hsa-miR-519b-5p	0	0	0	0	6.53189	0	0	0	0	0	0	0	0	0	0	0	0	0	0	0	0	0	0	0	0	0	0	0	0	0	0	0	0.328695	-0.296904
hsa-miR-519c-5p	0	0	0	0	6.53189	0	0	0	0	0	0	0	0	0	0	0	0	0	0	0	0	0	0	0	0	0	0	0	0	0	0	0	0.328695	-0.296904
hsa-miR-520a-5p	0	0	0	0	0	0	0	4.52746	0	0	0	0	0	0	0	0	0	0	0	0	0	0	0	0	0	0	0	0	0	0	0	0	0.343436	0.452746
hsa-miR-522-5p	0	0	0	0	6.53189	0	0	0	0	0	0	0	0	0	0	0	0	0	0	0	0	0	0	0	0	0	0	0	0	0	0	0	0.328695	-0.296904
hsa-miR-523-5p	0	0	0	0	6.53189	0	0	0	0	0	0	0	0	0	0	0	0	0	0	0	0	0	0	0	0	0	0	0	0	0	0	0	0.328695	-0.296904
hsa-miR-532-3p	8.1031	0	8.71931	5.65145	7.39926	0	4.52572	7.47166	0	6.71306	0	6.46132	5.66004	4.98599	0	7.45618	0	0	8.43269	0	7.67713	0	0	0	7.37475	0	0	0	0	0	0	0	0.795244	0.360164
hsa-miR-532-5p	5.32689	0	8.01099	0	8.68964	0	5.49406	6.0701	6.00298	6.49296	0	7.26164	7.56486	7.27103	0	6.14652	0	0	4.83607	7.05218	8.7729	8.13575	0	9.20427	6.26938	0	0	6.09164	0	8.48996	0	0	0.967969	-0.0573631
hsa-miR-542-3p	0	0	0	0	0	0	0	0	0	0	0	0	0	0	0	0	0	0	0	0	0	0	0	0	4.72134	0	0	0	0	0	0	0	0.328695	-0.214607
hsa-miR-542-5p	0	0	0	0	0	0	0	0	0	0	0	0	0	0	0	5.16674	0	0	0	0	0	0	0	0	0	0	0	0	0	0	0	0	0.328695	-0.234852
hsa-miR-543	0	0	0	0	0	0	0	0	0	0	0	0	0	5.96304	0	0	0	0	0	0	0	0	0	0	0	0	0	0	0	0	0	0	0.343436	0.596304
hsa-miR-545-3p	0	0	0	0	0	0	0	0	0	0	0	0	0	0	0	0	0	0	0	0	0	0	0	0	5.28796	0	0	0	0	0	0	0	0.328695	-0.240362
hsa-miR-548a-3p	0	0	0	0	0	0	0	0	0	0	0	0	0	0	0	0	0	0	0	0	7.04361	0	0	0	0	0	0	0	0	0	0	0	0.328695	-0.320164
hsa-miR-548aa	0	0	6.15136	0	8.84129	0	8.05209	0	0	6.49296	0	6.05173	7.70852	0	0	8.52226	0	0	7.96038	0	9.03539	0	0	0	5.28796	0	0	0	0	0	0	0	0.0216547	-2.48811
hsa-miR-548ad-5p	0	0	6.56131	0	0	0	0	0	0	0	0	0	0	0	0	0	0	0	0	0	7.04361	0	0	0	0	0	0	0	0	0	0	0	0.162345	-0.618406
hsa-miR-548ae-3p	0	0	0	0	0	0	5.49406	0	0	0	0	0	0	0	0	0	0	0	0	0	0	0	0	0	0	0	0	0	0	0	0	0	0.328695	-0.24973
hsa-miR-548ae-5p	0	0	6.56131	0	0	0	0	0	0	0	0	0	0	0	0	0	0	0	0	0	7.04361	0	0	0	0	0	0	0	0	0	0	0	0.162345	-0.618406
hsa-miR-548ai	0	0	0	0	0	0	0	0	0	0	0	0	4.38028	0	0	0	0	0	0	0	0	0	0	0	0	0	0	0	0	0	0	0	0.328695	-0.199104
hsa-miR-548am-3p	0	0	0	0	0	0	4.52572	0	0	0	0	0	0	0	0	0	0	0	3.88571	0	0	0	0	0	0	0	0	0	0	0	0	0	0.163342	-0.382338
hsa-miR-548am-5p	0	0	0	0	0	0	0	0	0	0	0	0	0	0	0	0	0	0	0	0	5.48036	0	0	0	0	0	0	0	0	0	0	0	0.328695	-0.249107
hsa-miR-548ap-3p	0	0	0	0	8.32807	0	8.05209	0	0	6.49296	0	6.05173	6.90633	0	0	8.52226	0	0	7.37831	0	8.62127	0	0	0	5.28796	0	0	0	0	0	0	0	0.0439338	-2.10343
hsa-miR-548ap-5p	0	0	0	0	0	0	0	0	0	0	0	0	3.44795	0	0	0	0	0	0	0	0	0	0	0	3.77502	0	0	0	0	0	0	0	0.16252	-0.328317
hsa-miR-548aq-3p	0	0	0	0	0	0	0	0	0	0	0	0	0	0	0	0	0	0	0	0	6.46411	0	0	0	0	0	0	0	0	0	0	0	0.328695	-0.293823
hsa-miR-548au-5p	0	0	0	0	0	0	0	0	0	0	0	0	0	0	0	0	0	0	0	0	5.48036	0	0	0	0	0	0	0	0	0	0	0	0.328695	-0.249107
hsa-miR-548av-3p	0	0	7.72272	0	4.97778	0	0	0	0	0	0	0	0	0	0	0	0	0	0	0	5.88729	0	0	0	0	0	0	0	0	0	0	0	0.0885219	-0.8449
hsa-miR-548ay-5p	0	0	6.56131	0	0	0	0	0	0	0	0	0	0	0	0	0	0	0	0	0	7.04361	0	0	0	0	0	0	0	0	0	0	0	0.162345	-0.618406
hsa-miR-548az-5p	6.3088	0	0	0	0	0	0	0	0	0	0	0	0	0	0	0	0	0	0	0	0	0	0	0	0	0	0	0	0	0	0	0	0.343436	0.63088
hsa-miR-548b-3p	0	0	0	0	0	0	4.52572	0	0	0	0	0	0	0	0	0	0	0	0	0	0	0	0	0	0	0	0	0	0	0	0	0	0.328695	-0.205714
hsa-miR-548b-5p	4.36239	0	0	0	0	0	0	0	0	0	0	0	0	0	0	0	0	0	0	0	0	0	0	0	0	0	0	0	0	0	0	0	0.343436	0.436239
hsa-miR-548c-3p	0	0	0	0	0	0	0	0	0	0	0	0	3.44795	0	0	0	0	0	0	0	0	0	0	0	0	0	0	0	0	0	0	0	0.328695	-0.156725
hsa-miR-548c-5p	0	0	0	0	0	0	0	0	0	0	0	0	0	0	0	0	0	0	0	0	5.48036	0	0	0	0	0	0	0	0	0	0	0	0.328695	-0.249107
hsa-miR-548d-3p	0	0	8.35771	0	9.93273	0	7.46985	7.79196	0	0	0	9.03258	4.38028	0	0	5.16674	0	0	7.59947	0	10.4184	0	0	0	8.13018	0	0	8.07569	0	0	0	0	0.844868	-0.303401
hsa-miR-548d-5p	0	0	6.56131	0	0	0	0	0	0	0	0	0	0	0	0	0	0	0	0	0	6.46411	0	0	0	0	0	0	0	0	0	0	0	0.162081	-0.592064
hsa-miR-548e-3p	0	0	0	0	0	0	0	0	0	0	0	0	0	0	0	0	0	0	0	0	4.91146	0	0	0	0	0	0	0	0	0	0	0	0.328695	-0.223248
hsa-miR-548e-5p	0	0	0	0	0	0	0	0	0	0	0	0	0	0	0	0	0	0	0	0	0	0	0	0	0	0	0	0	8.28907	0	0	0	0.328695	-0.376776
hsa-miR-548h-3p	6.62709	0	5.57651	0	7.26261	0	7.79015	0	6.99169	0	0	0	4.38028	0	0	5.16674	0	0	8.37397	0	7.33113	0	0	0	0	0	0	8.65887	0	0	0	0	0.494379	-0.874726
hsa-miR-548j-5p	0	0	0	0	0	0	0	0	0	0	0	0	3.44795	0	0	0	0	0	0	0	0	0	0	0	0	0	0	0	0	0	0	0	0.328695	-0.156725
hsa-miR-548o-3p	0	0	7.14117	0	4.97778	0	0	0	0	0	0	0	0	0	0	0	0	0	0	0	5.88729	0	0	0	0	0	0	0	0	0	0	0	0.0865154	-0.818466
hsa-miR-548o-5p	0	0	0	0	0	0	0	0	0	0	0	0	0	0	0	0	0	0	0	0	5.48036	0	0	0	0	0	0	0	0	0	0	0	0.328695	-0.249107
hsa-miR-548q	0	0	0	0	0	0	0	0	0	0	0	4.50962	3.44795	0	0	6.72468	0	0	3.88571	0	3.95862	0	0	0	0	0	7.95697	7.66243	0	0	0	0	0.97091	0.0365725
hsa-miR-548t-3p	0	0	6.15136	0	8.84129	0	8.05209	0	0	6.49296	0	6.05173	7.70852	0	0	8.52226	0	0	7.96038	0	9.03539	0	0	0	5.28796	0	0	0	0	0	0	0	0.0216547	-2.48811
hsa-miR-548t-5p	0	0	0	0	0	0	0	0	0	0	0	4.50962	0	0	0	0	0	0	0	0	0	0	0	0	0	0	0	0	0	0	0	0	0.343436	0.450962
hsa-miR-548w	0	0	0	0	0	0	4.52572	0	0	0	0	0	3.44795	0	0	0	0	0	5.40409	0	0	0	0	0	3.77502	0	0	0	0	0	0	0	0.0460297	-0.779672
hsa-miR-548x-3p	0	0	0	0	0	0	5.49406	0	0	0	0	0	0	0	0	0	0	0	0	0	0	0	0	0	0	0	0	0	0	0	0	0	0.328695	-0.24973
hsa-miR-548z	6.62709	0	5.57651	0	7.26261	0	7.79015	0	6.99169	0	0	0	4.38028	0	0	5.16674	0	0	8.37397	0	7.33113	0	0	0	0	0	0	8.65887	0	0	0	0	0.494379	-0.874726
hsa-miR-550a-3-5p	9.19984	0	7.72272	9.20986	6.75205	8.17119	6.06831	8.27552	6.99169	7.98506	0	0	7.77532	0	0	5.16674	0	8.89633	6.96616	0	8.18959	9.71729	0	8.87049	6.01008	12.3079	0	0	7.87556	0	0	0	0.315583	-1.74425
hsa-miR-550a-3p	0	0	0	0	0	0	0	0	0	0	0	0	0	0	0	0	0	0	0	0	5.48036	0	0	0	0	0	0	0	0	0	0	0	0.328695	-0.249107
hsa-miR-550a-5p	8.87852	0	7.14117	8.62612	6.53189	8.17119	5.49406	7.79196	6.99169	7.70617	0	0	7.48728	0	0	5.16674	0	8.89633	6.38696	0	7.67713	9.13319	0	8.34827	5.69374	11.7231	0	0	7.29367	0	0	0	0.302197	-1.70343
hsa-miR-550b-2-5p	0	0	5.57651	0	0	0	5.49406	0	0	0	0	0	0	0	0	0	0	0	0	0	0	0	0	0	0	0	0	0	0	0	0	0	0.162081	-0.503207
hsa-miR-551a	4.36239	0	6.15136	0	5.5474	0	6.47796	0	0	4.93968	0	0	6.6457	0	0	0	0	0	5.40409	5.4888	6.20434	0	0	0	4.72134	0	0	0	0	0	0	0	0.0175678	-1.90834
hsa-miR-551b-3p	0	0	0	0	0	0	0	0	0	0	0	0	0	0	0	4.20636	0	0	0	0	0	0	0	0	0	0	0	7.08103	0	0	0	0	0.49654	0.516905
hsa-miR-551b-5p	0	0	0	0	0	0	0	0	0	0	0	0	3.44795	0	0	6.46437	0	0	0	0	0	0	0	0	3.77502	0	0	0	0	0	0	0	0.097408	-0.622152
hsa-miR-556-3p	0	0	4.60643	0	5.5474	0	0	0	0	5.50889	0	6.77997	0	4.98599	0	0	0	0	0	0	0	0	0	0	3.77502	0	0	0	0	0	0	0	0.74875	0.293062
hsa-miR-5571-5p	0	9.90566	0	0	0	0	0	0	0	0	0	0	0	0	0	0	0	0	0	0	0	0	0	0	0	0	0	0	0	0	0	0	0.343436	0.990566
hsa-miR-5582-5p	0	0	0	0	0	0	0	0	0	0	0	0	0	0	0	0	0	0	0	0	0	8.13575	0	0	0	0	0	0	0	0	0	0	0.328695	-0.369807
hsa-miR-5583-3p	0	0	0	0	4.97778	0	0	0	0	0	0	0	4.38028	0	0	0	0	0	0	0	0	0	0	0	0	0	0	0	0	0	0	0	0.162966	-0.425366
hsa-miR-5584-5p	0	0	4.60643	8.2123	5.9547	8.49212	7.05752	6.0701	9.30452	8.59606	0	4.50962	7.31836	7.94559	0	6.46437	0	0	7.49312	0	6.46411	0	0	0	6.84809	0	0	0	7.29367	7.49397	0	0	0.272164	-1.5711
hsa-miR-5585-3p	0	0	4.60643	5.65145	0	5.61104	0	6.47976	6.00298	0	0	4.50962	5.91831	5.96304	0	7.1363	0	0	0	0	5.88729	0	0	0	0	0	0	0	0	0	0	0	0.554998	0.6621
hsa-miR-5586-5p	0	0	0	0	4.02285	0	0	0	0	0	0	0	0	0	0	0	0	0	0	0	0	0	0	0	0	0	0	0	0	0	0	0	0.328695	-0.182857
hsa-miR-5589-3p	0	0	0	0	0	0	0	0	0	0	0	0	0	0	0	0	0	0	0	0	0	0	0	0	4.72134	0	0	0	0	0	0	0	0.328695	-0.214607
hsa-miR-559	0	0	0	0	4.02285	0	0	0	0	0	0	0	0	0	0	0	0	0	0	0	0	0	0	0	0	0	0	0	0	0	0	0	0.328695	-0.182857
hsa-miR-566	0	0	0	0	0	0	0	0	0	0	0	0	0	0	0	0	0	0	0	0	0	0	0	7.80971	0	0	0	0	7.29367	5.92492	0	0	0.841637	0.180126
hsa-miR-5684	6.62709	0	0	0	0	5.61104	0	4.52746	0	6.23313	0	4.50962	3.44795	4.98599	6.53115	0	0	0	0	0	0	0	0	0	4.72134	0	0	0	0	0	0	0	0.402359	0.858442
hsa-miR-5685	0	0	0	0	0	0	0	0	0	0	0	0	4.38028	0	0	0	0	0	0	0	0	0	0	0	0	0	0	0	0	0	0	0	0.328695	-0.199104
hsa-miR-5689	0	0	0	0	0	0	0	0	0	0	10.0529	0	0	0	0	0	0	0	0	0	0	0	0	0	0	0	0	0	0	0	0	8.94006	0.168668	1.8993
hsa-miR-5690	0	0	0	0	4.97778	0	0	0	0	0	0	0	0	0	0	0	0	0	0	0	0	0	0	0	0	0	0	0	0	0	0	0	0.328695	-0.226263
hsa-miR-5695	0	0	0	0	0	0	0	0	0	0	0	0	0	0	0	0	0	0	0	0	3.95862	0	0	0	0	0	0	0	0	0	0	0	0.328695	-0.179937
hsa-miR-5698	0	0	0	0	0	4.64026	0	0	0	0	0	0	0	0	0	0	0	0	0	0	0	0	0	7.52163	0	0	0	0	0	0	0	0	0.503517	0.541243
hsa-miR-570-3p	0	0	0	0	4.02285	0	0	0	0	4.93968	0	0	3.44795	0	0	0	0	0	0	0	3.95862	0	0	0	4.72134	0	0	0	0	0	0	0	0.0226942	-0.958657
hsa-miR-570-5p	0	0	0	0	0	0	0	0	0	0	0	0	4.38028	0	0	0	0	0	0	0	0	0	0	0	0	0	0	0	0	0	0	0	0.328695	-0.199104
hsa-miR-5701	0	0	0	0	0	0	0	0	0	0	0	0	4.94197	0	0	0	0	0	0	0	6.46411	0	0	0	0	0	0	0	0	0	0	0	0.165972	-0.518458
hsa-miR-5703	0	0	0	0	0	0	0	0	0	0	0	0	4.38028	0	0	0	0	0	0	0	0	0	0	8.43547	4.72134	0	0	0	0	0	0	0	0.638721	0.429837
hsa-miR-5706	0	0	0	0	0	0	0	0	0	0	0	0	0	0	0	0	0	0	0	0	0	0	0	0	0	0	0	0	7.29367	0	0	0	0.328695	-0.33153
hsa-miR-5708	4.36239	0	0	0	4.02285	0	4.52572	0	0	0	0	0	0	0	0	0	0	0	0	0	0	0	0	0	3.77502	0	0	0	8.87249	0	0	0	0.4266	-0.527219
hsa-miR-5739	0	0	0	0	0	0	0	0	0	0	0	0	4.38028	4.98599	5.54667	0	0	0	0	0	0	0	0	0	3.77502	0	0	0	0	0	0	0	0.840282	-0.124218
hsa-miR-574-3p	9.64984	0	10.7756	8.62612	9.86354	8.90616	9.04937	9.92442	9.15277	9.06451	0	9.20219	9.26583	8.64378	13.6241	11.3933	0	9.48029	9.4015	10.158	8.39058	9.71729	0	9.86894	10.8952	0	9.17604	0	8.87249	11.4251	0	11.5226	0.43855	-1.37492
hsa-miR-574-5p	11.198	12.4894	10.6343	11.0494	8.32807	10.1972	10.1908	10.0195	11.0254	9.35353	12.2218	9.35395	11.7935	10.9405	10.8017	10.5364	12.2509	10.4793	10.3094	11.849	8.39058	9.71729	14.4239	11.8118	10.609	12.401	11.5366	10.2415	12.1674	9.80948	0	11.2596	0.258972	0.749237
hsa-miR-576-3p	0	0	0	0	0	6.18613	6.06831	0	0	5.91598	0	4.50962	3.44795	5.96304	0	0	0	0	0	0	4.91146	0	0	0	4.72134	0	0	0	0	0	0	0	0.6749	-0.373241
hsa-miR-576-5p	5.89982	0	0	0	8.39498	0	6.79665	4.52746	0	0	0	4.50962	0	4.98599	0	4.20636	0	0	6.60689	0	6.68416	0	0	0	6.99884	0	7.95697	0	0	0	0	0	0.874498	-0.173386
hsa-miR-577	5.89982	0	4.60643	6.63703	4.02285	0	0	0	0	0	0	0	0	0	0	0	0	0	0	0	4.91146	0	0	0	0	0	0	0	0	0	0	0	0.493488	0.638197
hsa-miR-5787	4.36239	0	0	0	0	0	5.49406	4.52746	0	3.98594	0	4.50962	0	0	0	0	0	0	3.88571	0	0	0	0	0	0	0	0	0	0	0	0	0	0.353149	0.732415
hsa-miR-582-3p	0	0	0	0	0	0	4.52572	0	0	0	0	0	0	0	0	0	0	0	0	0	0	0	0	0	0	0	0	0	0	0	0	0	0.328695	-0.205714
hsa-miR-584-3p	0	0	0	0	4.02285	0	0	0	0	0	0	0	0	0	0	0	0	0	0	0	0	0	0	0	0	0	0	0	0	0	0	0	0.328695	-0.182857
hsa-miR-585-5p	0	0	0	0	0	0	0	0	0	0	0	0	0	0	0	4.20636	0	0	0	0	0	0	0	0	3.77502	0	0	0	0	0	0	0	0.162711	-0.36279
hsa-miR-589-3p	4.36239	0	0	0	0	0	0	0	0	0	0	0	0	0	0	0	0	0	0	0	3.95862	0	0	0	0	0	0	0	0	0	0	0	0.596842	0.256302
hsa-miR-589-5p	0	0	4.60643	0	0	4.64026	0	0	0	4.93968	0	0	3.44795	0	0	0	0	0	4.83607	0	5.48036	0	0	0	3.77502	0	0	0	0	0	0	0	0.00561568	-1.44208
hsa-miR-590-3p	0	0	6.15136	0	5.9547	0	7.63887	4.52746	0	4.93968	0	0	4.94197	0	0	0	0	0	6.12737	0	7.45591	0	0	0	5.69374	0	0	0	0	0	0	0	0.033659	-1.77014
hsa-miR-590-5p	0	0	0	0	0	0	5.49406	0	0	0	0	4.50962	0	0	0	0	0	0	0	0	0	0	0	0	3.77502	0	0	0	0	0	0	0	0.956826	0.0296407
hsa-miR-598-3p	6.62709	0	5.57651	0	0	4.64026	0	6.47976	0	0	0	0	0	0	0	0	0	0	3.88571	0	9.25739	0	0	0	3.77502	0	0	0	0	0	0	0	0.940924	0.0772807
hsa-miR-598-5p	5.32689	0	0	0	0	0	0	0	0	0	0	0	0	0	0	0	0	0	0	0	0	0	0	0	0	0	0	0	0	0	0	0	0.343436	0.532689
hsa-miR-608	0	0	0	0	0	4.64026	0	0	0	0	0	0	0	0	0	0	0	0	0	0	0	0	0	0	0	0	0	0	0	0	0	0	0.328695	-0.210921
hsa-miR-6085	4.36239	0	0	0	0	0	0	0	0	0	0	0	0	0	0	0	0	0	0	0	0	0	0	0	0	0	0	0	0	0	0	0	0.343436	0.436239
hsa-miR-6086	4.36239	0	0	0	0	0	0	0	0	0	0	0	0	0	0	0	0	0	0	0	0	0	0	0	0	0	0	0	0	0	0	0	0.343436	0.436239
hsa-miR-6087	17.331	14.1522	13.4915	13.0902	14.5469	13.5729	13.4533	13.3123	13.6878	12.6166	12.9587	14.515	15.6276	14.364	14.0892	13.3234	10.0296	13.2972	12.9472	14.827	13.3587	9.13319	10.3375	14.7733	12.909	13.7584	13.5161	11.6254	13.7764	14.1154	12.7477	11.7449	0.312671	0.642934
hsa-miR-6088	0	0	0	0	0	0	0	0	0	0	0	0	0	0	0	0	0	0	0	0	0	0	0	0	4.72134	0	0	0	0	0	0	0	0.328695	-0.214607
hsa-miR-6089	0	0	0	0	0	0	0	0	0	0	0	5.4776	4.38028	0	0	0	0	0	0	0	0	0	0	5.37893	4.72134	0	0	0	0	0	0	0	0.404927	0.671943
hsa-miR-6090	0	9.90566	0	0	0	0	0	0	0	0	0	0	0	0	0	0	0	0	0	0	3.95862	0	0	0	0	0	0	0	0	0	0	0	0.440208	0.810628
hsa-miR-6124	4.36239	12.2264	7.72272	9.87193	5.5474	7.17619	6.06831	6.79845	9.44181	7.36013	13.5111	6.46132	6.78189	9.64197	8.97776	6.46437	7.45153	10.4793	6.60689	10.0426	6.20434	9.13319	0	9.10135	5.28796	14.827	8.69161	7.08103	9.45643	7.49397	0	13.8441	0.12308	1.96203
hsa-miR-6125	7.46858	0	0	5.65145	4.97778	0	0	5.49584	0	0	0	0	6.32737	5.96304	0	4.20636	0	0	0	0	0	0	0	0	0	0	0	8.07569	0	5.92492	0	0	0.0815005	2.29108
hsa-miR-6126	9.71847	10.9049	8.25114	8.62612	4.02285	6.59621	7.79015	9.27319	9.56717	7.70617	0	10.1186	7.22585	9.84818	8.84055	6.72468	8.44741	8.6339	7.6985	9.62806	4.91146	8.13575	0	8.5955	7.84182	0	10.1748	7.66243	8.28907	6.913	8.58137	8.94006	0.275082	1.27875
hsa-miR-6129	0	0	0	0	0	0	0	0	0	0	0	4.50962	0	0	0	4.20636	0	0	0	0	0	0	0	0	0	0	0	0	0	0	0	0	0.605287	0.259764
hsa-miR-6130	0	0	0	0	0	0	0	4.52746	0	0	0	0	0	0	0	0	0	0	3.88571	0	0	0	0	0	0	0	0	0	0	0	0	0	0.580538	0.276122
hsa-miR-616-3p	0	0	0	0	6.27197	0	0	0	0	5.91598	0	0	0	5.96304	0	5.73825	0	7.89936	0	0	0	0	0	4.41319	0	0	7.37491	0	0	0	0	0	0.617822	-0.471489
hsa-miR-6165	0	0	0	0	0	0	0	4.52746	0	0	0	0	3.44795	0	0	0	0	0	0	0	0	0	0	4.41319	4.72134	0	0	0	0	0	0	0	0.436388	0.522733
hsa-miR-619-5p	9.33712	9.90566	9.79551	10.8327	9.7658	11.9994	9.21899	12.4296	11.2663	11.102	9.0543	9.20219	9.70334	13.4516	11.4229	11.3065	10.9034	11.3089	10.7397	11.8996	10.6051	8.13575	0	11.2271	10.3809	0	12.2491	9.24264	10.929	8.48996	0	10.5231	0.158833	1.37412
hsa-miR-624-5p	5.89982	0	4.60643	0	0	0	0	0	0	3.98594	0	0	3.44795	0	0	0	0	0	0	0	3.95862	0	0	0	0	0	0	0	0	0	0	0	0.842805	-0.137243
hsa-miR-625-3p	7.75661	0	6.56131	0	9.42521	6.59621	5.49406	6.0701	0	6.90399	0	6.05173	5.91831	7.27103	0	8.37828	0	0	8.24883	0	8.91011	0	0	0	6.48909	0	0	6.09164	0	5.92492	0	0	0.852712	-0.259994
hsa-miR-625-5p	4.36239	0	7.3621	6.63703	5.9547	6.18613	6.79665	4.52746	0	7.36013	0	7.45311	8.56104	9.02995	0	9.08287	0	0	6.79768	7.05218	6.68416	0	0	9.30032	6.48909	0	0	0	7.29367	5.92492	0	0	0.983706	-0.030125
hsa-miR-627-5p	5.32689	0	4.60643	0	4.02285	9.22748	0	0	0	0	0	0	0	0	0	0	0	0	0	0	8.95309	0	0	0	0	0	0	0	7.87556	0	0	0	0.234218	-1.04392
hsa-miR-628-3p	4.36239	0	7.14117	0	4.97778	7.58873	0	7.05933	0	7.07257	0	4.50962	7.63848	8.11487	8.84055	8.21833	0	0	7.11701	6.47265	7.19452	0	0	6.67991	6.26938	0	0	0	0	0	0	0	0.715084	-0.496987
hsa-miR-628-5p	0	0	0	0	0	0	0	4.52746	0	0	0	4.50962	0	0	0	0	0	0	0	0	4.91146	0	0	0	0	0	0	7.66243	0	0	0	0	0.146402	1.4467
hsa-miR-629-3p	7.75661	0	0	0	5.9547	0	4.52572	0	6.00298	3.98594	0	4.50962	3.44795	0	0	5.73825	0	0	5.40409	0	5.88729	0	0	0	0	0	0	0	0	0	0	0	0.540368	-0.634601
hsa-miR-629-5p	4.36239	0	4.60643	5.65145	6.53189	9.44127	5.49406	7.64068	6.00298	7.80525	0	7.45311	7.56486	9.46533	5.54667	7.59293	0	8.89633	0	7.4645	7.04361	0	0	9.39038	5.69374	0	8.69161	6.09164	7.87556	0	0	0	0.902863	0.175877
hsa-miR-636	0	0	5.57651	0	0	0	0	0	0	0	0	0	0	0	0	0	0	0	0	0	0	0	0	0	0	0	0	0	0	0	0	0	0.328695	-0.253478
hsa-miR-642a-3p	7.61977	0	6.15136	0	4.97778	6.91515	6.06831	6.0701	6.00298	5.50889	0	4.50962	4.38028	0	8.10568	6.14652	9.03099	0	7.87826	10.158	7.45591	0	0	0	5.28796	0	8.37056	0	0	0	0	0	0.029917	-2.83635
hsa-miR-642a-5p	7.99659	0	6.56131	0	5.5474	0	4.52572	4.52746	0	0	0	4.50962	5.66004	0	0	0	0	0	8.43269	0	9.18712	0	10.3375	0	7.25999	8.40496	0	0	0	0	0	0	0.305664	-1.29285
hsa-miR-642b-3p	4.36239	0	0	0	4.97778	0	0	5.49584	6.00298	4.93968	0	0	0	0	5.54667	0	9.03099	0	6.60689	9.15927	5.88729	0	0	0	0	0	0	0	0	0	0	0	0.167032	-1.3847
hsa-miR-642b-5p	0	0	0	0	0	0	0	0	0	0	0	0	0	0	0	0	0	0	3.88571	0	0	0	0	0	3.77502	0	0	0	0	0	0	0	0.162115	-0.348215
hsa-miR-643	0	0	0	0	0	0	4.52572	0	0	0	0	0	0	0	0	0	0	0	0	0	0	0	0	0	0	0	0	0	0	0	0	0	0.328695	-0.205714
hsa-miR-650	0	0	0	0	0	0	0	0	0	0	0	0	0	0	0	0	0	0	0	0	0	0	0	0	3.77502	0	0	0	0	0	0	0	0.328695	-0.171592
hsa-miR-6501-3p	0	0	0	0	0	0	0	0	0	0	0	0	3.44795	0	0	0	0	0	0	0	0	0	0	0	0	0	0	0	0	0	0	0	0.328695	-0.156725
hsa-miR-6503-3p	0	0	0	0	0	0	0	0	0	0	0	0	3.44795	0	0	5.16674	0	0	0	0	5.48036	0	0	0	4.72134	0	0	0	0	0	0	0	0.0455852	-0.85529
hsa-miR-6503-5p	4.36239	0	0	0	4.02285	0	0	0	0	4.93968	0	0	5.91831	0	0	0	0	0	0	0	5.48036	0	0	0	0	0	0	0	0	0	0	0	0.433731	-0.48927
hsa-miR-6507-5p	0	0	0	9.08455	0	0	0	0	0	0	0	0	0	7.94559	0	4.20636	0	6.32643	3.88571	0	0	0	0	7.80971	0	0	0	0	0	0	0	0	0.195137	1.8286
hsa-miR-6509-5p	0	0	0	0	0	0	0	0	0	3.98594	0	4.50962	0	0	0	0	0	0	0	0	0	0	0	0	0	0	0	0	0	0	0	0	0.589011	0.269783
hsa-miR-651-5p	0	0	0	0	0	0	0	0	0	0	0	0	3.44795	0	0	0	0	0	0	0	0	0	0	0	0	0	0	0	0	0	0	0	0.328695	-0.156725
hsa-miR-6510-5p	0	0	0	5.65145	0	0	4.52572	5.49584	0	0	0	0	0	0	8.32732	0	0	0	3.88571	0	0	0	0	0	0	0	0	0	0	0	0	0	0.688687	0.353877
hsa-miR-6511a-3p	7.88158	0	0	0	0	0	0	0	0	0	0	0	0	0	0	0	0	0	0	0	0	0	0	0	0	0	0	0	0	0	0	0	0.343436	0.788158
hsa-miR-6511b-3p	4.36239	0	0	0	0	0	5.49406	5.49584	0	0	0	0	0	0	0	0	0	0	0	0	0	0	0	0	0	0	0	0	0	0	0	0	0.319686	0.736093
hsa-miR-6513-3p	0	0	0	0	0	0	0	0	0	0	0	0	0	0	0	0	0	0	0	0	0	0	0	0	3.77502	0	0	0	0	0	0	0	0.328695	-0.171592
hsa-miR-6515-5p	0	0	0	0	4.02285	0	4.52572	0	0	0	0	0	3.44795	5.96304	0	4.20636	0	0	4.83607	0	0	0	0	0	6.26938	0	0	0	0	0	0	0	0.399697	-0.644983
hsa-miR-6516-3p	4.36239	0	0	0	0	6.18613	0	0	0	3.98594	0	0	4.94197	4.98599	8.5194	0	0	0	0	0	3.95862	0	0	0	0	0	0	0	0	0	0	0	0.701613	-0.319347
hsa-miR-652-3p	6.62709	0	6.56131	0	4.02285	0	0	0	0	0	0	6.05173	6.90633	4.98599	0	5.16674	0	0	4.83607	0	5.48036	0	0	5.95229	4.72134	0	0	6.09164	0	0	0	0	0.289291	1.25746
hsa-miR-652-5p	0	0	4.60643	0	4.97778	5.61104	4.52572	0	0	0	0	0	4.38028	0	0	0	0	0	0	0	0	0	0	0	0	0	0	7.08103	0	0	0	0	0.648931	-0.387408
hsa-miR-654-3p	0	0	0	0	5.5474	0	0	0	0	0	0	0	0	7.27103	0	0	0	0	0	0	0	0	0	0	4.72134	0	0	0	0	0	0	0	0.748864	0.260342
hsa-miR-655-3p	0	0	0	0	0	0	0	0	0	0	0	4.50962	0	0	0	0	0	0	0	0	0	0	0	0	0	0	0	0	0	0	0	0	0.343436	0.450962
hsa-miR-659-5p	0	0	0	0	0	0	0	0	0	0	0	0	4.94197	4.98599	0	0	0	0	0	0	0	0	0	0	0	0	0	0	0	0	0	0	0.624896	0.273964
hsa-miR-660-3p	0	0	0	0	0	0	0	0	0	0	0	0	0	0	0	0	0	0	0	0	3.95862	0	0	0	0	0	0	0	0	0	0	0	0.328695	-0.179937
hsa-miR-660-5p	7.99659	0	9.19228	0	8.68964	5.61104	7.27836	8.55481	6.99169	8.14492	9.0543	8.25694	5.66004	7.27103	7.84369	8.77317	8.44741	0	10.6311	0	11.4779	0	0	0	9.02591	0	7.95697	9.77242	0	8.71178	0	0	0.737243	-0.565568
hsa-miR-663a	10.1497	0	8.25114	5.65145	5.9547	0	8.71305	7.64068	6.00298	5.50889	0	11.1597	8.77203	6.95143	0	7.1363	0	0	7.25357	0	7.8689	0	0	9.20427	7.67268	0	0	0	0	0	0	0	0.312545	1.75145
hsa-miR-663b	10.5394	0	8.63704	5.65145	0	6.59621	8.71305	0	0	3.98594	0	7.45311	9.48124	4.98599	0	0	0	7.31741	8.24883	0	8.7729	0	0	0	6.01008	0	0	0	0	5.92492	0	0	0.750687	-0.486444
hsa-miR-664a-3p	5.32689	0	6.15136	0	7.11165	6.91515	6.47796	0	0	4.93968	0	5.4776	3.44795	0	0	0	0	0	4.83607	0	3.95862	0	0	0	6.01008	0	0	0	0	0	0	0	0.224955	-1.18539
hsa-miR-664a-5p	7.10834	0	8.13605	9.87193	8.39498	9.16869	7.46985	8.55481	8.56907	8.98221	0	7.04082	7.83917	10.2263	8.97776	9.08287	0	0	9.24646	5.4888	8.11585	0	0	9.89994	7.13532	11.4012	0	0	8.61007	0	0	0	0.781562	-0.485164
hsa-miR-664b-5p	4.36239	0	5.57651	0	4.97778	0	5.49406	0	0	5.50889	0	4.50962	7.70852	0	7.52333	5.16674	0	0	4.83607	0	5.88729	0	0	6.94059	0	0	0	0	0	5.92492	0	0	0.318357	-1.08256
hsa-miR-665	0	0	0	0	0	0	0	0	0	0	0	5.4776	0	0	0	0	0	0	0	0	0	0	0	0	0	0	0	0	0	0	0	0	0.343436	0.54776
hsa-miR-671-3p	5.89982	0	4.60643	0	4.02285	0	5.49406	0	0	5.91598	0	4.50962	3.44795	0	0	0	0	0	4.83607	0	3.95862	0	0	0	5.28796	0	0	0	0	0	0	0	0.449925	-0.666779
hsa-miR-671-5p	7.29967	0	7.3621	0	4.02285	7.17619	4.52572	5.49584	8.56907	5.91598	0	0	4.38028	0	8.5194	5.73825	0	0	5.40409	0	6.46411	0	0	0	5.28796	0	0	6.09164	0	7.49397	0	0	0.15419	-1.78674
hsa-miR-6720-3p	0	0	0	0	0	0	0	0	0	0	0	0	0	0	0	4.20636	0	0	0	0	0	0	0	0	0	0	0	0	0	0	0	0	0.328695	-0.191198
hsa-miR-6723-5p	0	0	0	0	0	0	0	0	0	0	0	0	0	0	0	0	0	0	0	0	3.95862	0	0	0	0	10.9864	0	0	0	0	0	0	0.207801	-0.679318
hsa-miR-6724-5p	14.4804	0	6.56131	10.9451	6.94302	0	0	8.05391	0	0	0	7.45311	7.31836	0	0	7.1363	0	8.31288	8.11181	0	8.18959	0	0	10.1525	0	0	0	0	0	0	0	0	0.189402	2.7188
hsa-miR-6727-5p	0	0	0	7.95024	0	0	0	0	0	0	0	4.50962	0	0	0	0	0	0	0	0	0	0	0	0	0	0	0	0	0	0	0	0	0.185596	1.24599
hsa-miR-6730-5p	0	0	4.60643	0	0	0	0	0	0	0	0	0	0	0	0	0	0	0	0	0	0	0	0	0	0	0	0	0	0	0	0	0	0.328695	-0.209383
hsa-miR-6731-5p	0	0	6.56131	9.5313	0	4.64026	5.49406	6.0701	6.99169	3.98594	0	6.46132	3.44795	7.5325	0	0	0	8.6339	3.88571	0	4.91146	0	0	4.41319	5.69374	0	0	0	0	0	0	0	0.501984	0.935114
hsa-miR-6734-5p	4.36239	0	4.60643	0	4.97778	4.64026	6.06831	6.0701	0	4.93968	0	0	5.34523	5.96304	0	5.73825	0	0	5.81059	0	4.91146	0	0	0	5.69374	0	0	0	0	7.49397	0	0	0.306247	-1.09798
hsa-miR-6735-5p	6.3088	0	0	0	0	0	0	4.52746	0	4.93968	0	0	0	0	7.1109	0	0	0	4.83607	0	0	0	0	7.67285	0	0	8.37056	0	0	6.913	0	0	0.738501	0.388629
hsa-miR-6738-3p	0	0	0	0	4.02285	5.61104	0	0	0	0	0	0	0	0	0	0	0	0	0	0	0	0	0	0	0	0	0	0	0	0	0	0	0.16801	-0.437904
hsa-miR-6738-5p	0	0	0	0	0	0	0	0	0	0	0	0	0	0	0	0	0	0	0	0	0	0	0	7.16131	3.77502	0	0	0	0	0	0	0	0.476547	0.544539
hsa-miR-6739-5p	7.29967	0	0	0	0	0	0	6.0701	7.57286	3.98594	11.8593	4.50962	0	0	8.32732	0	10.0296	0	6.12737	8.26835	5.88729	10.9387	0	9.51573	0	13.1557	7.37491	7.66243	6.30284	6.913	0	12.8442	0.36608	1.6632
hsa-miR-6740-3p	4.36239	0	0	0	0	0	0	0	0	0	0	0	0	0	0	0	0	0	0	0	0	0	0	0	0	0	0	0	0	0	0	0	0.343436	0.436239
hsa-miR-6740-5p	4.36239	0	0	0	0	0	0	0	6.00298	0	0	0	0	0	0	0	0	9.11829	0	0	0	0	0	8.25546	0	0	0	0	0	0	0	0	0.579477	0.574454
hsa-miR-6741-3p	0	0	4.60643	0	0	0	0	0	0	0	0	0	0	0	0	0	0	0	0	0	0	0	0	0	0	0	0	0	0	0	0	0	0.328695	-0.209383
hsa-miR-6741-5p	0	0	0	0	0	0	4.52572	0	0	0	0	0	0	5.96304	0	0	0	0	0	0	0	0	0	0	5.28796	0	0	0	0	0	0	0	0.826206	0.150228
hsa-miR-6746-5p	0	0	0	0	0	0	0	0	0	0	0	0	0	4.98599	0	0	0	0	0	7.05218	0	0	0	0	3.77502	0	0	0	0	0	0	0	0.991712	0.00645277
hsa-miR-6747-5p	5.32689	0	0	0	0	0	0	0	0	0	0	0	0	0	0	0	0	0	0	0	0	0	0	0	0	0	0	0	0	0	0	0	0.343436	0.532689
hsa-miR-6749-5p	0	0	0	5.65145	0	0	0	4.52746	0	0	0	0	0	0	0	0	0	0	0	0	0	0	0	6.94059	0	0	0	0	0	0	0	0	0.0865864	1.71195
hsa-miR-675-5p	0	0	0	0	4.02285	0	0	0	0	0	0	0	4.38028	0	0	0	0	0	0	0	3.95862	0	0	0	0	0	0	0	0	0	0	0	0.0832333	-0.561898
hsa-miR-6750-5p	0	0	0	0	0	0	0	0	6.00298	0	0	0	0	0	0	4.20636	0	10.3095	0	0	0	0	0	0	0	0	0	0	0	0	0	0	0.106014	-0.932673
hsa-miR-6751-3p	0	12.4894	4.60643	0	0	6.59621	6.79665	4.52746	0	6.49296	0	6.05173	0	0	5.54667	0	9.03099	0	4.83607	5.4888	6.20434	0	0	4.41319	4.72134	0	6.38358	7.08103	8.28907	0	0	0	0.975552	0.0475012
hsa-miR-6751-5p	0	0	0	0	0	0	0	0	0	0	0	0	3.44795	0	0	0	0	0	0	0	3.95862	0	0	0	0	0	0	0	0	0	0	0	0.163114	-0.336662
hsa-miR-6752-3p	0	0	0	0	0	0	0	0	0	0	0	0	0	0	0	0	0	0	0	0	0	0	0	0	3.77502	0	0	0	0	0	0	0	0.328695	-0.171592
hsa-miR-6752-5p	0	0	4.60643	0	0	0	0	0	0	0	0	0	0	0	0	0	0	7.89936	0	0	0	0	0	0	0	0	0	0	0	0	0	0	0.177047	-0.568445
hsa-miR-6754-5p	0	0	0	0	0	0	0	0	0	0	0	0	0	0	0	4.20636	0	0	5.81059	5.4888	0	0	0	0	0	0	0	0	0	0	0	0	0.0858759	-0.704807
hsa-miR-6755-3p	0	0	0	0	0	4.64026	0	0	0	0	0	0	0	0	0	0	0	0	0	0	0	0	0	0	0	0	0	0	0	0	0	0	0.328695	-0.210921
hsa-miR-6756-3p	0	0	0	0	0	0	0	0	0	0	0	0	3.44795	0	6.53115	0	0	0	0	0	0	0	0	0	0	0	0	0	0	0	0	0	0.182539	-0.453595
hsa-miR-6756-5p	0	0	0	0	0	0	0	0	0	0	0	0	0	0	0	0	9.44534	0	0	0	0	0	0	0	0	0	0	0	0	0	0	0	0.328695	-0.429334
hsa-miR-6757-5p	0	0	0	0	0	0	0	0	6.99169	0	0	0	0	4.98599	0	0	0	0	0	0	0	0	0	0	0	0	0	0	0	0	0	0	0.763573	0.180795
hsa-miR-676-3p	4.36239	0	4.60643	0	4.02285	0	4.52572	7.64068	0	0	0	6.46132	0	0	0	5.16674	0	0	6.60689	7.4645	3.95862	0	0	7.35269	3.77502	0	0	0	0	0	0	0	0.54465	0.757764
hsa-miR-6762-3p	0	0	0	0	4.97778	0	0	0	0	0	0	0	0	0	0	0	0	0	0	0	0	0	0	0	0	0	0	0	0	0	0	0	0.328695	-0.226263
hsa-miR-6763-5p	0	0	0	0	0	7.39716	5.49406	4.52746	6.99169	4.93968	0	5.4776	0	5.96304	5.54667	0	0	0	3.88571	0	0	0	0	4.41319	3.77502	0	0	0	0	0	0	0	0.765207	0.309494
hsa-miR-6764-5p	4.36239	0	0	0	0	0	0	0	0	0	0	0	0	0	0	0	0	0	0	0	0	0	0	0	0	0	0	0	0	0	0	0	0.343436	0.436239
hsa-miR-6765-5p	0	0	0	0	0	0	0	0	0	0	0	0	0	0	0	0	0	0	0	0	0	0	0	0	0	0	6.38358	0	0	0	0	0	0.328695	-0.290163
hsa-miR-6769a-5p	0	0	0	0	0	0	0	0	0	3.98594	0	0	0	0	0	0	0	0	0	0	0	0	0	0	0	0	0	0	0	0	0	0	0.328695	-0.181179
hsa-miR-6769b-3p	0	0	4.60643	0	4.02285	0	0	0	0	0	0	0	0	0	0	0	0	0	0	0	0	0	0	0	0	0	0	0	0	0	0	0	0.163075	-0.39224
hsa-miR-6769b-5p	5.89982	0	0	5.65145	4.02285	0	4.52572	0	0	0	0	0	0	0	0	5.16674	0	0	0	0	0	0	0	0	0	0	7.37491	0	0	0	0	0	0.829427	0.196481
hsa-miR-6770-5p	0	0	0	0	0	0	0	0	0	0	0	0	4.94197	0	0	0	0	0	0	0	0	0	0	0	0	0	0	0	0	0	0	0	0.328695	-0.224635
hsa-miR-6771-5p	4.36239	0	4.60643	0	0	0	0	0	0	0	0	0	0	0	0	0	0	0	0	0	0	0	0	0	0	0	0	0	0	0	0	0	0.646777	0.226856
hsa-miR-6773-5p	7.10834	0	5.57651	7.95024	0	6.59621	0	6.79845	6.99169	3.98594	0	0	3.44795	4.98599	5.54667	5.16674	0	8.31288	6.12737	6.47265	0	0	0	8.5177	6.84809	10.9864	8.37056	0	6.30284	5.92492	0	0	0.553012	-0.857445
hsa-miR-6775-5p	0	0	4.60643	0	0	0	0	0	0	0	0	0	0	0	0	0	0	0	0	0	0	0	0	0	0	0	0	0	0	0	0	0	0.328695	-0.209383
hsa-miR-6777-5p	0	0	0	0	0	0	0	0	6.00298	0	0	0	0	0	0	0	0	0	0	0	0	0	0	7.67285	0	0	0	0	0	0	0	0	0.555723	0.494423
hsa-miR-6779-5p	0	0	0	0	0	0	0	0	0	5.50889	0	0	0	0	0	0	0	0	0	0	0	0	0	0	3.77502	0	0	0	0	0	0	0	0.169677	-0.421996
hsa-miR-6780a-5p	0	0	0	0	0	0	0	0	6.00298	0	0	0	0	0	6.53115	4.20636	0	0	3.88571	0	3.95862	0	0	7.52163	0	0	0	6.09164	7.29367	0	0	0	0.935174	-0.0876943
hsa-miR-6780b-5p	0	0	0	0	0	0	0	0	0	0	0	0	0	5.96304	0	0	0	0	3.88571	0	0	0	0	0	0	0	0	0	0	0	0	0	0.514219	0.419681
hsa-miR-6785-5p	0	0	0	0	0	0	0	5.49584	0	0	0	0	0	4.98599	0	0	0	0	0	0	0	0	0	0	0	0	0	0	0	0	0	0	0.168414	1.04818
hsa-miR-6788-5p	6.3088	0	0	8.43399	4.97778	4.64026	0	0	6.00298	0	0	0	0	7.5325	0	6.94512	0	0	0	0	4.91146	0	0	0	0	0	0	0	0	0	0	0	0.449438	0.978548
hsa-miR-6789-5p	0	0	0	0	0	0	0	0	0	0	0	0	5.34523	0	0	0	0	0	0	0	0	0	0	0	0	0	0	0	0	0	0	0	0.328695	-0.242965
hsa-miR-6790-5p	0	0	0	0	0	0	0	0	0	0	0	0	0	0	0	0	0	0	0	0	0	0	0	0	4.72134	0	0	0	0	0	0	0	0.328695	-0.214607
hsa-miR-6791-5p	5.32689	0	0	0	0	0	0	0	0	0	0	0	0	0	0	0	0	0	0	0	0	0	0	0	0	0	0	0	0	0	0	0	0.343436	0.532689
hsa-miR-6793-5p	0	0	0	0	0	5.61104	0	0	0	3.98594	0	0	0	0	0	0	0	0	3.88571	0	0	0	0	0	0	0	0	0	0	0	0	0	0.0880262	-0.61285
hsa-miR-6794-5p	0	0	0	0	0	0	0	0	0	0	0	0	0	0	0	0	0	0	3.88571	0	0	0	0	0	0	0	0	0	0	0	0	0	0.328695	-0.176623
hsa-miR-6795-5p	0	0	0	0	0	4.64026	0	0	0	0	0	0	0	0	0	5.73825	0	0	0	0	0	0	0	0	0	0	0	0	0	0	0	0	0.164526	-0.471751
hsa-miR-6797-5p	0	0	0	0	0	4.64026	4.52572	0	0	0	10.6374	0	4.38028	0	0	0	0	0	0	0	0	0	0	0	0	0	0	0	0	7.907	0	0	0.940498	0.0885967
hsa-miR-6799-5p	0	0	0	0	0	0	0	0	0	0	0	0	3.44795	0	0	0	0	0	0	0	0	0	0	0	0	0	0	0	0	0	0	0	0.328695	-0.156725
hsa-miR-6800-5p	0	0	0	0	0	0	0	0	0	3.98594	0	0	0	0	0	0	0	0	0	0	0	0	0	0	0	0	0	0	0	0	0	0	0.328695	-0.181179
hsa-miR-6802-5p	0	0	6.15136	8.2123	4.02285	4.64026	0	5.49584	6.99169	0	0	0	0	0	0	4.20636	0	0	4.83607	0	4.91146	0	0	5.95229	3.77502	0	0	0	7.87556	5.92492	0	0	0.705788	-0.458301
hsa-miR-6803-5p	5.32689	0	0	0	0	0	0	0	0	0	0	0	0	6.95143	0	0	0	8.31288	0	0	3.95862	0	0	0	3.77502	0	0	0	0	0	0	0	0.602109	0.498444
hsa-miR-6804-5p	0	0	0	0	0	0	0	4.52746	0	0	0	0	0	0	0	4.20636	0	0	0	0	0	0	0	0	0	0	0	0	0	0	0	0	0.604058	0.261548
hsa-miR-6807-3p	0	0	0	0	4.02285	0	0	0	0	0	0	0	0	0	0	0	0	0	3.88571	0	0	0	0	0	0	0	0	0	0	0	0	0	0.162135	-0.35948
hsa-miR-6807-5p	0	0	0	0	0	0	0	0	0	0	0	0	4.94197	0	0	0	0	0	0	0	0	0	0	0	0	0	0	0	0	0	0	0	0.328695	-0.224635
hsa-miR-6809-5p	0	0	0	0	0	0	0	0	0	0	0	4.50962	3.44795	0	0	0	0	0	3.88571	0	0	0	0	0	0	0	7.37491	0	0	0	0	0	0.719585	-0.217609
hsa-miR-6810-3p	0	0	4.60643	0	0	0	0	0	0	0	0	0	3.44795	0	0	0	0	0	0	0	3.95862	0	0	0	0	0	0	0	0	0	0	0	0.0852198	-0.546045
hsa-miR-6810-5p	0	0	0	0	0	4.64026	0	0	0	0	0	0	0	0	0	0	0	0	3.88571	0	0	0	0	0	0	0	0	0	0	0	0	0	0.16379	-0.387544
hsa-miR-6812-3p	0	0	4.60643	0	0	0	0	0	0	0	0	0	0	0	0	0	0	0	0	0	0	0	0	0	0	0	0	0	0	0	0	0	0.328695	-0.209383
hsa-miR-6812-5p	0	0	0	0	0	0	0	6.47976	0	0	0	4.50962	0	0	0	0	0	0	4.83607	0	0	0	0	0	0	0	0	0	0	0	0	0	0.283933	0.879117
hsa-miR-6813-5p	0	0	0	0	0	0	0	0	0	0	0	0	0	0	8.5194	0	0	0	0	0	0	0	0	0	0	0	0	0	0	0	0	0	0.328695	-0.387246
hsa-miR-6815-5p	0	0	0	0	0	0	0	0	6.00298	0	0	0	0	0	0	0	0	0	0	0	0	0	0	0	0	0	0	0	0	0	0	0	0.328695	-0.272863
hsa-miR-6819-5p	0	0	4.60643	0	0	0	0	0	0	0	0	0	0	0	0	0	0	0	0	0	0	0	0	0	0	0	0	0	0	0	0	0	0.328695	-0.209383
hsa-miR-6821-5p	0	0	0	0	0	0	0	0	0	0	0	0	3.44795	0	0	0	0	0	0	0	0	0	0	0	0	0	0	0	0	0	0	0	0.328695	-0.156725
hsa-miR-6825-5p	0	0	0	0	0	0	0	0	0	0	0	0	0	0	0	0	0	8.31288	0	0	0	0	0	0	0	0	0	0	0	0	0	0	0.328695	-0.377858
hsa-miR-6826-3p	0	0	0	0	0	0	0	0	0	0	0	0	0	0	0	0	0	0	0	0	3.95862	0	0	0	0	0	0	0	0	0	0	0	0.328695	-0.179937
hsa-miR-6826-5p	0	0	0	0	0	0	0	0	0	0	0	0	0	5.96304	0	0	0	0	0	0	4.91146	0	0	6.67991	0	0	0	0	0	0	0	0	0.260155	1.04105
hsa-miR-6832-5p	0	0	0	0	0	0	4.52572	0	0	0	0	0	0	0	0	0	0	0	0	0	0	0	0	0	0	0	0	0	0	0	0	0	0.328695	-0.205714
hsa-miR-6833-5p	0	0	0	0	0	0	0	6.0701	0	0	0	0	0	7.5325	0	4.20636	0	0	0	0	3.95862	0	0	0	3.77502	0	0	0	0	0	0	0	0.413054	0.817533
hsa-miR-6834-5p	0	0	0	0	0	0	0	0	0	0	0	0	0	0	0	4.20636	0	0	0	0	0	0	0	0	0	0	0	0	0	0	0	0	0.328695	-0.191198
hsa-miR-6837-3p	0	0	0	0	0	0	0	0	0	0	0	0	0	0	0	0	0	0	0	0	0	0	0	0	3.77502	0	0	0	0	0	0	0	0.328695	-0.171592
hsa-miR-6839-3p	5.89982	0	0	0	0	0	0	0	0	0	0	0	0	0	0	0	0	0	3.88571	0	0	0	0	0	0	0	0	0	0	0	0	0	0.51639	0.413359
hsa-miR-6839-5p	0	0	0	0	0	0	0	0	0	0	0	0	0	4.98599	0	0	0	0	0	0	0	0	0	0	0	0	0	0	6.30284	0	0	0	0.717322	0.212106
hsa-miR-6840-3p	0	0	0	0	0	0	0	0	0	0	0	0	3.44795	0	0	0	0	0	0	0	0	0	0	0	0	0	0	0	0	0	0	0	0.328695	-0.156725
hsa-miR-6846-5p	0	0	0	0	0	0	0	0	0	0	0	0	0	0	0	0	0	0	0	0	0	0	0	0	0	0	6.38358	0	0	0	0	0	0.328695	-0.290163
hsa-miR-6847-3p	0	0	0	0	4.02285	0	0	0	0	0	0	0	0	0	0	0	0	0	0	0	0	0	0	0	0	0	0	0	0	0	0	0	0.328695	-0.182857
hsa-miR-6848-5p	0	0	0	0	0	0	0	0	0	0	0	0	3.44795	0	0	0	0	0	0	0	0	0	0	0	0	0	0	0	0	0	0	0	0.328695	-0.156725
hsa-miR-6852-5p	0	0	0	0	0	0	0	0	0	0	0	0	0	0	0	0	0	0	0	0	0	0	0	8.04973	0	0	0	0	0	0	0	0	0.343436	0.804973
hsa-miR-6858-5p	0	0	0	0	0	0	0	0	0	0	0	4.50962	0	0	0	0	0	0	3.88571	0	0	0	0	0	0	0	0	0	0	0	0	0	0.581658	0.274339
hsa-miR-6859-5p	7.29967	0	6.56131	0	5.9547	0	0	0	0	0	0	0	0	0	9.83897	0	0	0	0	0	5.88729	0	0	0	0	0	0	0	0	9.48795	0	0	0.343921	-0.985043
hsa-miR-6862-5p	0	0	0	0	0	0	0	0	0	0	0	0	0	0	0	0	0	0	0	0	4.91146	0	0	0	0	0	0	0	0	0	0	0	0.328695	-0.223248
hsa-miR-6865-5p	0	0	0	0	0	0	0	0	0	0	0	0	0	0	0	4.20636	0	0	0	0	0	0	0	0	0	0	0	0	0	0	0	0	0.328695	-0.191198
hsa-miR-6867-5p	0	0	6.15136	0	0	0	0	0	0	0	0	0	0	4.98599	0	0	0	0	0	0	0	0	0	0	0	0	0	0	0	0	0	0	0.707058	0.218991
hsa-miR-6869-3p	0	0	0	0	0	0	0	0	0	0	0	0	0	0	0	0	0	0	0	0	0	0	0	0	0	11.2087	0	0	0	0	0	0	0.328695	-0.509485
hsa-miR-6869-5p	0	0	0	0	0	0	0	0	0	0	0	0	0	0	0	5.16674	0	0	0	0	0	0	0	0	4.72134	0	0	0	0	0	0	0	0.162515	-0.449458
hsa-miR-6873-3p	0	0	0	0	0	0	0	0	0	0	0	0	0	0	0	0	0	0	0	0	0	0	0	0	3.77502	0	0	6.09164	0	0	0	0	0.504369	0.437572
hsa-miR-6873-5p	0	0	4.60643	0	0	0	0	0	0	0	0	0	0	0	0	0	0	0	0	0	0	0	0	0	0	0	0	0	0	0	0	0	0.328695	-0.209383
hsa-miR-6875-5p	0	0	0	0	0	0	0	0	0	0	0	0	0	5.96304	0	0	0	0	0	0	0	0	0	0	0	0	0	0	0	0	0	0	0.343436	0.596304
hsa-miR-6876-5p	0	0	0	0	0	0	0	0	7.98601	0	0	0	4.38028	5.96304	7.52333	6.72468	0	0	4.83607	8.78152	0	0	0	8.80649	0	0	0	0	0	0	0	0	0.775334	-0.351768
hsa-miR-6877-3p	0	0	0	0	0	0	0	0	0	0	0	0	3.44795	0	0	0	0	0	0	0	0	0	0	0	0	0	0	0	6.30284	0	0	0	0.180502	-0.443217
hsa-miR-6877-5p	0	0	0	0	0	0	0	0	0	0	0	0	0	4.98599	0	4.20636	0	0	0	0	3.95862	0	0	0	0	0	0	0	0	0	0	0	0.823428	0.127463
hsa-miR-6878-5p	0	0	0	0	0	0	0	0	0	0	0	0	0	0	0	0	0	0	0	0	0	0	0	0	0	0	0	0	7.29367	0	0	0	0.328695	-0.33153
hsa-miR-6879-5p	0	0	0	0	0	0	0	0	6.00298	0	0	5.4776	3.44795	4.98599	0	0	0	0	0	0	0	0	0	0	3.77502	0	0	0	0	0	0	0	0.576585	0.445179
hsa-miR-6880-5p	4.36239	0	0	0	0	0	0	0	0	0	0	0	0	0	0	0	0	0	0	0	0	0	0	0	0	0	0	0	0	0	0	0	0.343436	0.436239
hsa-miR-6881-5p	0	0	0	6.63703	0	0	0	0	0	0	0	0	0	0	0	0	0	0	0	0	0	0	0	0	0	0	0	0	0	0	0	0	0.343436	0.663703
hsa-miR-6883-3p	0	0	0	0	0	0	0	0	0	0	0	0	0	0	0	0	7.45153	0	0	0	0	0	0	0	0	0	0	0	0	0	0	0	0.328695	-0.338706
hsa-miR-6885-5p	0	0	0	7.62976	0	6.59621	5.49406	0	0	3.98594	0	0	0	0	0	5.16674	0	0	4.83607	0	3.95862	0	0	0	0	0	0	0	0	0	0	0	0.517269	-0.602371
hsa-miR-6886-5p	0	0	0	0	0	0	0	0	0	0	0	0	3.44795	0	0	0	0	0	0	0	0	0	0	0	0	0	0	0	0	0	0	0	0.328695	-0.156725
hsa-miR-6887-5p	0	0	0	5.65145	0	0	0	0	0	0	0	4.50962	0	0	0	0	0	0	0	0	0	0	0	0	0	0	0	0	0	0	0	0	0.170849	1.01611
hsa-miR-6891-3p	4.36239	0	0	0	5.9547	6.18613	0	0	0	0	0	0	0	0	0	0	0	0	0	0	0	0	0	0	0	0	0	0	0	0	0	0	0.843564	-0.115617
hsa-miR-6891-5p	4.36239	0	0	0	5.9547	0	0	6.47976	0	4.93968	0	4.50962	5.34523	0	0	6.14652	0	0	5.40409	7.05218	0	0	0	7.16131	3.77502	0	0	6.09164	0	7.49397	0	0	0.521811	0.7645
hsa-miR-6892-3p	0	0	0	0	0	0	0	0	0	0	0	0	0	0	0	0	0	0	0	0	0	0	12.3367	0	0	0	0	0	0	0	0	0	0.328695	-0.560758
hsa-miR-6892-5p	0	9.90566	0	5.65145	0	0	0	0	0	0	10.0529	0	4.94197	0	7.1109	0	0	0	0	0	0	0	0	0	0	0	0	0	0	8.22773	0	0	0.281465	1.63916
hsa-miR-6894-3p	0	0	5.57651	0	0	0	0	0	0	0	0	0	0	0	0	0	0	0	0	0	0	0	0	0	0	0	0	0	0	0	0	0	0.328695	-0.253478
hsa-miR-6894-5p	4.36239	0	0	0	0	0	0	0	0	0	0	0	0	0	0	0	0	0	0	0	3.95862	0	0	0	0	0	0	0	0	0	0	0	0.596842	0.256302
hsa-miR-7-1-3p	9.19984	0	7.87404	0	9.66096	8.75449	8.71305	6.79845	6.00298	9.50858	0	8.15038	8.17228	6.95143	6.53115	8.82962	0	0	10.1435	0	10.0539	0	0	0	8.87811	0	0	9.24264	0	0	0	0	0.69992	-0.653118
hsa-miR-7-2-3p	0	0	0	0	4.02285	0	0	0	0	0	0	0	0	0	0	0	0	0	3.88571	0	0	0	0	0	3.77502	0	0	0	0	0	0	0	0.0830098	-0.531072
hsa-miR-7-5p	7.46858	0	7.87404	0	9.29111	9.62744	8.37293	7.64068	0	8.28883	0	8.9713	9.21861	8.75044	0	8.30052	0	0	9.17946	8.04674	10.1494	0	0	7.52163	8.42468	0	0	0	0	0	0	0	0.829363	-0.363544
hsa-miR-708-5p	0	0	6.15136	0	0	0	0	0	0	0	0	4.50962	0	5.96304	0	0	0	0	0	0	0	0	0	0	4.72134	0	0	0	0	0	0	0	0.49363	0.553053
hsa-miR-7107-5p	4.36239	10.9049	0	0	0	0	0	5.49584	0	4.93968	11.0523	5.4776	4.38028	4.98599	6.53115	6.46437	0	0	4.83607	5.4888	0	8.13575	10.3375	6.36149	0	0	7.37491	7.08103	0	0	0	9.93859	0.00774248	3.90744
hsa-miR-711	5.32689	0	0	0	0	0	0	4.52746	0	0	0	0	0	0	0	0	0	0	0	0	0	0	0	0	0	0	0	0	0	0	0	0	0.169416	0.985435
hsa-miR-7110-5p	4.36239	9.90566	5.57651	8.94732	4.02285	9.04339	7.27836	7.47166	9.98173	5.50889	9.0543	0	5.66004	9.58546	5.54667	6.94512	10.9034	7.31741	7.37831	7.4645	4.91146	10.1319	11.9217	4.41319	5.28796	0	7.95697	9.07301	7.29367	0	8.58137	0	0.733427	-0.478351
hsa-miR-7111-5p	0	0	0	0	5.9547	0	0	0	0	0	0	0	0	0	0	0	0	0	3.88571	0	0	0	0	7.80971	0	0	0	7.08103	7.29367	0	0	0	0.525587	0.710252
hsa-miR-744-3p	0	0	0	0	4.02285	0	0	0	0	0	0	4.50962	0	0	0	0	0	0	0	0	3.95862	0	0	0	0	0	0	0	0	0	0	0	0.866589	0.0881682
hsa-miR-744-5p	7.75661	0	7.14117	7.95024	7.11165	7.17619	6.79665	6.47976	6.00298	7.36013	0	6.05173	5.91831	5.96304	8.10568	8.71441	0	0	8.18195	0	8.25974	0	0	0	6.67973	0	7.95697	7.08103	8.87249	0	0	0	0.665637	-0.61167
hsa-miR-7515	0	0	0	0	0	0	0	4.52746	0	0	0	0	0	0	0	0	0	0	0	0	0	0	0	0	0	0	0	0	0	0	0	0	0.343436	0.452746
hsa-miR-760	4.36239	0	6.15136	9.08455	0	0	0	6.0701	0	3.98594	0	6.46132	6.32737	0	0	5.16674	0	0	3.88571	0	0	0	0	0	5.28796	0	0	0	0	0	0	0	0.34806	1.19761
hsa-miR-762	5.32689	0	7.14117	5.65145	5.5474	6.91515	5.49406	7.47166	7.57286	6.23313	0	5.4776	5.34523	6.95143	0	5.73825	0	0	4.83607	5.4888	3.95862	8.13575	0	7.52163	6.84809	0	0	6.09164	0	5.92492	0	0	0.637107	0.577436
hsa-miR-7641	12.7826	16.4277	16.1853	14.4299	17.7918	13.1738	15.9685	13.245	13.4882	13.3267	13.0518	16.2682	15.0634	11.3997	10.9085	12.3837	14.1158	10.3095	12.7735	12.4566	15.3814	13.9381	13.3365	11.7193	13.5544	9.40283	13.3436	12.9774	14.3179	13.091	11.5781	9.93859	0.772793	-0.22549
hsa-miR-765	0	0	4.60643	7.62976	0	4.64026	0	0	8.30679	0	0	0	3.44795	4.98599	0	5.16674	0	0	6.38696	6.47265	0	0	0	7.93471	3.77502	12.8603	0	0	0	5.92492	0	0	0.580283	-0.744411
hsa-miR-766-3p	0	0	0	0	4.97778	0	0	0	0	6.23313	0	4.50962	0	0	0	0	0	0	0	0	0	0	0	0	0	0	0	0	0	0	0	0	0.919566	-0.0586241
hsa-miR-766-5p	4.36239	0	4.60643	5.65145	6.94302	5.61104	5.49406	6.47976	0	7.07257	0	4.50962	7.31836	0	0	6.14652	0	0	7.11701	0	3.95862	0	0	0	0	0	0	6.09164	7.29367	0	0	0	0.939473	-0.0887537
hsa-miR-769-3p	0	0	0	0	4.02285	0	0	0	0	0	0	0	4.38028	0	0	0	0	0	0	0	0	0	0	0	0	0	0	0	0	0	0	0	0.162467	-0.381961
hsa-miR-769-5p	7.10834	0	6.15136	0	5.5474	0	5.49406	0	0	0	0	4.50962	5.34523	0	0	0	0	0	3.88571	0	4.91146	0	0	0	0	0	0	0	0	0	0	0	0.78553	-0.262532
hsa-miR-7704	13.3158	13.0742	12.512	11.9804	10.2179	9.71222	10.2442	8.7887	7.57286	8.35573	0	11.1037	11.4646	8.94266	0	9.37611	0	10.4793	9.21335	9.04401	9.84156	8.13575	0	10.5736	10.1098	0	8.37056	8.07569	10.373	9.71006	0	0	0.547995	1.09761
hsa-miR-7706	0	0	0	6.63703	0	0	0	0	0	4.93968	0	0	3.44795	0	0	0	0	0	0	0	3.95862	0	0	0	0	0	0	0	0	0	0	0	0.890967	0.10251
hsa-miR-7845-5p	0	0	0	0	0	0	0	4.52746	0	0	0	0	0	0	0	7.59293	0	0	0	0	0	0	0	0	0	0	0	0	0	0	0	0	0.852009	0.107612
hsa-miR-7846-3p	0	0	0	0	0	0	0	0	0	3.98594	0	0	0	0	0	4.20636	0	0	0	0	0	0	0	0	0	9.98708	0	0	0	0	0	0	0.117376	-0.826335
hsa-miR-7847-3p	8.75327	11.4896	9.19228	10.0162	5.5474	6.59621	8.16715	8.63706	7.98601	7.2235	10.0529	10.4232	8.12184	10.6685	8.32732	8.21833	11.6916	10.7015	7.6985	9.62806	6.87505	11.1313	12.3367	8.93176	7.84182	0	8.95407	9.39441	8.87249	7.907	10.1638	10.5231	0.0159461	1.56255
hsa-miR-7851-3p	0	0	0	0	4.97778	8.67222	5.49406	0	0	5.91598	11.8593	5.4776	0	8.64378	0	0	0	7.89936	6.12737	8.04674	3.95862	0	0	6.36149	5.69374	0	0	6.09164	0	0	0	0	0.433453	1.26221
hsa-miR-7854-3p	0	0	0	5.65145	0	0	0	0	0	0	0	0	0	0	0	7.59293	0	0	0	5.4888	0	0	0	0	4.72134	0	0	0	0	0	0	0	0.739949	-0.244085
hsa-miR-7856-5p	0	0	0	0	0	0	0	0	0	0	0	0	0	0	0	0	0	0	0	0	3.95862	0	0	0	0	0	0	0	0	0	0	0	0.328695	-0.179937
hsa-miR-7976	4.36239	0	0	0	0	0	0	0	0	0	0	0	0	0	0	0	0	0	0	0	3.95862	0	0	0	0	0	0	0	0	0	0	0	0.596842	0.256302
hsa-miR-8060	0	0	0	0	0	0	0	0	0	0	0	0	0	0	0	0	0	0	0	0	0	0	0	0	4.72134	0	0	0	0	0	0	0	0.328695	-0.214607
hsa-miR-8072	0	0	0	0	0	0	0	0	0	0	0	0	0	4.98599	0	0	0	7.89936	0	7.05218	0	0	0	0	0	0	0	0	0	0	0	0	0.793859	-0.181017
hsa-miR-8078	0	0	4.60643	0	0	0	0	0	0	0	0	0	0	0	0	0	0	0	0	0	0	0	0	0	0	0	0	0	0	0	0	0	0.328695	-0.209383
hsa-miR-8085	0	0	0	0	0	0	0	0	0	0	0	0	0	0	0	0	0	0	0	0	0	0	0	5.95229	0	0	0	0	0	0	0	0	0.343436	0.595229
hsa-miR-8485	9.87699	11.4896	7.3621	9.20986	6.53189	9.33834	7.46985	8.16897	9.56717	6.23313	12.0519	4.50962	6.13729	8.84975	10.8738	8.93631	11.9031	8.89633	7.79118	10.6272	6.20434	10.7164	12.6585	7.80971	8.42468	14.1287	11.1742	9.39441	10.5334	9.3626	10.9003	11.7449	0.960646	-0.0426388
hsa-miR-874-3p	8.68631	0	9.13349	0	8.45892	7.17619	6.06831	8.55481	6.00298	0	0	8.35616	7.22585	6.95143	0	6.14652	0	0	6.79768	0	8.56696	0	0	4.41319	7.99319	0	0	6.09164	6.30284	0	0	0	0.654061	0.674767
hsa-miR-874-5p	0	0	4.60643	0	4.02285	0	5.49406	0	0	5.91598	0	0	0	0	0	0	0	0	0	0	0	0	0	0	0	0	0	0	0	0	0	0	0.0449795	-0.910878
hsa-miR-877-5p	9.64984	11.4896	10.2196	12.8611	9.51818	10.3637	9.88947	10.972	11.3028	11.5434	10.6374	9.90579	8.70507	11.4794	12.493	11.4303	10.766	13.7093	11.0333	11.9645	9.81851	10.9387	0	13.5038	10.2366	11.5711	12.4957	11.2409	10.4554	9.90249	12.0374	11.2596	0.22644	0.827469
hsa-miR-885-3p	0	0	0	0	0	0	0	0	0	0	0	0	0	0	6.53115	0	0	0	0	0	0	0	0	0	0	0	0	0	0	0	0	0	0.328695	-0.29687
hsa-miR-885-5p	4.36239	0	0	0	0	0	0	0	0	0	0	0	0	0	5.54667	0	0	0	0	0	0	0	0	0	0	0	0	0	0	0	0	0	0.719806	0.184118
hsa-miR-887-3p	0	0	0	0	4.02285	0	0	0	6.00298	0	0	0	0	0	6.53115	0	0	0	0	0	0	0	0	0	0	0	0	0	0	0	0	0	0.0892368	-0.75259
hsa-miR-888-5p	0	0	0	0	0	0	0	0	0	0	0	4.50962	0	0	0	0	0	0	0	0	0	0	0	0	0	0	0	0	0	0	0	0	0.343436	0.450962
hsa-miR-9-3p	0	0	0	0	0	6.18613	6.06831	0	0	0	0	6.05173	0	0	0	0	0	0	6.38696	0	7.04361	0	0	0	0	0	0	0	0	0	0	0	0.495641	-0.562327
hsa-miR-9-5p	0	0	0	0	0	0	0	0	0	0	0	0	0	0	0	0	0	0	0	0	5.48036	0	0	0	0	0	0	0	0	0	0	0	0.328695	-0.249107
hsa-miR-92a-1-5p	8.99376	0	4.60643	0	10.4401	8.83231	7.27836	7.28017	6.00298	6.90399	0	6.77997	6.90633	8.40343	0	8.98684	0	0	6.38696	5.4888	8.03813	0	0	8.25546	7.58004	0	6.38358	0	9.45643	7.907	0	0	0.497326	-1.08319
hsa-miR-92a-2-5p	0	0	0	0	0	0	0	4.52746	0	0	0	0	0	4.98599	0	0	0	0	0	0	0	0	0	0	0	0	0	0	0	0	0	0	0.168404	0.951344
hsa-miR-92a-3p	15.5012	11.9045	13.4439	11.2669	16.6721	14.8597	14.6	15.4257	13.2093	15.304	0	15.0951	12.937	14.9398	10.6039	14.9041	10.766	13.0767	14.7006	12.1571	16.3072	12.4528	0	10.9445	14.9768	13.4883	13.0529	14.1148	12.4345	12.9456	0	0	0.493508	-1.48496
hsa-miR-92b-3p	7.29967	0	6.15136	7.21715	7.63895	7.17619	4.52572	6.47976	0	7.59979	0	5.4776	0	6.95143	0	6.94512	0	0	7.25357	0	6.20434	0	0	0	7.48104	0	0	6.09164	7.87556	0	0	0	0.543687	0.822107
hsa-miR-92b-5p	4.36239	0	0	6.63703	0	4.64026	0	0	0	5.50889	0	4.50962	0	7.27103	0	4.20636	0	0	3.88571	0	0	0	0	0	3.77502	0	0	7.08103	0	6.913	0	0	0.16875	1.67114
hsa-miR-93-3p	9.10047	0	8.01099	0	7.11165	4.64026	7.27836	5.49584	0	7.48493	0	4.50962	6.90633	0	0	0	0	0	7.79118	0	9.29128	0	0	0	6.67973	0	6.38358	0	0	0	0	0	0.316727	-1.34297
hsa-miR-93-5p	9.33712	0	11.7063	9.94585	12.7738	10.9039	11.6909	10.1087	9.56717	12.1354	0	10.6746	10.9247	8.11487	10.4234	11.3262	0	8.89633	11.813	10.7051	14.2605	0	0	9.96	11.499	0	8.69161	10.6562	10.2856	10.5458	0	9.93859	0.692604	-0.678629
hsa-miR-939-5p	0	0	0	0	4.97778	0	0	0	0	0	0	0	4.94197	4.98599	8.10568	0	0	0	0	0	3.95862	0	0	0	0	0	0	0	0	5.92492	0	0	0.30004	-0.769991
hsa-miR-940	0	0	0	0	4.97778	0	0	4.52746	0	0	0	0	0	0	0	0	0	0	0	0	0	0	0	0	0	0	0	0	0	0	0	0	0.66153	0.226483
hsa-miR-941	10.1986	0	0	11.5298	9.42521	0	6.79665	8.37475	0	8.80202	0	8.77009	10.1561	0	7.84369	6.46437	0	8.6339	7.11701	0	9.18712	0	0	0	6.99884	0	0	0	0	9.80948	0	0	0.890541	-0.259686
hsa-miR-942-3p	0	0	4.60643	0	6.27197	6.18613	4.52572	0	0	5.50889	0	6.05173	6.13729	6.95143	0	5.16674	0	0	4.83607	0	4.91146	0	0	0	3.77502	0	0	0	0	0	0	0	0.323538	-1.05994
hsa-miR-942-5p	0	0	0	0	5.5474	0	0	4.52746	0	4.93968	0	0	4.94197	0	0	0	0	0	6.38696	0	5.48036	0	0	0	4.72134	0	0	0	0	0	0	0	0.158188	-1.0026
hsa-miR-944	0	0	0	0	0	0	0	0	0	0	0	0	0	0	0	0	0	0	0	0	3.95862	0	0	0	0	0	0	0	0	0	0	0	0.328695	-0.179937
hsa-miR-95-3p	5.32689	0	6.15136	0	6.27197	0	4.52572	0	0	0	0	0	0	4.98599	0	5.16674	0	0	6.12737	0	6.20434	0	0	0	0	0	0	6.09164	0	0	0	0	0.941968	0.0746566
hsa-miR-98-3p	6.3088	0	7.87404	5.65145	7.39926	4.64026	7.05752	8.05391	6.00298	9.25181	0	6.05173	6.6457	7.75378	0	8.30052	0	0	9.74054	0	7.7762	8.13575	0	0	9.15997	0	0	6.09164	0	0	0	0	0.893922	-0.189983
hsa-miR-98-5p	8.4645	0	11.2048	10.7108	9.42521	10.3896	12.0089	8.92591	9.30452	10.8352	0	10.0312	11.8871	8.94266	8.10568	9.98541	0	0	12.1816	9.15927	11.0233	8.13575	0	10.203	10.866	0	7.37491	8.65887	9.98631	9.22532	0	0	0.506283	-1.18353
hsa-miR-99a-3p	0	0	0	0	4.02285	0	0	0	0	0	0	5.4776	0	0	0	0	0	0	0	0	0	0	0	0	0	0	0	0	0	0	0	0	0.540299	0.364904
hsa-miR-99a-5p	0	0	6.15136	0	5.5474	0	0	0	0	0	0	0	5.91831	0	0	0	0	0	5.81059	0	5.48036	0	0	0	3.77502	0	0	0	0	0	0	0	0.011541	-1.48559
hsa-miR-99b-3p	5.32689	0	4.60643	0	0	0	5.49406	0	0	0	0	4.50962	0	0	0	0	0	0	0	0	3.95862	0	0	0	5.28796	0	0	0	0	0	0	0	0.894825	0.104239
hsa-miR-99b-5p	7.46858	0	8.01099	5.65145	7.11165	6.59621	0	0	0	0	0	4.50962	7.127	5.96304	6.53115	5.73825	9.03099	0	7.37831	0	7.33113	0	0	0	7.99319	0	0	0	0	9.07358	0	0	0.30138	-1.36448
