# Supplementary material for: Use of extracellular vesicle microRNA profiles in patients with acute myeloid leukemia for the identification of novel biomarkers
Source: PLoS One. 2024 Aug 23;19(8):e0306962. doi: 10.1371/journal.pone.0306962 (PMC11343415; doi:10.1371/journal.pone.0306962)
Supplement: S4 File — (XLSX) [file pone.0306962.s008.xlsx]

## Sheet: AML_RPM_Tra
Column1	N_004	N_013	N_016	N_057	N_136	N_192	N_201	N_203	N_366	N_395	N_398	N_423	N_675	N_693	N_704	N_749	N_791	PV	FC
hsa-let-7a-2-3p	0	0	0	0	0	0	0	0	0	3.95862	0	0	0	0	0	0	0	0.346593507087334	-0.439847
hsa-let-7a-3p	10.7562	13.1602	9.04339	6.99169	10.8234	8.56104	6.53115	10.8272	6.47265	10.9509	0	0	0	9.87922	0	0	0	0.775529735680401	0.731929
hsa-let-7a-5p	17.4257	19.5051	19.8067	18.2409	18.2437	18.0596	16.8736	19.3423	17.457	18.0481	15.76	19.6773	16.6893	16.5732	18.3726	16.2919	15.9144	0.958229227127219	0.0350044
hsa-let-7b-3p	8.13605	12.1747	8.28628	6.00298	8.21867	3.44795	8.97776	9.12859	5.4888	7.95599	0	0	6.38358	7.66243	0	0	0	0.992541174885242	-0.0196407
hsa-let-7b-5p	16.3557	18.0705	18.7811	18.367	17.5501	15.1155	17.491	18.0027	17.1314	16.6596	15.388	18.9324	16.7977	16.0275	17.4374	16.3785	15.1851	0.999536352980838	-0.000346806
hsa-let-7c-5p	12.701	12.0965	13.1398	13.0785	12.5786	12.6932	13.2838	13.927	13.0712	12.4021	12.1309	14.0735	11.2737	12.1151	12.3722	11.3855	0	0.437936498490738	1.1929
hsa-let-7d-3p	9.50214	11.5899	11.9566	9.78929	12.3516	10.0521	8.84055	11.7264	9.5457	10.4636	9.71729	8.99053	9.95261	10.9779	8.28907	0	10.5231	0.4701889704938	-1.08156
hsa-let-7d-5p	11.8683	12.217	12.9608	12.025	12.4544	13.6559	12.23	13.5608	12.7694	11.5911	10.1319	14.1847	13.0388	11.9036	12.5885	10.5785	10.5231	0.441006635696299	-0.435915
hsa-let-7e-3p	0	0	0	0	0	0	0	0	0	3.95862	0	0	0	0	0	0	0	0.346593507087334	-0.439847
hsa-let-7e-5p	12.3471	13.0189	13.5384	12.5351	10.8116	11.5386	11.9753	13.8438	12.6265	11.3631	8.13575	14.6937	11.4542	9.77242	13.329	11.5781	10.9379	0.983076649316222	-0.0174189
hsa-let-7f-1-3p	9.13349	11.383	8.83231	0	9.35353	8.22102	0	10.1717	7.05218	8.32664	0	7.35269	0	6.09164	7.29367	0	0	0.253925176291556	2.48463
hsa-let-7f-2-3p	5.57651	5.5474	0	0	4.93968	6.32737	0	5.73825	0	6.20434	0	0	0	0	6.30284	0	0	0.147727347145905	2.12067
hsa-let-7f-5p	15.84	16.6311	17.3025	15.4601	16.4809	16.6919	13.2705	16.7086	14.3842	16.4091	13.0377	16.0598	13.8661	14.1632	15.6875	12.8997	14.1071	0.946398300203252	-0.0502396
hsa-let-7g-3p	0	4.97778	0	0	3.98594	0	0	0	0	0	0	0	0	0	0	0	0	0.173495836046894	1.12047
hsa-let-7g-5p	12.8993	13.0812	13.7209	11.9807	12.8921	12.2165	9.21833	13.1513	11.7966	14.8285	9.13319	12.7104	10.5371	12.1367	12.1427	0	0	0.934773938658271	-0.179523
hsa-let-7i-3p	0	5.5474	0	0	0	4.38028	0	7.59293	0	3.95862	0	0	0	0	0	0	0	0.579103727869762	0.715996
hsa-let-7i-5p	10.0392	9.48785	10.2548	10.7885	9.75155	10.9174	10.2171	10.6661	9.5457	11.0132	0	8.04973	10.068	9.87922	9.09444	0	0	0.407599278360711	-1.69778
hsa-miR-1-3p	9.13349	9.32582	13.1474	12.1099	5.91598	8.70507	0	9.2159	0	12.6541	9.13319	0	0	0	0	0	0	0.952190172094377	0.160935
hsa-miR-1-5p	0	4.02285	0	0	0	0	0	0	0	0	0	0	0	0	0	0	0	0.350616662820207	0.502856
hsa-miR-100-5p	4.60643	4.02285	4.64026	0	0	0	0	0	0	10.5641	0	0	0	0	0	0	0	0.672667703027235	-0.610714
hsa-miR-101-3p	6.56131	0	0	8.56907	0	7.90031	0	5.16674	0	7.8689	0	0	0	10.7716	0	0	0	0.208885917527557	-2.43509
hsa-miR-101-5p	0	0	0	0	0	0	0	0	0	0	0	0	0	0	0	0	0	NA	0
hsa-miR-103a-2-5p	4.60643	0	0	0	0	0	0	0	0	3.95862	0	0	0	0	0	0	0	0.853948632947642	0.135957
hsa-miR-103a-3p	8.54981	7.52407	9.5831	8.56907	9.21625	9.28888	0	10.2565	0	8.32664	0	0	9.36838	10.0717	0	0	0	0.47314235007101	-1.69087
hsa-miR-106a-5p	7.14117	8.2579	7.39716	8.56907	7.36013	6.32737	7.84369	6.14652	8.91873	9.69734	0	0	6.38358	7.08103	6.30284	0	0	0.815627646776748	-0.406226
hsa-miR-106b-3p	8.63704	8.18415	8.67222	6.00298	8.0672	9.65094	0	7.93926	7.05218	10.034	9.13319	7.35269	0	6.09164	7.29367	0	0	0.338797837052563	1.72673
hsa-miR-106b-5p	6.15136	4.02285	5.61104	8.98316	4.93968	0	0	7.59293	7.05218	5.48036	0	0	0	0	0	0	0	0.378639430289784	1.48937
hsa-miR-107	6.88018	4.02285	7.75782	7.57286	7.36013	6.4953	0	7.1363	0	5.48036	0	6.94059	0	7.08103	0	0	0	0.421444930882441	-1.41706
hsa-miR-10a-3p	0	7.26261	9.62744	9.15277	0	0	0	4.20636	0	0	0	0	0	8.88075	0	0	0	0.384791645120761	-1.63982
hsa-miR-10a-5p	6.56131	13.399	10.0089	9.98173	6.49296	3.44795	0	7.71784	0	5.88729	0	0	6.38358	10.6562	0	0	0	0.711229513544854	-0.880347
hsa-miR-10b-3p	4.60643	0	0	0	0	0	0	4.20636	0	3.95862	0	0	0	0	0	0	0	0.449346240528749	0.661751
hsa-miR-10b-5p	9.30313	8.45892	6.59621	0	7.07257	3.44795	0	6.94512	0	6.87505	0	0	0	0	7.29367	0	0	0.112617648720888	3.00426
hsa-miR-1179	5.57651	0	0	0	0	0	0	0	0	3.95862	0	0	0	0	0	0	0	0.760337747640036	0.257217
hsa-miR-1180-3p	6.15136	0	0	0	0	4.38028	0	0	0	0	0	0	0	0	0	0	0	0.761763361265171	0.282221
hsa-miR-1180-5p	0	0	0	7.57286	0	0	0	0	5.4888	0	0	0	0	0	0	0	0	0.888174403625853	-0.155329
hsa-miR-1181	4.60643	0	0	0	0	0	0	0	0	0	0	0	0	0	0	0	0	0.350616662820208	0.575803
hsa-miR-1185-5p	0	0	5.61104	0	0	0	0	0	0	0	0	0	0	0	0	0	0	0.346593507087334	-0.623449
hsa-miR-122-3p	6.15136	0	5.61104	0	0	0	9.10305	5.16674	0	4.91146	0	0	0	6.09164	0	0	0	0.355404111056283	-1.4427
hsa-miR-122-5p	11.0858	9.63351	11.4886	11.7881	10.8813	7.70852	17.6431	10.9212	14.3206	9.81851	11.8315	11.1389	12.1994	10.2415	13.329	0	0	0.991030069320768	0.0251734
hsa-miR-1224-5p	4.60643	0	0	0	0	4.94197	5.54667	0	5.4888	0	0	7.35269	0	6.09164	0	0	0	0.319597928881227	-1.39732
hsa-miR-1226-3p	0	0	0	0	0	0	0	0	0	0	0	0	0	0	0	0	0	NA	0
hsa-miR-1226-5p	0	4.02285	0	0	0	0	0	0	0	0	0	0	0	0	0	0	0	0.350616662820207	0.502856
hsa-miR-1227-3p	0	0	0	0	0	0	0	0	0	3.95862	0	0	0	0	0	0	0	0.346593507087334	-0.439847
hsa-miR-1228-3p	4.60643	0	0	0	0	0	0	0	0	0	0	0	0	0	0	0	0	0.350616662820208	0.575803
hsa-miR-1228-5p	8.71931	4.02285	5.61104	7.98601	4.93968	0	9.51744	8.65316	9.15927	3.95862	0	8.34827	6.38358	6.09164	7.29367	0	0	0.988111342603923	0.026649
hsa-miR-1229-3p	4.60643	4.02285	0	0	0	0	0	0	0	0	0	0	0	0	0	0	0	0.171603600024662	1.07866
hsa-miR-1233-5p	0	0	0	0	0	0	0	0	0	0	0	0	0	0	0	0	0	NA	0
hsa-miR-1236-5p	0	0	6.59621	0	0	0	0	0	0	0	0	0	0	0	0	0	0	0.346593507087334	-0.732912
hsa-miR-1237-5p	4.60643	4.97778	0	0	0	3.44795	0	0	0	0	0	0	0	0	0	0	0	0.372395577895473	0.81492
hsa-miR-1244	0	0	0	0	0	0	0	0	0	0	0	0	0	0	0	0	0	NA	0
hsa-miR-1246	14.5446	12.4472	16.5005	16.7277	13.4292	17.7953	15.7262	14.1062	16.5971	11.8518	13.8856	13.6201	15.2397	13.0592	15.6896	10.9003	12.2593	0.410405431490395	-0.80331
hsa-miR-1247-5p	4.60643	0	0	0	0	0	0	0	0	0	0	0	0	0	0	0	0	0.350616662820208	0.575803
hsa-miR-1248	0	0	0	0	0	4.94197	0	0	0	0	0	0	0	0	0	0	0	0.346593507087334	-0.549108
hsa-miR-1249-3p	0	4.02285	0	0	0	0	0	0	0	0	0	0	0	0	0	0	0	0.350616662820207	0.502856
hsa-miR-1249-5p	0	0	0	6.00298	0	0	0	0	7.05218	0	0	0	0	0	0	0	0	0.849024416839301	0.214526
hsa-miR-1254	0	0	7.17619	0	0	0	0	0	0	0	0	0	0	0	0	0	0	0.346593507087334	-0.797354
hsa-miR-1255b-5p	7.72272	6.53189	0	0	8.80202	0	0	0	6.47265	7.67713	0	0	9.68987	0	8.87249	0	0	0.158545125408479	2.87055
hsa-miR-1258	0	0	0	0	0	0	0	0	0	0	0	0	6.38358	0	0	0	0	0.346593507087334	-0.709286
hsa-miR-125a-3p	6.15136	4.02285	8.17119	8.30679	0	5.91831	8.32732	6.72468	6.47265	5.88729	0	0	6.38358	0	0	0	0	0.287454153369229	-1.85572
hsa-miR-125a-5p	9.50214	10.1804	9.67045	6.00298	5.50889	8.35809	0	8.0384	0	10.4184	0	8.99053	7.95697	8.65887	0	0	10.9379	0.0820001403035095	-3.7345
hsa-miR-125b-1-3p	0	0	0	0	0	0	0	0	0	6.46411	0	0	0	0	0	0	0	0.346593507087334	-0.718234
hsa-miR-125b-2-3p	0	0	0	0	0	0	0	0	0	3.95862	0	0	0	0	0	0	0	0.346593507087334	-0.439847
hsa-miR-125b-5p	9.24877	9.51818	8.90616	0	4.93968	10.9611	10.7642	7.1363	0	12.8402	10.1319	0	0	10.3933	8.87249	0	0	0.92058007024612	0.245919
hsa-miR-126-3p	11.7848	12.0244	10.8858	10.3034	10.4779	11.5859	8.5194	11.3839	7.4645	10.5219	9.13319	9.25309	9.17604	10.5307	10.7447	0	0	0.93511554396606	0.151535
hsa-miR-126-5p	14.2671	14.5643	14.7093	12.3729	14.9801	13.0475	8.5194	14.3975	11.2643	12.3628	10.4536	9.34606	10.7593	11.5627	12.9571	11.1632	0	0.111914970910468	2.70811
hsa-miR-1260a	8.54981	10.408	9.22748	8.30679	0	5.91831	8.10568	6.72468	0	8.91011	0	0	6.38358	0	9.09444	0	0	0.696411999333089	-0.858649
hsa-miR-1260b	6.15136	8.32807	6.18613	0	7.2235	3.44795	7.84369	4.20636	0	5.88729	0	4.41319	0	0	6.30284	0	0	0.573895185394025	0.940043
hsa-miR-1262	4.60643	0	0	0	0	0	7.84369	6.46437	0	0	0	0	0	0	0	0	0	0.692264478302682	0.512328
hsa-miR-1268a	7.3621	6.53189	7.90916	10.6816	5.91598	7.127	6.53115	6.94512	7.05218	5.88729	0	6.36149	0	0	7.29367	0	0	0.91289792998061	0.193428
hsa-miR-1268b	6.15136	5.5474	0	9.44181	3.98594	5.66004	0	6.94512	0	3.95862	0	0	0	0	7.29367	0	0	0.335771941886947	1.62261
hsa-miR-1269b	0	0	0	0	0	0	0	0	0	0	0	0	0	0	0	0	0	NA	0
hsa-miR-127-3p	0	0	0	0	0	0	0	0	0	0	0	0	0	0	0	0	0	NA	0
hsa-miR-127-5p	0	0	0	0	0	0	0	0	0	0	0	0	7.95697	0	0	0	0	0.346593507087334	-0.884108
hsa-miR-1270	0	0	0	0	5.91598	3.44795	0	6.46437	0	0	0	0	0	0	0	0	0	0.310899271497104	1.16444
hsa-miR-1271-5p	0	0	0	0	0	0	0	5.73825	0	5.48036	0	0	0	0	0	0	0	0.909925700035505	0.108353
hsa-miR-1273a	6.88018	8.57889	10.4152	9.56717	8.93923	7.31836	16.7834	7.83279	12.2895	5.88729	14.7156	11.5731	15.1736	12.8254	15.1974	15.4965	17.6306	0.724748005188618	-0.666984
hsa-miR-1273c	4.60643	6.75205	0	6.99169	4.93968	4.38028	5.54667	0	9.04401	5.88729	9.13319	8.04973	6.38358	9.07301	10.929	0	0	0.773876396081222	0.529744
hsa-miR-1273d	5.57651	6.75205	8.58498	6.99169	6.49296	7.22585	0	8.37828	6.47265	6.87505	0	9.20427	6.38358	0	6.30284	0	0	0.98506949841311	-0.0325797
hsa-miR-1273e	10.8687	7.11165	9.04339	8.98316	8.84922	9.48124	8.84055	9.03565	10.2648	7.45591	0	11.9589	9.82721	8.39655	8.61007	0	0	0.480901440362387	-1.37826
hsa-miR-1273f	10.5693	9.35971	11.3762	12.3025	11.4002	11.6977	12.1596	11.5188	12.5334	10.5779	11.3011	12.9402	12.6332	11.5944	11.7767	0	10.9379	0.212267031005773	-1.99478
hsa-miR-1273g-3p	8.94121	9.21908	10.3637	10.5662	9.06451	8.26817	12.3359	9.41353	10.7791	8.25974	10.9387	9.34606	11.5366	10.8785	12.6422	10.9003	12.9373	0.72022348242928	-0.261803
hsa-miR-1273g-5p	5.57651	4.02285	6.18613	6.00298	4.93968	4.94197	0	5.16674	0	0	0	6.94059	0	0	0	0	0	0.88419668072969	-0.211407
hsa-miR-1273h-5p	5.57651	5.5474	6.59621	7.57286	6.90399	7.40529	9.42446	7.83279	9.04401	0	9.13319	6.36149	8.37056	0	8.28907	0	0	0.398759070753048	1.45966
hsa-miR-1275	7.14117	7.26261	7.58873	6.99169	5.91598	0	0	6.94512	0	4.91146	0	8.87049	0	0	0	0	8.94006	0.701290501059367	-0.736604
hsa-miR-1277-3p	0	0	0	0	0	0	0	0	0	0	0	0	0	0	0	0	0	NA	0
hsa-miR-1277-5p	0	0	0	0	0	0	0	0	0	0	0	0	0	0	7.29367	0	0	0.350616662820207	0.911709
hsa-miR-128-1-5p	0	5.5474	0	0	0	0	0	0	0	0	0	0	0	0	0	0	0	0.350616662820207	0.693425
hsa-miR-128-2-5p	0	0	0	0	0	0	0	4.20636	5.4888	0	0	0	0	0	7.87556	0	0	0.0925608765810596	2.19634
hsa-miR-128-3p	9.13349	9.32582	7.17619	0	7.70617	8.40103	0	5.16674	0	10.0539	0	0	0	0	7.29367	0	0	0.354034724189208	1.98034
hsa-miR-1284	0	0	0	0	3.98594	0	0	0	0	0	0	0	0	0	0	0	0	0.350616662820207	0.498243
hsa-miR-1285-3p	5.57651	7.11165	8.67222	8.98316	8.4809	8.83601	10.1017	8.30052	10.4573	5.88729	9.13319	9.04701	0	7.66243	9.74556	10.5785	9.93859	0.427159018377774	0.992085
hsa-miR-1285-5p	6.88018	6.27197	8.04612	0	5.50889	6.4953	0	5.73825	0	7.19452	0	0	0	0	7.87556	0	0	0.359608299915817	1.61925
hsa-miR-1287-5p	0	0	0	0	0	0	0	0	0	0	0	0	0	0	0	0	0	NA	0
hsa-miR-129-5p	0	0	0	0	0	0	0	0	0	0	0	0	0	0	0	0	0	NA	0
hsa-miR-1290	13.0697	10.4242	15.6188	15.6738	13.0519	16.0283	14.8709	13.7167	15.4507	10.9615	13.4162	13.5461	14.7629	11.2409	14.9604	10.5785	9.93859	0.596837743932915	-0.543305
hsa-miR-1291	0	4.02285	0	0	0	3.44795	0	0	0	3.95862	0	0	0	0	0	0	0	0.672431593893289	-0.320096
hsa-miR-1292-3p	6.15136	4.02285	0	0	0	0	0	0	0	3.95862	0	0	0	0	0	0	0	0.406813786078283	0.831929
hsa-miR-1292-5p	0	5.5474	0	0	5.91598	3.44795	0	5.73825	0	5.88729	0	0	0	0	0	0	0	0.397367252469569	1.11296
hsa-miR-1294	0	0	0	0	0	0	0	0	0	0	0	0	0	0	0	0	0	NA	0
hsa-miR-1295a	0	0	0	0	0	0	0	0	0	0	0	0	6.38358	0	0	0	0	0.346593507087334	-0.709286
hsa-miR-1299	0	0	0	0	0	0	0	0	0	0	0	0	0	0	0	0	0	NA	0
hsa-miR-1301-3p	4.60643	4.02285	0	0	3.98594	5.34523	0	6.46437	0	3.95862	0	0	0	0	0	0	0	0.268091796580143	1.35119
hsa-miR-1303	5.57651	4.02285	0	0	0	0	0	0	0	3.95862	0	0	0	0	0	0	0	0.422429311333335	0.760073
hsa-miR-1304-3p	0	4.97778	0	0	0	0	0	0	0	0	0	0	0	0	0	0	0	0.350616662820207	0.622222
hsa-miR-1304-5p	5.57651	4.97778	6.59621	0	6.49296	4.94197	0	6.46437	7.05218	6.20434	0	0	7.37491	0	0	0	0	0.529640939454504	1.02965
hsa-miR-1306-3p	0	0	0	0	0	3.44795	0	0	6.47265	0	0	0	0	0	0	0	0	0.644361056565759	0.425976
hsa-miR-1306-5p	4.60643	4.97778	0	0	5.91598	4.38028	0	4.20636	0	0	0	4.41319	0	0	0	0	0	0.217794147760974	1.48627
hsa-miR-1307-3p	9.4549	7.93715	0	0	5.91598	8.77203	8.84055	4.20636	0	7.45591	8.13575	7.80971	0	8.88075	6.30284	0	0	0.760956754524163	0.60424
hsa-miR-1307-5p	6.56131	4.02285	4.64026	0	3.98594	5.91831	0	0	0	5.48036	0	0	0	0	0	0	0	0.9762526693198	0.03916
hsa-miR-130a-3p	8.13605	8.18415	9.7923	10.1515	10.915	11.5998	0	10.9341	7.4645	9.38843	10.9387	6.36149	7.95697	8.07569	9.87095	0	0	0.517842818445178	1.26919
hsa-miR-130b-3p	7.55365	8.79249	9.94024	10.7885	10.5653	11.0582	10.1017	10.785	9.91723	9.15065	10.7164	11.1258	9.36838	9.07301	9.98631	11.1632	8.94006	0.977810938182323	-0.0146653
hsa-miR-130b-5p	0	7.63895	0	0	6.90399	5.91831	0	5.73825	0	4.91146	0	0	0	0	0	0	0	0.387072058026567	1.33184
hsa-miR-132-3p	0	4.02285	0	0	5.50889	4.38028	0	0	0	0	0	0	0	0	0	0	0	0.463442239942326	0.704769
hsa-miR-1323	0	4.02285	6.59621	0	0	0	0	0	0	0	0	0	0	0	0	0	0	0.799586040996848	-0.230055
hsa-miR-133a-3p	0	4.97778	0	0	0	0	0	0	0	8.4518	0	0	0	0	0	0	0	0.782738062304683	-0.316867
hsa-miR-133b	0	0	0	0	0	0	0	0	0	6.20434	0	0	0	0	0	0	0	0.346593507087334	-0.689371
hsa-miR-134-5p	0	0	4.64026	0	0	0	0	5.73825	0	0	9.13319	0	0	0	6.30284	0	0	0.170753585368545	2.1312
hsa-miR-1343-3p	0	0	0	0	0	4.38028	0	0	0	0	0	0	0	0	0	0	0	0.346593507087334	-0.486698
hsa-miR-135a-3p	0	0	4.64026	0	0	0	0	0	0	7.04361	0	0	0	0	0	0	0	0.17914513447791	-1.29821
hsa-miR-135a-5p	0	0	6.59621	0	0	0	0	0	0	9.90861	0	0	0	0	0	0	0	0.178664776040461	-1.83387
hsa-miR-136-3p	4.60643	0	0	0	0	0	0	0	0	0	0	0	0	0	0	0	0	0.350616662820208	0.575803
hsa-miR-136-5p	0	0	0	0	0	0	0	4.20636	0	0	0	0	0	0	0	0	0	0.350616662820207	0.525795
hsa-miR-139-3p	0	4.97778	0	6.00298	3.98594	0	5.54667	6.14652	0	0	0	0	0	0	0	0	0	0.640626381559444	0.605486
hsa-miR-139-5p	7.55365	8.18415	7.58873	0	5.50889	4.94197	0	6.72468	0	0	0	0	0	6.09164	6.30284	0	11.5226	0.636163300178883	0.93484
hsa-miR-140-3p	8.54981	10.3586	8.04612	6.99169	7.2235	9.57797	8.5194	8.77317	9.45836	8.4518	0	8.43547	7.95697	6.09164	8.61007	0	0	0.781852732851302	-0.497315
hsa-miR-140-5p	5.57651	6.53189	0	0	0	4.94197	0	0	0	7.57076	0	0	0	0	0	0	0	0.929649692396515	0.123247
hsa-miR-142-3p	6.88018	7.39926	7.58873	0	4.93968	8.17228	0	6.94512	0	8.72411	8.13575	0	8.37056	8.07569	0	0	0	0.894863380263874	-0.260431
hsa-miR-142-5p	11.2608	13.5625	11.8577	10.2294	12.1449	13.3876	8.97776	13.4638	11.9324	12.4442	9.71729	11.9663	10.3673	10.4637	10.2856	0	9.93859	0.644422499322607	-0.774366
hsa-miR-143-3p	11.5351	7.52407	6.18613	10.0691	8.35573	8.06956	8.10568	10.0581	10.7425	8.51053	0	9.20427	9.95261	10.2415	9.60822	0	0	0.768840297359673	-0.587506
hsa-miR-143-5p	6.56131	0	0	0	0	0	0	0	0	0	0	0	0	6.09164	0	0	0	0.894701279563267	0.143315
hsa-miR-144-3p	5.57651	0	4.64026	0	0	3.44795	0	0	0	4.91146	0	0	0	6.09164	0	0	0	0.220415481962907	-1.42419
hsa-miR-144-5p	7.87404	7.84443	4.64026	0	6.90399	6.4953	0	5.16674	0	8.39058	0	0	0	8.07569	7.29367	0	0	0.481175637957966	1.31849
hsa-miR-145-3p	8.71931	5.5474	0	6.00298	6.90399	5.91831	0	7.71784	0	7.33113	0	0	0	8.07569	0	0	0	0.761340556227892	0.57461
hsa-miR-145-5p	11.3279	9.95507	0	6.99169	5.50889	10.4802	0	8.88395	7.78479	8.32664	8.13575	0	7.37491	8.65887	6.30284	0	8.94006	0.413533919088652	1.59602
hsa-miR-1468-5p	0	5.5474	0	0	5.91598	0	0	0	0	3.95862	0	0	0	0	0	0	0	0.360690837399939	0.993076
hsa-miR-1469	4.60643	0	0	0	5.91598	0	0	0	0	0	0	0	0	0	0	0	0	0.174293568445903	1.3153
hsa-miR-146a-3p	4.60643	0	0	0	0	0	0	0	0	6.20434	0	0	0	0	0	0	0	0.901085552351641	-0.113568
hsa-miR-146a-5p	13.0539	14.2419	13.2887	13.4642	16.5799	13.1643	10.1017	13.2242	12.8744	15.8813	11.8315	7.52163	11.0107	12.7985	12.2155	0	8.94006	0.982471211638294	-0.0441408
hsa-miR-146b-3p	0	0	0	0	0	4.38028	0	0	0	0	0	0	0	0	0	0	0	0.346593507087334	-0.486698
hsa-miR-146b-5p	12.1756	14.6421	11.8104	10.1515	14.4816	12.4049	8.97776	11.8269	11.6065	13.5546	11.5905	8.25546	6.38358	11.2002	10.929	0	0	0.434126634504077	1.71337
hsa-miR-148a-3p	10.6966	5.5474	5.61104	0	5.50889	5.34523	0	0	0	9.22268	0	0	0	0	0	0	0	0.801494763159885	0.477002
hsa-miR-148a-5p	0	0	0	0	0	0	0	0	0	3.95862	0	0	0	0	0	0	0	0.346593507087334	-0.439847
hsa-miR-148b-3p	7.72272	0	0	0	3.98594	6.6457	0	4.20636	5.4888	6.20434	0	6.36149	0	0	6.30284	0	0	0.398765172739361	1.32872
hsa-miR-149-3p	0	0	0	0	0	0	0	4.20636	0	0	0	0	6.38358	0	0	0	0	0.838301421707853	-0.183492
hsa-miR-149-5p	0	4.02285	0	0	3.98594	0	0	0	0	0	0	0	0	0	0	0	0	0.170475930059008	1.0011
hsa-miR-150-3p	0	4.97778	7.39716	0	3.98594	3.44795	8.32732	6.14652	6.47265	0	0	8.5177	0	0	0	0	0	0.824689502283913	-0.37882
hsa-miR-150-5p	10.1619	13.0504	11.8104	6.00298	10.9479	9.80276	8.10568	9.25765	7.78479	11.1301	9.13319	0	8.69161	9.97865	10.0931	0	0	0.46281990114975	1.52337
hsa-miR-151a-3p	10.7366	10.1025	9.16869	9.15277	10.0018	6.6457	10.2715	10.3939	9.5457	8.7729	8.13575	8.5955	9.68987	9.39441	9.60822	0	0	0.719272296798043	0.599854
hsa-miR-151a-5p	10.9896	6.27197	5.61104	8.30679	6.71306	5.66004	8.68889	7.83279	8.26835	5.48036	0	0	6.38358	0	6.30284	0	0	0.471555021973932	1.33836
hsa-miR-151b	11.3667	6.53189	6.59621	8.56907	7.36013	6.32737	8.68889	8.52226	9.04401	6.46411	0	0	7.37491	0	6.30284	0	0	0.525579605866745	1.2498
hsa-miR-152-3p	8.45696	4.02285	4.64026	0	0	0	0	6.72468	0	0	0	7.80971	0	0	0	0	0	0.527256995335535	1.01723
hsa-miR-153-3p	0	5.9547	0	0	0	0	0	0	0	0	0	0	0	0	0	0	0	0.350616662820207	0.744338
hsa-miR-1537-5p	0	0	0	0	0	0	0	0	0	4.91146	0	0	0	7.66243	0	0	0	0.180453652172031	-1.3971
hsa-miR-154-5p	0	0	0	0	0	0	0	0	0	5.48036	0	0	0	0	0	0	0	0.346593507087334	-0.608929
hsa-miR-155-3p	0	8.39498	4.64026	0	5.50889	5.91831	0	4.20636	0	4.91146	0	0	0	0	0	0	0	0.715146392094807	0.544885
hsa-miR-155-5p	5.57651	8.18415	7.17619	0	0	4.38028	0	4.20636	0	5.48036	0	0	0	0	0	0	0	0.819236453030557	0.352895
hsa-miR-15a-3p	4.60643	5.9547	0	0	3.98594	4.94197	0	5.73825	0	5.48036	0	0	0	0	0	0	0	0.288159556226314	1.37763
hsa-miR-15a-5p	0	0	5.61104	0	0	5.34523	0	4.20636	0	4.91146	0	0	0	0	0	0	0	0.250539905976671	-1.23729
hsa-miR-15b-3p	9.24877	10.1025	9.04339	6.99169	9.53769	8.40103	0	7.83279	0	10.8635	0	0	0	9.65708	0	0	0	0.867280037192723	-0.404969
hsa-miR-15b-5p	7.14117	8.79249	4.64026	7.57286	7.2235	8.48325	0	7.93926	0	9.84156	0	0	0	7.66243	0	0	0	0.863805364953623	-0.357434
hsa-miR-16-2-3p	7.14117	9.21908	8.17119	6.00298	7.59979	5.34523	0	0	0	9.99341	0	0	0	8.65887	0	0	0	0.551497649993809	-1.24629
hsa-miR-16-5p	9.86942	12.3195	10.3896	6.99169	10.1785	10.3978	0	10.6188	0	13.1506	0	0	9.36838	10.6562	8.87249	0	0	0.913232684131064	-0.290352
hsa-miR-17-3p	0	6.75205	5.61104	0	5.91598	7.22585	0	7.1363	6.47265	5.88729	0	0	0	6.09164	0	0	0	0.75565569296531	0.527309
hsa-miR-17-5p	11.3014	11.6664	11.7813	10.1515	11.447	10.4601	9.42446	10.3939	10.5017	13.3223	8.13575	9.83727	7.95697	11.1154	10.0931	0	0	0.938634024680014	-0.146394
hsa-miR-181a-2-3p	0	0	0	0	3.98594	0	0	4.20636	0	5.48036	0	0	0	0	0	0	0	0.653529436411511	0.415109
hsa-miR-181a-3p	0	6.27197	4.64026	0	5.50889	4.94197	0	0	0	6.87505	0	0	0	0	0	0	0	0.79503086335412	-0.355979
hsa-miR-181a-5p	8.35771	12.17	10.1061	8.56907	11.7378	11.7609	0	9.82804	7.4645	13.0674	0	8.5177	9.36838	10.2415	0	0	0	0.486174383612232	-1.76425
hsa-miR-181b-2-3p	0	0	0	0	0	0	0	0	0	4.91146	0	0	0	0	0	0	0	0.346593507087334	-0.545718
hsa-miR-181b-3p	0	4.02285	0	0	5.91598	4.38028	0	4.20636	0	8.56696	0	0	0	0	0	0	0	0.809841221896122	0.329566
hsa-miR-181b-5p	0	9.97708	10.1674	0	10.5653	11.5046	0	8.13116	10.158	11.8799	0	0	8.37056	8.65887	7.87556	0	0	0.932037931571317	0.21824
hsa-miR-181c-3p	0	0	0	0	0	4.38028	0	0	0	3.95862	0	7.35269	0	0	0	0	0	0.0960820521172696	-1.74351
hsa-miR-181c-5p	4.60643	6.27197	0	0	4.93968	6.90633	0	0	0	7.7762	0	0	0	0	0	0	0	0.815802519647374	0.345868
hsa-miR-181d-3p	0	0	0	0	0	5.66004	0	0	6.47265	0	0	0	0	0	0	0	8.94006	0.562543064761289	-0.813152
hsa-miR-181d-5p	0	4.02285	7.17619	0	4.93968	6.6457	0	5.16674	0	3.95862	0	0	0	0	0	0	0	0.878517926809267	-0.209453
hsa-miR-182-5p	0	0	0	0	0	3.44795	0	0	0	4.91146	0	0	0	0	0	0	0	0.176382622041148	-0.928823
hsa-miR-183-5p	7.3621	5.9547	7.90916	0	7.2235	3.44795	0	6.46437	6.47265	7.57076	0	0	9.82721	6.09164	0	0	0	0.86635235626925	0.312808
hsa-miR-184	0	0	0	8.30679	3.98594	0	7.52333	0	0	0	0	7.67285	6.38358	0	0	0	0	0.0732306846071906	-2.82249
hsa-miR-185-3p	0	4.02285	0	0	0	0	0	0	0	0	0	0	0	0	0	0	0	0.350616662820207	0.502856
hsa-miR-185-5p	11.7558	9.8155	11.9035	12.0892	10.9261	11.5624	11.5603	12.0979	12.086	10.3068	10.7164	13.2327	12.8258	11.071	11.6068	0	12.1074	0.21692413548872	-1.97545
hsa-miR-186-3p	0	0	0	0	0	4.38028	0	0	0	0	0	0	0	0	0	0	0	0.346593507087334	-0.486698
hsa-miR-186-5p	9.19228	10.0201	8.17119	7.57286	10.0831	7.56486	0	6.72468	0	12.225	0	0	0	6.09164	0	0	0	0.958905526224468	-0.122543
hsa-miR-187-3p	0	4.02285	0	0	0	0	0	0	0	0	0	0	0	0	0	0	0	0.350616662820207	0.502856
hsa-miR-188-5p	0	0	5.61104	0	0	0	0	0	0	0	0	5.95229	0	0	0	0	0	0.169231422351659	-1.28481
hsa-miR-18a-3p	4.60643	7.11165	0	0	5.50889	5.66004	0	0	0	3.95862	0	0	0	0	0	0	0	0.418618173894539	1.08463
hsa-miR-18a-5p	0	0	0	0	0	0	0	0	0	0	0	0	0	0	0	0	0	NA	0
hsa-miR-1908-5p	5.57651	6.53189	4.64026	0	5.50889	6.13729	6.53115	6.94512	6.47265	5.48036	9.13319	0	7.37491	0	0	0	0	0.311713817077298	1.66948
hsa-miR-1909-3p	0	0	0	0	0	0	0	0	0	0	0	0	0	0	0	0	0	NA	0
hsa-miR-1909-5p	0	0	0	0	0	0	0	0	0	3.95862	0	0	0	0	0	0	0	0.346593507087334	-0.439847
hsa-miR-190a-3p	7.14117	0	0	0	0	0	0	0	0	4.91146	0	0	0	0	0	0	0	0.746024609995354	0.346928
hsa-miR-190a-5p	0	0	0	0	0	0	0	0	0	5.48036	0	0	0	0	0	0	0	0.346593507087334	-0.608929
hsa-miR-190b	4.60643	0	0	0	9.50858	5.91831	0	4.20636	0	5.88729	0	0	0	0	0	0	0	0.531364887883188	0.978437
hsa-miR-191-3p	5.57651	6.53189	6.59621	0	6.49296	3.44795	0	0	0	5.48036	0	0	0	0	0	0	0	0.685966775802785	0.600224
hsa-miR-191-5p	13.3242	15.3984	14.5179	13.8813	15.555	13.4048	12.9165	15.2777	12.5334	15.2372	10.7164	13.3213	11.5366	12.5784	13.092	0	9.93859	0.592844883974951	-1.04982
hsa-miR-1910-3p	4.60643	0	7.17619	0	8.70271	7.02088	7.84369	6.72468	0	4.91146	0	5.37893	8.37056	0	0	0	0	0.266349983062239	-2.01819
hsa-miR-1915-3p	0	0	0	0	0	4.38028	0	0	0	0	0	0	6.38358	0	6.30284	0	0	0.72275010564688	-0.40813
hsa-miR-192-3p	0	0	0	0	0	0	0	0	0	0	0	0	0	0	0	0	0	NA	0
hsa-miR-192-5p	7.55365	7.26261	7.17619	0	7.2235	5.66004	9.32507	7.71784	0	9.74703	0	0	7.37491	9.24264	8.28907	0	0	0.753339579805859	-0.635931
hsa-miR-193a-3p	6.88018	0	0	0	0	5.34523	0	0	0	0	0	0	0	0	0	0	0	0.803090453543402	0.266109
hsa-miR-193a-5p	12.4042	8.18415	7.90916	9.78929	8.41967	11.1864	12.8285	8.77317	11.3876	7.45591	10.7164	9.43339	11.2248	11.9287	8.28907	0	0	0.766193006672072	-0.562236
hsa-miR-193b-3p	9.13349	4.02285	0	0	3.98594	3.44795	0	0	0	6.87505	0	0	0	7.08103	0	0	0	0.895777345143891	0.209004
hsa-miR-193b-5p	9.54788	5.5474	7.58873	10.2294	7.36013	4.94197	12.925	7.83279	12.0714	5.48036	10.4536	9.63106	11.9515	9.07301	8.61007	12.1629	9.93859	0.926527470779187	0.113848
hsa-miR-194-3p	0	0	0	0	0	0	8.68889	4.20636	0	4.91146	0	0	0	0	0	0	0	0.4175268985382	-0.985356
hsa-miR-194-5p	7.14117	7.39926	0	0	0	6.32737	11.16	0	0	7.45591	0	0	0	7.08103	0	0	0	0.372958942078198	-1.7407
hsa-miR-195-3p	4.60643	0	0	0	0	0	0	0	0	0	0	0	0	0	0	0	0	0.350616662820208	0.575803
hsa-miR-195-5p	4.60643	0	0	0	0	4.38028	0	5.73825	0	4.91146	0	0	6.38358	7.08103	0	0	0	0.370997728261632	-1.2354
hsa-miR-196a-5p	9.54788	7.26261	0	0	7.2235	0	6.53115	9.12859	0	8.32664	0	5.37893	7.37491	0	0	0	0	0.60194148127433	1.07736
hsa-miR-196b-3p	0	5.5474	0	0	0	0	0	0	0	5.48036	0	0	0	0	0	0	0	0.92830453389172	0.0844962
hsa-miR-196b-5p	7.14117	10.408	6.59621	6.99169	0	0	0	6.46437	0	12.3983	0	0	6.38358	7.66243	0	0	0	0.511769743165712	-1.44632
hsa-miR-197-3p	5.57651	5.5474	0	0	4.93968	3.44795	0	5.73825	0	4.91146	0	0	0	0	0	0	0	0.163503316806676	1.79641
hsa-miR-197-5p	4.60643	5.5474	6.18613	6.00298	6.71306	4.38028	9.21833	8.30052	0	0	0	9.25309	8.37056	0	0	0	0	0.36914185657545	-1.67756
hsa-miR-1972	5.57651	0	6.59621	0	7.2235	0	0	5.16674	0	0	0	0	0	7.08103	0	0	0	0.635895918177899	0.726152
hsa-miR-198	0	0	0	0	0	0	0	0	0	0	0	0	0	6.09164	0	0	0	0.346593507087334	-0.676849
hsa-miR-199a-3p	11.841	9.1038	10.1674	8.56907	8.93923	10.65	0	9.6197	0	12.2681	0	0	0	10.6562	10.4554	0	0	0.8715867629383	0.432567
hsa-miR-199a-5p	11.7163	8.10642	5.61104	6.99169	5.91598	4.38028	8.10568	8.93631	0	11.4024	0	0	10.3673	10.0717	7.29367	0	0	0.625909912566811	-1.07947
hsa-miR-199b-3p	11.841	9.1038	10.1674	8.56907	8.93923	10.65	0	9.6197	0	12.2681	0	0	0	10.6562	10.4554	0	0	0.8715867629383	0.432567
hsa-miR-199b-5p	9.40606	8.63532	6.18613	6.99169	6.71306	10.7025	0	7.45618	0	12.3265	0	0	6.38358	8.39655	7.29367	0	0	0.739827812167059	-0.727179
hsa-miR-19a-3p	6.88018	7.26261	4.64026	6.00298	7.07257	5.66004	5.54667	7.45618	0	12.496	8.13575	0	0	8.07569	0	0	0	0.954703090545291	-0.112599
hsa-miR-19b-1-5p	0	0	0	0	0	0	0	4.20636	0	4.91146	0	0	0	0	0	0	0	0.979372081483437	-0.0199235
hsa-miR-19b-3p	10.191	12.8202	10.8674	10.1515	11.8923	12.2462	0	11.9593	8.46041	16.2042	13.9887	0	12.3207	13.179	11.6772	0	9.93859	0.782321710489532	0.689451
hsa-miR-200b-3p	0	0	0	0	3.98594	0	0	4.20636	0	3.95862	0	0	0	0	0	0	0	0.480013224071601	0.584191
hsa-miR-200b-5p	0	0	0	0	3.98594	3.44795	0	0	0	0	0	0	0	0	0	0	0	0.857354748234503	0.115137
hsa-miR-200c-3p	5.57651	5.5474	5.61104	0	5.50889	5.34523	0	4.20636	0	0	0	4.41319	0	0	0	0	0	0.506447501866298	0.897177
hsa-miR-202-3p	0	0	0	0	0	0	0	0	5.4888	0	0	0	0	0	0	0	0	0.350616662820207	0.6861
hsa-miR-202-5p	0	0	0	0	0	0	0	0	0	0	0	0	0	0	0	0	0	NA	0
hsa-miR-203a-3p	0	0	0	0	0	0	7.84369	4.20636	0	3.95862	0	0	0	0	6.30284	0	0	0.998600398532674	0.00228135
hsa-miR-204-3p	0	0	0	0	0	0	0	0	0	0	0	0	0	0	0	0	0	NA	0
hsa-miR-204-5p	0	0	0	0	0	0	0	4.20636	0	0	0	0	0	0	0	0	0	0.350616662820207	0.525795
hsa-miR-205-5p	0	0	5.61104	0	0	0	7.84369	0	0	3.95862	0	0	0	0	0	0	0	0.0945632321424994	-1.93482
hsa-miR-206	0	0	4.64026	6.00298	0	0	10.4234	0	0	0	0	0	7.37491	0	0	0	0	0.0470247779256963	-3.16017
hsa-miR-20a-3p	4.60643	6.27197	0	0	5.50889	4.38028	0	0	0	7.33113	0	0	0	0	0	0	0	0.588674496609793	0.747143
hsa-miR-20a-5p	6.56131	7.93715	8.9764	7.98601	7.36013	5.34523	0	5.16674	5.4888	10.1494	0	0	0	8.39655	0	0	0	0.809651018968504	-0.475018
hsa-miR-20b-5p	6.15136	4.02285	7.58873	6.00298	0	0	0	5.73825	0	6.46411	0	0	0	7.08103	0	0	0	0.520323500301254	-1.02615
hsa-miR-21-3p	6.15136	5.5474	4.64026	0	0	5.91831	0	0	0	3.95862	0	0	0	0	0	0	0	0.906768214739952	-0.150677
hsa-miR-21-5p	13.4857	11.1018	10.2828	10.736	11.9955	11.1428	8.10568	10.2147	8.62988	13.2509	0	6.94059	7.95697	11.2002	0	0	0	0.449322818593491	-1.91778
hsa-miR-210-3p	6.88018	4.02285	5.61104	0	0	6.13729	0	4.20636	0	6.87505	9.13319	7.67285	9.53806	7.08103	0	0	0	0.345338778862096	-1.73805
hsa-miR-210-5p	0	0	0	0	0	4.38028	0	0	0	0	0	0	0	0	0	0	0	0.346593507087334	-0.486698
hsa-miR-2110	8.45696	4.97778	4.64026	7.57286	7.98506	6.13729	8.10568	4.20636	9.62806	8.18959	0	9.43339	6.38358	7.66243	0	0	0	0.252752926514654	-2.05157
hsa-miR-2115-3p	0	0	0	0	0	0	0	0	0	0	0	0	0	0	7.87556	0	0	0.350616662820207	0.984445
hsa-miR-212-3p	0	4.02285	0	0	0	0	0	0	0	0	0	0	0	0	0	0	0	0.350616662820207	0.502856
hsa-miR-214-3p	10.5012	8.57889	9.33834	10.3034	8.84922	6.6457	12.0704	11.4484	11.9161	8.91011	0	12.0166	11.3209	10.1591	11.8698	0	11.2596	0.246675736877789	-2.32946
hsa-miR-215-5p	0	0	0	0	0	0	0	0	0	0	0	0	0	0	0	0	0	NA	0
hsa-miR-216b-5p	0	0	0	0	0	0	0	0	0	4.91146	0	0	0	0	0	0	0	0.346593507087334	-0.545718
hsa-miR-217	0	0	0	0	0	0	0	0	0	3.95862	0	0	0	0	0	0	0	0.346593507087334	-0.439847
hsa-miR-218-5p	0	0	0	0	0	0	0	0	0	4.91146	0	0	0	0	0	0	0	0.346593507087334	-0.545718
hsa-miR-219a-1-3p	0	0	0	0	0	3.44795	0	0	0	0	0	0	0	0	0	0	0	0.346593507087334	-0.383105
hsa-miR-219a-5p	0	0	0	0	0	0	0	0	0	0	0	0	0	0	0	0	0	NA	0
hsa-miR-219b-5p	0	0	0	0	0	0	0	0	0	0	0	0	0	0	0	0	0	NA	0
hsa-miR-22-3p	8.35771	5.9547	6.59621	8.30679	0	4.94197	8.84055	0	8.46041	8.03813	0	7.16131	0	7.66243	6.30284	0	0	0.268092685889681	-2.09303
hsa-miR-22-5p	6.88018	0	0	0	0	0	0	0	0	3.95862	0	0	0	0	0	0	0	0.672374630038503	0.420176
hsa-miR-221-3p	8.35771	11.03	8.17119	8.56907	12.0721	12.0578	0	10.4308	5.4888	12.0229	8.13575	0	7.37491	11.4284	8.61007	0	10.9379	0.934106985228625	0.175418
hsa-miR-221-5p	0	5.9547	0	0	0	0	0	0	0	0	0	0	0	0	0	0	0	0.350616662820207	0.744338
hsa-miR-222-3p	7.72272	10.687	5.61104	0	9.17978	9.68608	7.84369	8.71441	0	9.90861	8.13575	0	8.69161	6.09164	0	0	0	0.913600347894715	0.24022
hsa-miR-222-5p	5.57651	7.74535	6.18613	0	5.50889	6.4953	0	0	0	6.87505	0	0	0	6.09164	0	0	0	0.764907521005527	-0.495949
hsa-miR-223-3p	14.3339	15.8238	11.3891	11.3384	15.5144	13.9397	11.1885	14.3147	13.0034	15.7692	10.1319	9.98911	10.2743	13.0592	10.929	0	11.2596	0.893353756798792	-0.266618
hsa-miR-223-5p	9.677	11.0918	7.75782	0	9.17978	9.39889	5.54667	10.3366	0	10.2389	0	9.51573	8.37056	0	6.30284	0	0	0.940379831253764	0.175874
hsa-miR-224-5p	9.59222	7.39926	7.58873	0	7.2235	7.63848	9.51744	8.13116	7.4645	10.6185	8.13575	0	6.38358	10.3194	7.87556	11.7479	0	0.129096020172194	2.66111
hsa-miR-2276-3p	0	0	0	0	0	0	0	0	0	3.95862	0	0	0	0	0	0	0	0.346593507087334	-0.439847
hsa-miR-2277-3p	4.60643	4.02285	0	0	0	0	0	0	0	0	0	0	0	0	0	0	0	0.171603600024662	1.07866
hsa-miR-2278	4.60643	0	0	0	0	3.44795	7.84369	4.20636	0	0	0	0	0	0	0	0	0	0.896795855940089	-0.153028
hsa-miR-2355-3p	0	0	0	0	0	3.44795	0	0	0	0	0	0	0	0	0	0	0	0.346593507087334	-0.383105
hsa-miR-2355-5p	0	4.97778	0	0	0	0	0	0	0	0	0	0	0	0	0	0	0	0.350616662820207	0.622222
hsa-miR-2392	0	4.02285	0	6.00298	0	0	0	0	0	0	0	0	0	0	7.87556	0	0	0.518990938199561	0.820304
hsa-miR-23a-3p	14.114	15.9246	14.1127	13.0139	15.7081	15.4786	12.8103	14.8403	13.596	15.2416	12.1309	13.4181	12.067	13.1998	12.1427	0	12.5223	0.529244061027678	-1.23339
hsa-miR-23a-5p	8.87097	9.35971	11.1965	9.6825	8.89492	8.83601	11.1308	11.2351	9.62806	8.32664	0	12.1515	9.95261	0	8.28907	0	0	0.693436387013852	-0.884894
hsa-miR-23b-3p	10.9729	12.3066	11.9566	9.30452	10.937	11.0913	11.6034	11.7114	10.2648	11.1301	11.3011	8.43547	8.37056	9.87922	9.74556	0	0	0.764192528200009	0.569239
hsa-miR-23b-5p	4.60643	4.97778	4.64026	0	0	0	0	0	0	0	0	0	0	0	0	0	0	0.48104218822399	0.682441
hsa-miR-23c	0	5.5474	0	0	5.50889	0	8.32732	0	0	3.95862	0	0	0	0	0	0	0	0.990003649681844	0.0169314
hsa-miR-24-1-5p	0	0	0	0	0	0	0	0	0	0	0	0	0	0	0	0	0	NA	0
hsa-miR-24-2-5p	5.57651	5.5474	0	0	0	5.34523	0	5.73825	0	3.95862	0	0	0	0	0	0	0	0.402896964782467	1.07401
hsa-miR-24-3p	12.1901	13.1912	11.867	9.78929	10.937	13.829	10.2171	12.8677	11.6267	12.8601	11.1313	12.463	7.37491	9.65708	11.3725	11.8999	0	0.170976046711275	2.11786
hsa-miR-2467-3p	0	0	0	0	0	0	0	0	0	0	0	0	0	0	0	0	0	NA	0
hsa-miR-25-3p	13.453	15.148	13.1283	11.5657	15.7303	15.1127	10.7258	13.6575	12.1981	15.9495	13.2182	11.4424	11.1742	13.7071	11.9287	11.8999	8.94006	0.292476137725517	0.98803
hsa-miR-25-5p	5.57651	8.97851	8.04612	6.00298	6.49296	6.90633	7.1109	8.13116	5.4888	7.04361	0	9.04701	7.95697	0	8.87249	0	0	0.841484656698374	-0.347882
hsa-miR-26a-1-3p	4.60643	4.97778	0	0	0	4.94197	0	0	0	0	0	0	0	0	0	0	0	0.510220237588246	0.648918
hsa-miR-26a-2-3p	7.55365	5.9547	0	0	7.07257	5.66004	0	0	0	6.68416	0	0	0	0	0	0	0	0.454738457950101	1.20104
hsa-miR-26a-5p	9.63523	9.68789	7.58873	0	9.14237	9.89577	7.52333	9.82804	8.46041	9.99341	0	8.43547	9.17604	0	9.60822	0	0	0.584596079496867	1.19941
hsa-miR-26b-3p	6.15136	8.57889	0	6.00298	6.23313	3.44795	0	6.72468	0	6.87505	0	0	0	0	0	0	0	0.33365720816705	1.64701
hsa-miR-26b-5p	0	6.53189	6.91515	6.00298	8.35573	8.59842	0	6.14652	7.4645	8.99482	0	7.35269	7.37491	0	9.45643	0	0	0.885733904172315	-0.282168
hsa-miR-27a-3p	6.15136	7.11165	0	0	5.91598	7.22585	0	0	0	8.51053	0	0	0	0	0	0	0	0.700172714158471	0.648887
hsa-miR-27a-5p	0	6.53189	0	0	0	5.34523	0	5.16674	0	6.20434	0	0	0	0	0	0	0	0.89135160471974	0.179044
hsa-miR-27b-3p	4.60643	6.53189	0	0	4.93968	6.90633	0	0	0	7.57076	0	0	0	0	0	0	0	0.787376437087687	0.401184
hsa-miR-27b-5p	0	0	0	0	0	3.44795	0	4.20636	0	3.95862	0	0	0	7.08103	0	0	0	0.305402885233404	-1.08394
hsa-miR-28-3p	8.71931	11.494	6.18613	6.00298	10.2329	9.54005	8.10568	7.71784	6.47265	11.3062	0	8.34827	0	7.08103	6.30284	0	0	0.968022115841674	0.0818515
hsa-miR-28-5p	8.87097	6.53189	8.04612	0	7.36013	7.70852	5.54667	5.16674	7.05218	9.41941	8.13575	0	0	0	7.87556	0	8.94006	0.279181663636936	1.9674
hsa-miR-296-3p	6.15136	0	4.64026	0	0	0	0	0	0	0	0	0	0	0	0	0	0	0.788826681338533	0.253335
hsa-miR-299-5p	0	0	0	0	0	0	0	0	0	0	0	0	0	0	0	0	0	NA	0
hsa-miR-29a-3p	10.9729	11.9428	7.39716	7.98601	9.75155	10.5582	0	9.45	0	10.4931	0	4.41319	0	8.07569	7.29367	0	0	0.761001644925265	0.740455
hsa-miR-29a-5p	0	0	0	0	3.98594	0	0	0	0	0	0	0	0	0	0	0	0	0.350616662820207	0.498243
hsa-miR-29b-1-5p	4.60643	4.02285	0	6.00298	0	3.44795	0	0	0	5.88729	0	0	0	0	0	0	0	0.589445757230189	-0.625587
hsa-miR-29b-2-5p	0	0	0	0	0	0	0	0	0	0	0	0	0	0	0	0	0	NA	0
hsa-miR-29b-3p	12.0541	11.9977	10.042	10.3034	12.4079	10.4396	6.53115	11.5859	10.0426	11.8965	0	8.80649	0	10.7716	9.60822	0	0	0.740346825783125	0.818634
hsa-miR-29c-3p	8.01099	8.57889	6.59621	6.00298	7.98506	6.6457	0	7.59293	8.78152	8.03813	0	0	6.38358	7.66243	0	0	0	0.786220537653084	0.526559
hsa-miR-29c-5p	6.88018	7.39926	0	0	6.71306	6.13729	0	0	0	6.20434	0	5.95229	6.38358	0	6.30284	0	0	0.697390478049264	0.669973
hsa-miR-301a-3p	0	0	0	0	0	3.44795	0	7.45618	0	0	0	0	0	0	0	0	0	0.598714148255802	0.548917
hsa-miR-301b-3p	0	0	0	0	0	4.38028	0	0	0	0	0	0	0	0	0	0	0	0.346593507087334	-0.486698
hsa-miR-3064-5p	0	0	0	0	0	0	0	0	0	3.95862	0	0	0	0	0	0	0	0.346593507087334	-0.439847
hsa-miR-3065-5p	0	4.02285	0	0	0	0	0	4.20636	0	0	0	0	0	0	0	0	0	0.170594009815969	1.02865
hsa-miR-3074-3p	0	0	0	0	0	0	0	4.20636	0	0	0	0	0	0	0	0	0	0.350616662820207	0.525795
hsa-miR-30a-3p	9.35551	8.84129	6.91515	6.99169	6.71306	5.91831	7.1109	7.45618	9.15927	8.7729	0	0	8.69161	8.65887	7.29367	0	0	0.909983404192988	0.206881
hsa-miR-30a-5p	4.60643	0	0	0	0	0	0	0	5.4888	0	0	0	0	0	0	0	0	0.172361214772171	1.2619
hsa-miR-30b-3p	6.88018	7.39926	8.67222	6.99169	8.80202	6.78189	7.52333	9.3377	0	6.87505	0	9.04701	6.38358	0	9.09444	0	0	0.752080252879656	-0.619109
hsa-miR-30b-5p	5.57651	8.02427	4.64026	0	0	4.38028	0	5.16674	0	7.04361	0	0	0	8.07569	0	0	0	0.83936473335535	-0.336266
hsa-miR-30c-1-3p	4.60643	6.75205	8.04612	6.00298	8.75322	6.90633	5.54667	8.45206	0	6.46411	0	8.15626	0	0	7.29367	0	0	0.962479592740159	-0.0869827
hsa-miR-30c-2-3p	6.15136	0	0	0	0	0	0	4.20636	0	0	0	6.36149	0	0	0	0	0	0.607506818081084	0.587882
hsa-miR-30c-5p	7.14117	10.5469	7.90916	0	7.2235	7.31836	0	8.45206	0	8.4518	0	0	0	7.08103	0	13.0372	0	0.313625684623721	2.38229
hsa-miR-30d-3p	0	0	0	0	0	0	0	0	0	3.95862	0	0	0	0	0	0	0	0.346593507087334	-0.439847
hsa-miR-30d-5p	6.15136	5.5474	6.59621	0	6.23313	7.70852	0	5.16674	0	5.88729	0	0	0	0	0	0	0	0.688862145890957	0.64377
hsa-miR-30e-3p	11.1165	12.6285	9.53736	6.00298	12.2585	11.0715	7.84369	10.7118	8.26835	13.3706	8.13575	8.34827	6.38358	9.87922	7.87556	0	0	0.67162511309889	0.825783
hsa-miR-30e-5p	0	4.02285	4.64026	0	0	3.44795	0	0	0	0	0	0	0	0	0	0	0	0.62146536917035	-0.395834
hsa-miR-3121-3p	0	5.5474	0	0	0	0	0	0	0	0	0	0	0	0	0	0	0	0.350616662820207	0.693425
hsa-miR-3126-5p	5.57651	0	0	0	0	0	0	0	0	0	0	0	0	0	0	0	0	0.350616662820207	0.697063
hsa-miR-3127-5p	0	4.97778	0	0	0	0	0	0	0	3.95862	0	0	0	0	0	0	0	0.814595389828985	0.182375
hsa-miR-3130-3p	0	0	7.17619	0	0	0	0	0	0	4.91146	0	0	0	0	0	0	0	0.177439914487994	-1.34307
hsa-miR-3134	0	4.02285	0	6.00298	0	0	0	0	0	0	0	0	0	0	0	0	0	0.846968709429181	-0.164141
hsa-miR-3135b	5.57651	0	4.64026	0	5.50889	3.44795	0	5.73825	7.05218	4.91146	0	7.67285	0	0	0	0	0	0.654169094389495	0.687532
hsa-miR-3136-3p	0	0	0	0	0	0	0	0	0	3.95862	0	0	0	0	0	0	0	0.346593507087334	-0.439847
hsa-miR-3138	5.57651	4.02285	4.64026	8.56907	0	5.66004	7.52333	8.13116	5.4888	5.48036	0	8.99053	7.37491	7.08103	7.29367	0	0	0.143468317722971	-2.33249
hsa-miR-3141	0	0	0	0	0	3.44795	0	0	0	0	0	6.36149	0	0	0	0	0	0.189815395537402	-1.08994
hsa-miR-3143	4.60643	0	0	0	0	0	0	0	0	0	0	0	0	0	0	0	0	0.350616662820208	0.575803
hsa-miR-3146	0	0	0	0	0	0	0	0	0	0	0	0	0	0	0	0	0	NA	0
hsa-miR-3147	0	4.02285	6.91515	0	0	0	0	0	0	0	0	0	0	0	0	0	0	0.77688251424881	-0.265494
hsa-miR-3150a-5p	0	0	0	0	0	0	0	0	0	0	0	0	0	0	0	0	0	NA	0
hsa-miR-3150b-3p	0	0	0	0	0	0	0	0	0	0	0	0	6.38358	0	0	0	0	0.346593507087334	-0.709286
hsa-miR-3151-5p	0	0	0	0	7.2235	5.91831	6.53115	5.73825	0	0	0	0	0	0	6.30284	0	0	0.505045968454859	1.0248
hsa-miR-3154	6.56131	6.27197	8.9764	8.30679	10.2329	7.95896	0	9.41353	8.26835	8.56696	9.71729	10.9884	6.38358	6.09164	9.09444	0	12.1074	0.875277432823085	-0.263921
hsa-miR-3155a	0	0	0	0	0	3.44795	0	0	0	0	0	0	0	0	0	0	0	0.346593507087334	-0.383105
hsa-miR-3155b	0	0	0	0	0	3.44795	0	0	0	0	0	0	0	0	0	0	0	0.346593507087334	-0.383105
hsa-miR-3158-3p	0	0	0	0	0	0	0	0	0	0	0	0	7.37491	0	0	0	0	0.346593507087334	-0.819434
hsa-miR-3158-5p	0	0	0	0	0	4.38028	0	0	0	0	0	0	0	0	0	0	0	0.346593507087334	-0.486698
hsa-miR-3160-3p	0	0	0	0	0	4.38028	0	0	0	0	0	0	0	0	0	0	0	0.346593507087334	-0.486698
hsa-miR-3161	0	0	0	0	0	0	0	0	0	0	0	7.16131	0	0	0	0	0	0.346593507087334	-0.795701
hsa-miR-3163	0	0	0	0	0	0	0	6.14652	0	0	0	0	0	0	0	0	0	0.350616662820207	0.768315
hsa-miR-3165	0	0	4.64026	0	0	0	0	0	0	0	0	0	0	0	0	0	0	0.346593507087334	-0.515585
hsa-miR-3173-3p	0	0	4.64026	0	3.98594	3.44795	0	5.16674	0	4.91146	0	5.37893	0	0	0	0	0	0.434996802737844	-0.897981
hsa-miR-3173-5p	0	4.02285	4.64026	0	0	3.44795	0	0	0	5.88729	0	0	0	0	0	0	0	0.287402173418803	-1.04998
hsa-miR-3174	0	0	0	0	0	0	0	0	0	0	0	0	0	0	0	0	0	NA	0
hsa-miR-3175	0	0	0	0	0	0	0	4.20636	0	0	0	6.36149	0	0	0	0	0	0.840076071225532	-0.181038
hsa-miR-3178	6.88018	4.02285	5.61104	6.00298	0	3.44795	0	0	0	3.95862	0	0	0	0	0	0	0	0.565666337971863	-0.75052
hsa-miR-3179	0	8.2579	8.90616	8.98316	6.90399	5.34523	0	8.45206	7.4645	9.18712	0	0	0	0	9.28676	0	0	0.502577118437078	1.44325
hsa-miR-3187-3p	0	4.02285	0	0	0	0	0	5.16674	0	0	0	0	0	0	0	0	0	0.174294961973815	1.1487
hsa-miR-3190-3p	0	0	0	0	0	3.44795	0	0	0	0	0	0	0	0	0	0	0	0.346593507087334	-0.383105
hsa-miR-3194-5p	0	0	0	0	0	4.38028	0	0	0	0	0	0	0	0	0	0	0	0.346593507087334	-0.486698
hsa-miR-3195	0	0	0	6.00298	0	4.38028	0	0	0	3.95862	0	4.41319	0	0	0	0	0	0.0387631689703368	-2.0839
hsa-miR-3196	0	0	0	0	0	6.13729	0	0	0	0	0	0	0	0	0	0	0	0.346593507087334	-0.681921
hsa-miR-3197	0	0	0	0	0	0	0	0	0	0	0	6.94059	0	0	0	0	0	0.346593507087334	-0.771177
hsa-miR-3198	0	0	0	0	0	0	0	0	0	0	0	0	0	0	0	0	0	NA	0
hsa-miR-32-3p	0	6.27197	8.17119	7.57286	8.0672	5.91831	0	5.16674	0	6.68416	0	6.67991	0	0	0	0	0	0.418257188598919	-1.45359
hsa-miR-32-5p	5.57651	4.02285	0	0	6.49296	0	0	0	0	7.33113	0	0	0	0	0	0	0	0.3718486651224	1.19697
hsa-miR-3200-3p	0	0	0	0	0	0	0	0	0	3.95862	0	0	6.38358	0	0	0	0	0.182121647054844	-1.14913
hsa-miR-3200-5p	0	0	0	0	0	0	0	0	0	0	0	0	0	0	0	0	0	NA	0
hsa-miR-3202	0	0	6.59621	0	0	0	0	6.72468	0	0	0	0	0	0	0	0	0	0.924416131838916	0.107673
hsa-miR-320a	10.5242	11.3912	12.8341	12.1506	12.7839	9.81868	11.7254	11.8338	12.5118	11.5843	12.0379	11.3996	12.039	11.4284	12.8993	12.5778	8.94006	0.153010188008061	0.745544
hsa-miR-320b	10.191	11.0612	12.1438	10.2294	12.31	9.88068	11.6244	10.9469	12.3146	11.0631	10.1319	10.5927	11.8901	10.826	13.1915	13.5777	0	0.182657051170488	1.91003
hsa-miR-320c	7.14117	7.84443	9.28397	6.00298	9.50858	8.48325	6.53115	8.30052	11.2118	8.99482	0	7.67285	8.37056	10.2415	10.4554	0	0	0.800878766561084	-0.479043
hsa-miR-320d	7.14117	4.97778	6.59621	0	7.89795	8.01532	0	0	9.45836	7.67713	0	6.36149	0	8.88075	8.87249	0	0	0.759298199596088	0.623369
hsa-miR-320e	0	0	0	0	0	0	0	0	0	0	0	0	0	0	0	0	0	NA	0
hsa-miR-323a-3p	0	4.02285	0	0	3.98594	0	0	0	0	0	0	0	0	0	0	0	0	0.170475930059008	1.0011
hsa-miR-323b-3p	0	0	0	0	0	0	0	0	0	0	0	0	0	0	0	0	0	NA	0
hsa-miR-324-3p	8.35771	7.74535	0	0	6.90399	8.73894	7.84369	5.73825	0	8.39058	0	0	7.37491	7.08103	0	0	0	0.694050256474952	-0.787853
hsa-miR-324-5p	6.15136	7.26261	4.64026	6.99169	7.59979	8.06956	0	4.20636	0	5.88729	0	6.67991	0	6.09164	0	0	0	0.515606066732979	-1.10975
hsa-miR-326	8.13605	5.9547	0	6.99169	3.98594	7.31836	0	0	0	7.67713	0	0	0	0	6.30284	0	0	0.730996102305938	0.604422
hsa-miR-328-3p	9.50214	9.48785	7.75782	9.30452	8.4809	6.90633	0	7.83279	7.4645	9.50855	0	5.95229	0	7.66243	0	0	0	0.957340323381113	0.113585
hsa-miR-328-5p	0	0	0	0	3.98594	3.44795	0	4.20636	6.47265	4.91146	0	7.67285	7.37491	0	7.29367	0	0	0.927894716758089	0.14403
hsa-miR-330-3p	6.56131	5.9547	0	0	4.93968	4.38028	0	5.16674	0	6.46411	0	6.94059	7.95697	0	7.29367	0	0	0.5962911495596	0.879296
hsa-miR-330-5p	0	0	0	0	0	4.38028	0	6.72468	0	0	0	0	0	0	0	0	0	0.722296375340763	0.353886
hsa-miR-331-3p	7.87404	7.11165	7.39716	7.98601	5.50889	7.90031	0	5.16674	6.47265	7.8689	0	0	0	7.66243	0	0	0	0.873408186811273	-0.296009
hsa-miR-331-5p	4.60643	0	5.61104	0	3.98594	0	0	4.20636	0	0	0	0	0	0	0	0	0	0.346022854907078	0.976392
hsa-miR-335-3p	6.56131	7.63895	5.61104	0	6.90399	4.94197	0	5.73825	0	5.88729	0	4.41319	0	0	0	0	0	0.522689741275625	1.03826
hsa-miR-335-5p	13.093	10.5172	12.5181	14.0411	13.1798	12.4311	11.5383	10.7993	13.7325	11.8855	11.8315	9.34606	12.0944	12.3374	11.8394	0	12.5223	0.3964031587656	-1.45529
hsa-miR-337-3p	0	6.27197	0	0	0	0	0	0	0	0	0	0	0	0	0	0	0	0.350616662820207	0.783996
hsa-miR-337-5p	0	0	0	0	0	0	0	0	0	0	0	0	0	0	0	0	0	NA	0
hsa-miR-338-3p	6.56131	4.02285	0	7.57286	0	7.22585	0	0	0	5.88729	0	0	6.38358	0	0	0	0	0.279413663106006	-1.68471
hsa-miR-338-5p	0	6.27197	0	0	0	0	0	6.14652	0	3.95862	0	0	0	0	0	0	0	0.33981320165684	1.11246
hsa-miR-339-3p	6.15136	5.9547	4.64026	6.99169	3.98594	3.44795	0	6.46437	8.04674	6.68416	0	0	0	0	0	0	0	0.382319312689104	1.40716
hsa-miR-339-5p	7.14117	6.75205	0	0	4.93968	5.34523	0	0	0	3.95862	0	0	0	0	0	0	0	0.351549454667875	1.32035
hsa-miR-33a-3p	5.57651	4.02285	0	0	0	0	0	0	0	4.91146	0	0	0	0	0	0	0	0.511187599686982	0.654202
hsa-miR-33b-5p	0	0	0	0	0	0	0	0	0	0	0	0	0	0	0	0	0	NA	0
hsa-miR-340-3p	7.14117	9.21908	4.64026	6.00298	8.0672	7.02088	0	7.71784	0	8.03813	0	0	0	0	0	0	0	0.556188345462659	1.16236
hsa-miR-340-5p	0	4.02285	4.64026	0	0	0	0	5.16674	0	3.95862	0	0	0	0	0	0	0	0.847972384701459	0.193268
hsa-miR-342-3p	11.3794	12.9948	11.1054	10.4408	11.3519	10.2174	10.6863	12.4706	10.5447	13.472	11.3011	8.5955	10.4547	10.2415	10.1926	0	0	0.775729340660577	0.561215
hsa-miR-342-5p	6.56131	4.97778	8.28628	6.00298	6.71306	5.91831	7.84369	7.59293	6.47265	6.46411	0	9.77175	8.37056	0	7.87556	0	0	0.621618350562404	-0.826691
hsa-miR-345-3p	0	0	0	0	0	0	0	0	0	0	0	0	0	0	0	0	0	NA	0
hsa-miR-345-5p	7.87404	9.29111	5.61104	0	8.0672	8.80438	0	5.16674	8.26835	8.91011	0	0	0	0	0	0	0	0.277425465951686	2.24171
hsa-miR-34a-3p	4.60643	6.27197	0	0	0	0	0	5.16674	0	6.68416	0	0	0	0	0	0	0	0.326111335425094	1.26296
hsa-miR-34a-5p	6.88018	5.5474	4.64026	0	5.50889	0	0	0	0	7.33113	0	0	0	0	0	0	0	0.533740616346712	0.911904
hsa-miR-34b-3p	0	0	0	0	0	0	0	0	0	0	0	0	0	0	0	0	0	NA	0
hsa-miR-3605-3p	0	0	0	0	0	0	0	0	0	0	0	0	0	0	0	0	0	NA	0
hsa-miR-3605-5p	4.60643	4.97778	0	6.99169	6.49296	4.38028	0	7.45618	0	0	0	7.93471	0	0	0	0	0	0.626941462269509	0.796481
hsa-miR-3607-3p	0	0	0	0	0	3.44795	0	0	0	0	0	0	0	0	0	0	0	0.346593507087334	-0.383105
hsa-miR-3609	0	0	0	0	0	4.38028	0	0	0	0	0	0	0	0	0	0	0	0.346593507087334	-0.486698
hsa-miR-361-3p	8.13605	9.51818	6.59621	6.99169	9.53769	11.0847	0	8.45206	0	10.7704	0	8.34827	0	8.65887	0	0	0	0.557609904674712	-1.3723
hsa-miR-361-5p	6.88018	6.53189	4.64026	6.00298	6.49296	8.17228	0	4.20636	0	8.18959	0	0	0	0	6.30284	0	0	0.64213134756072	0.80121
hsa-miR-3610	0	0	0	6.00298	0	0	0	0	0	0	0	0	0	0	0	0	0	0.346593507087334	-0.666997
hsa-miR-3611	0	0	0	0	0	0	0	0	0	0	0	0	0	0	0	0	0	NA	0
hsa-miR-3613-5p	0	4.97778	0	0	0	0	0	0	0	4.91146	0	0	0	8.07569	0	0	0	0.494956982044026	-0.820795
hsa-miR-3614-5p	4.60643	6.27197	0	0	0	4.94197	0	5.16674	0	0	0	0	0	0	0	0	0	0.225114455723452	1.45653
hsa-miR-3615	6.15136	6.27197	4.64026	0	5.91598	6.90633	0	5.16674	0	6.68416	0	0	0	0	0	0	0	0.557822862206771	0.912617
hsa-miR-3619-3p	0	0	0	0	0	0	0	0	0	0	0	0	0	0	0	0	0	NA	0
hsa-miR-362-3p	6.56131	0	0	0	0	0	0	0	0	4.91146	0	0	0	0	0	0	0	0.785138256742612	0.274446
hsa-miR-362-5p	0	0	0	0	0	0	0	6.14652	0	0	0	0	0	0	0	0	0	0.350616662820207	0.768315
hsa-miR-3620-3p	0	0	0	0	0	0	0	0	0	0	0	0	0	0	0	0	0	NA	0
hsa-miR-3620-5p	0	0	0	0	0	0	0	0	0	0	0	0	0	0	0	0	0	NA	0
hsa-miR-3622a-5p	0	0	6.59621	0	0	0	5.54667	4.20636	0	0	0	6.94059	7.37491	0	7.29367	0	0	0.342446538492312	-1.50232
hsa-miR-363-3p	4.60643	4.02285	0	0	0	4.38028	0	0	0	6.20434	0	0	0	6.09164	0	0	0	0.521607380300602	-0.774259
hsa-miR-363-5p	0	0	4.64026	0	4.93968	0	0	6.14652	0	0	0	4.41319	0	0	0	0	0	0.742280901590415	0.379836
hsa-miR-3648	6.56131	0	0	8.56907	7.2235	7.77532	0	0	0	7.67713	0	8.15626	0	0	0	0	0	0.32308255955527	-1.85221
hsa-miR-3651	5.57651	7.26261	0	0	5.50889	9.21861	0	0	0	8.56696	0	0	0	0	0	0	0	0.857081893172507	0.317327
hsa-miR-3653-3p	5.57651	6.53189	0	0	5.91598	10.0655	0	0	5.4888	0	10.1319	8.25546	0	0	0	0	0	0.272149364706605	2.16997
hsa-miR-3653-5p	0	0	0	0	0	4.38028	0	0	0	0	0	0	0	0	0	0	0	0.346593507087334	-0.486698
hsa-miR-3654	0	0	0	0	0	0	0	0	0	0	0	0	0	0	0	0	0	NA	0
hsa-miR-3656	8.79713	8.02427	8.90616	9.15277	3.98594	15.1383	7.84369	7.93926	11.9161	7.33113	8.13575	9.96	9.95261	7.08103	9.74556	0	12.2593	0.146972733571682	-2.41811
hsa-miR-365a-3p	8.13605	7.26261	0	6.99169	7.48493	0	0	0	0	0	0	0	0	0	0	0	0	0.219201711162629	2.08359
hsa-miR-365a-5p	4.60643	4.02285	0	0	0	0	5.54667	0	7.4645	0	9.13319	0	0	0	0	0	0	0.111460779921007	2.53707
hsa-miR-365b-3p	8.13605	7.26261	0	6.99169	7.48493	0	0	0	0	0	0	0	0	0	0	0	0	0.219201711162629	2.08359
hsa-miR-365b-5p	5.57651	0	0	0	0	0	0	6.14652	0	0	0	0	0	0	0	0	0	0.17105675963481	1.46538
hsa-miR-3667-3p	0	0	0	0	0	0	0	0	0	3.95862	0	0	0	0	0	0	0	0.346593507087334	-0.439847
hsa-miR-3667-5p	0	0	0	0	5.50889	5.66004	0	4.20636	0	0	0	0	0	0	0	0	0	0.575671124405472	0.585513
hsa-miR-3679-5p	5.57651	4.02285	6.59621	0	6.23313	4.94197	7.1109	5.16674	0	3.95862	0	0	0	0	0	0	0	0.93898813945409	0.112937
hsa-miR-3686	0	4.02285	0	0	0	0	0	0	0	0	0	0	0	0	0	0	0	0.350616662820207	0.502856
hsa-miR-3687	6.56131	5.9547	0	0	0	9.63304	0	0	0	6.46411	0	10.737	0	0	8.87249	0	0	0.881784960254435	-0.308009
hsa-miR-369-3p	4.60643	0	0	0	0	0	0	0	0	4.91146	0	0	0	0	0	0	0	0.970256223948379	0.0300853
hsa-miR-369-5p	0	0	0	0	0	0	0	0	0	3.95862	0	0	0	0	0	0	0	0.346593507087334	-0.439847
hsa-miR-3690	0	0	0	0	0	4.38028	0	0	0	0	0	0	0	0	0	0	0	0.346593507087334	-0.486698
hsa-miR-3691-5p	0	0	0	0	0	0	0	0	0	0	0	0	0	0	0	0	0	NA	0
hsa-miR-370-3p	0	0	0	0	0	0	0	0	0	0	0	0	0	0	0	0	0	NA	0
hsa-miR-371b-5p	0	0	0	0	0	0	0	6.72468	0	0	0	0	0	0	0	0	0	0.350616662820207	0.840585
hsa-miR-374a-3p	5.57651	5.9547	0	0	4.93968	0	0	0	0	5.88729	0	0	0	0	0	0	0	0.26509977201159	1.40472
hsa-miR-374a-5p	7.55365	6.94302	0	0	4.93968	0	0	0	0	7.04361	0	0	0	0	0	0	0	0.275929946982232	1.64692
hsa-miR-374b-3p	0	4.02285	0	0	0	4.94197	0	0	0	5.48036	0	0	0	0	0	0	0	0.48727657969063	-0.65518
hsa-miR-374b-5p	10.0392	10.998	8.67222	0	10.1027	9.16978	0	9.3377	0	9.47944	0	0	0	8.07569	0	0	0	0.655656405980084	1.12668
hsa-miR-374c-5p	0	5.5474	0	0	3.98594	0	0	0	0	5.48036	0	0	0	0	0	0	0	0.569859751827879	0.582739
hsa-miR-375	0	0	0	0	0	0	0	0	0	0	0	4.41319	0	0	0	0	0	0.346593507087334	-0.490355
hsa-miR-376a-3p	5.57651	0	0	0	0	0	0	0	0	0	0	0	0	0	0	0	0	0.350616662820207	0.697063
hsa-miR-376b-3p	0	0	0	0	0	0	0	0	0	0	0	0	0	0	0	0	0	NA	0
hsa-miR-376c-3p	4.60643	5.5474	5.61104	0	0	0	0	7.71784	0	0	0	0	0	0	0	0	0	0.238253078339369	1.61051
hsa-miR-376c-5p	4.60643	0	0	0	0	0	0	0	0	0	0	0	0	0	0	0	0	0.350616662820208	0.575803
hsa-miR-377-3p	0	0	0	0	0	0	0	0	0	0	0	0	0	0	7.29367	0	0	0.350616662820207	0.911709
hsa-miR-378a-3p	12.6547	11.1987	11.6691	12.3729	11.7125	12.9334	12.8644	12.3062	13.6163	10.645	12.4528	13.3774	13.0668	11.3563	12.1674	0	8.94006	0.499459432380838	-1.15035
hsa-miR-378a-5p	7.87404	8.39498	0	8.56907	7.48493	8.59842	0	7.83279	0	9.32439	8.13575	5.95229	0	0	0	0	0	0.51905610312561	1.3604
hsa-miR-378b	7.72272	0	0	6.00298	5.50889	6.6457	0	6.46437	5.4888	0	8.13575	0	8.37056	0	0	0	0	0.307824853800566	1.8296
hsa-miR-378c	9.4549	7.39926	7.39716	9.30452	8.84922	10.0521	8.5194	8.71441	10.158	7.04361	10.1319	9.86894	10.5371	0	8.28907	0	8.94006	0.956525172514204	-0.0879498
hsa-miR-378d	10.1019	6.53189	7.58873	8.98316	7.98506	9.48124	7.1109	8.52226	10.0426	6.46411	9.71729	9.86894	10.2743	0	8.28907	0	0	0.577700056278726	1.0075
hsa-miR-378e	0	0	0	0	0	3.44795	0	0	0	0	0	0	0	0	0	0	0	0.346593507087334	-0.383105
hsa-miR-378f	4.60643	4.02285	0	6.99169	3.98594	5.91831	5.54667	4.20636	5.4888	0	8.13575	4.41319	0	0	0	0	0	0.382331596316095	1.26467
hsa-miR-378g	9.0722	6.75205	6.91515	7.98601	7.2235	8.52267	7.1109	7.1363	9.91723	6.20434	8.13575	9.86894	9.17604	0	8.28907	0	0	0.603526066165991	0.867535
hsa-miR-378h	0	0	0	0	0	0	0	0	0	0	0	0	0	0	0	0	0	NA	0
hsa-miR-378i	5.57651	6.27197	7.90916	0	6.90399	7.83917	8.68889	6.14652	8.26835	3.95862	0	8.99053	7.37491	7.66243	0	0	0	0.347111090545479	-1.67894
hsa-miR-379-3p	0	0	0	0	0	0	0	0	0	0	0	0	0	0	0	0	0	NA	0
hsa-miR-379-5p	0	0	0	0	0	0	0	0	0	0	0	0	0	0	0	0	0	NA	0
hsa-miR-380-3p	0	0	0	0	0	0	0	0	0	0	0	0	0	0	0	0	0	NA	0
hsa-miR-381-3p	0	0	0	0	0	0	0	0	0	0	0	0	0	0	0	0	0	NA	0
hsa-miR-382-5p	0	0	0	0	0	0	0	4.20636	0	3.95862	0	0	0	0	0	0	0	0.901987361119091	0.0859478
hsa-miR-383-5p	0	0	4.64026	0	0	0	0	0	0	0	0	0	0	0	0	0	0	0.346593507087334	-0.515585
hsa-miR-3911	0	0	0	0	0	0	0	0	0	0	0	0	0	0	0	0	0	NA	0
hsa-miR-3916	0	5.5474	5.61104	0	0	0	0	0	0	0	0	0	0	0	0	0	0	0.941202114252356	0.0699758
hsa-miR-3922-5p	0	0	0	0	0	0	0	4.20636	0	0	0	0	0	0	0	0	0	0.350616662820207	0.525795
hsa-miR-3928-3p	0	0	0	0	3.98594	0	0	0	0	0	0	7.35269	0	0	0	0	0	0.744387521870513	-0.318723
hsa-miR-3928-5p	0	0	0	0	0	0	0	0	0	3.95862	0	0	0	0	0	0	0	0.346593507087334	-0.439847
hsa-miR-3934-5p	7.14117	0	7.17619	7.98601	6.90399	4.94197	7.1109	6.14652	8.91873	4.91146	0	5.37893	0	0	0	0	0	0.771189016914387	-0.528473
hsa-miR-3940-3p	0	4.02285	0	0	3.98594	0	0	0	0	0	0	0	0	0	0	0	0	0.170475930059008	1.0011
hsa-miR-3940-5p	0	0	0	0	0	0	0	0	0	0	0	0	6.38358	0	0	0	0	0.346593507087334	-0.709286
hsa-miR-3942-5p	0	0	0	0	0	0	0	0	0	0	0	0	0	0	0	0	0	NA	0
hsa-miR-3945	4.60643	0	0	0	3.98594	4.38028	0	0	0	3.95862	0	0	0	0	0	0	0	0.87687133600314	0.147501
hsa-miR-3960	13.7579	11.8325	10.1371	12.44	10.6343	14.7962	11.6452	12.4209	11.7235	12.2681	8.13575	12.675	11.6886	9.97865	9.45643	8.58137	10.5231	0.275438583346508	-0.976816
hsa-miR-409-3p	0	4.02285	0	0	0	0	0	4.20636	0	6.20434	0	0	0	0	0	0	0	0.729741140386914	0.33928
hsa-miR-411-3p	0	4.02285	0	0	0	0	0	0	0	3.95862	0	0	0	0	0	0	0	0.926157127804028	0.0630096
hsa-miR-421	8.01099	7.74535	0	0	8.98221	7.83917	0	7.1363	0	9.74703	0	7.93471	0	0	0	0	8.94006	0.943364882026868	0.155359
hsa-miR-422a	4.60643	0	0	0	0	0	0	0	5.4888	0	0	0	0	0	0	0	0	0.172361214772171	1.2619
hsa-miR-423-3p	9.24877	10.3918	7.39716	7.98601	7.70617	9.01253	0	5.16674	0	11.2296	0	0	0	8.65887	0	0	0	0.711883722086512	-0.856285
hsa-miR-423-5p	14.9469	14.9397	16.7534	17.3602	16.8446	15.0804	17.9158	16.6933	17.648	15.5183	16.6698	17.2453	17.9136	15.5602	16.3124	14.4106	17.6096	0.212027443080462	-0.714813
hsa-miR-424-3p	10.6554	7.84443	4.64026	6.00298	8.0672	6.6457	0	8.52226	7.78479	6.46411	0	0	0	8.39655	0	0	0	0.384188110102645	1.78708
hsa-miR-424-5p	9.00819	4.02285	7.39716	0	0	6.4953	0	7.71784	0	6.46411	0	0	0	6.09164	0	0	0	0.849808399533123	-0.345079
hsa-miR-425-3p	7.87404	8.63532	5.61104	6.00298	7.07257	9.68608	0	7.45618	0	8.25974	0	0	0	7.08103	8.28907	0	0	0.675526207665978	0.84469
hsa-miR-425-5p	9.30313	10.8147	6.18613	8.79092	9.25181	10.0788	0	8.88395	5.4888	9.74703	0	0	6.38358	8.39655	7.87556	0	0	0.657950845411016	0.94302
hsa-miR-4271	5.57651	0	0	0	5.50889	0	12.1157	6.46437	7.4645	4.91146	8.13575	10.345	9.36838	10.3194	9.09444	15.1923	12.9373	0.831010179361402	0.513247
hsa-miR-4281	0	0	0	0	0	0	0	0	0	0	0	0	0	0	0	0	0	NA	0
hsa-miR-4284	0	4.97778	0	0	6.49296	0	8.5194	0	7.4645	3.95862	0	0	6.38358	6.09164	9.28676	0	8.94006	0.901767924040429	-0.238174
hsa-miR-4286	0	6.53189	6.18613	0	0	4.38028	0	4.20636	0	5.48036	0	0	0	0	0	0	0	0.735413247825023	-0.440694
hsa-miR-4298	0	0	0	0	3.98594	0	0	0	0	0	0	0	0	0	0	0	0	0.350616662820207	0.498243
hsa-miR-4301	4.60643	4.02285	0	0	0	7.02088	0	0	0	0	0	0	0	0	0	0	0	0.780783968006696	0.298562
hsa-miR-4306	0	0	0	6.00298	0	0	7.1109	4.20636	0	0	0	0	6.38358	0	0	0	0	0.200460719872205	-1.64059
hsa-miR-432-5p	5.57651	0	0	6.00298	0	0	6.53115	0	0	0	0	0	0	0	0	0	0	0.556717030545688	-0.695618
hsa-miR-4326	0	0	0	0	0	0	0	0	0	0	0	0	0	0	0	0	0	NA	0
hsa-miR-433-3p	0	0	0	0	0	0	0	0	8.04674	0	0	0	0	0	0	0	0	0.350616662820207	1.00584
hsa-miR-4417	7.3621	4.02285	8.90616	0	6.71306	7.31836	0	5.16674	8.04674	6.68416	0	7.80971	7.37491	0	0	0	0	0.86382348344227	-0.318652
hsa-miR-4422	0	0	0	0	0	0	0	6.14652	0	0	0	0	0	0	0	0	0	0.350616662820207	0.768315
hsa-miR-4429	0	0	0	0	5.50889	0	0	0	5.4888	0	0	0	0	0	0	0	0	0.170471488607972	1.37471
hsa-miR-4433a-3p	0	0	0	0	0	0	8.32732	0	0	0	0	0	0	0	0	0	0	0.346593507087334	-0.925258
hsa-miR-4433b-3p	4.60643	0	9.28397	0	0	3.44795	8.10568	0	0	0	8.13575	0	7.37491	6.09164	0	0	10.9379	0.076770227896639	-3.43412
hsa-miR-4433b-5p	0	0	4.64026	0	0	0	0	0	0	0	0	0	0	0	0	0	0	0.346593507087334	-0.515585
hsa-miR-4436b-3p	0	4.97778	0	0	0	0	0	0	0	0	0	0	0	7.08103	0	0	0	0.871938628201054	-0.164559
hsa-miR-4437	0	0	0	0	0	0	0	0	0	0	0	0	0	0	0	0	0	NA	0
hsa-miR-4443	0	5.5474	4.64026	8.79092	7.2235	0	0	7.93926	7.05218	6.20434	8.13575	8.04973	0	0	0	0	0	0.457728604437976	1.41112
hsa-miR-4444	0	4.97778	7.58873	0	6.49296	5.91831	0	0	0	4.91146	0	0	0	0	0	0	0	0.67098643366403	-0.612658
hsa-miR-4446-3p	0	0	0	0	0	0	0	0	0	0	0	0	6.38358	0	0	0	0	0.346593507087334	-0.709286
hsa-miR-4448	0	0	0	0	0	0	0	0	0	0	0	0	0	0	8.28907	0	0	0.350616662820207	1.03613
hsa-miR-4449	11.1759	9.39283	9.71222	12.7879	10.661	13.0254	10.7642	12.2504	10.5017	11.782	11.8315	10.6302	11.4542	11.9776	12.7924	10.1638	10.5231	0.577471801638747	-0.310102
hsa-miR-4454	7.14117	6.53189	7.17619	6.00298	3.98594	6.13729	7.1109	5.73825	0	5.88729	8.13575	0	8.69161	6.09164	8.28907	0	0	0.873386135381994	-0.255341
hsa-miR-4459	7.72272	0	4.64026	7.98601	5.50889	5.91831	9.42446	7.30509	8.78152	5.48036	0	9.20427	9.17604	6.09164	7.87556	8.58137	10.5231	0.228194170983669	-1.88304
hsa-miR-4461	0	0	0	0	0	0	0	0	0	0	0	0	0	7.08103	0	0	0	0.346593507087334	-0.786781
hsa-miR-4463	0	0	0	0	0	0	0	0	0	0	0	0	0	0	0	0	0	NA	0
hsa-miR-4466	6.56131	4.02285	6.59621	7.98601	7.36013	6.6457	7.84369	4.20636	7.05218	8.4518	0	0	6.38358	7.08103	9.28676	0	0	0.608536144609962	-0.854135
hsa-miR-4467	0	0	0	0	0	0	0	0	0	0	0	0	0	0	0	0	0	NA	0
hsa-miR-4468	0	0	0	0	0	0	0	0	0	0	0	0	0	0	0	0	0	NA	0
hsa-miR-4473	0	0	0	0	3.98594	0	0	0	0	0	0	0	0	0	0	0	0	0.350616662820207	0.498243
hsa-miR-4476	0	0	0	0	0	0	0	0	0	0	0	0	0	0	7.29367	0	0	0.350616662820207	0.911709
hsa-miR-4477b	0	0	0	0	0	0	0	0	0	0	0	0	0	0	0	0	0	NA	0
hsa-miR-4484	0	0	0	0	0	0	0	0	5.4888	0	0	0	0	0	0	0	8.94006	0.80285226599091	-0.30724
hsa-miR-4485-3p	4.60643	4.97778	0	0	0	3.44795	7.1109	4.20636	0	6.20434	0	0	0	8.39655	10.4554	10.1638	9.93859	0.846393119409918	0.401408
hsa-miR-4485-5p	5.57651	0	0	0	5.50889	0	7.1109	5.73825	0	7.04361	0	0	0	0	9.74556	0	0	0.321448625179532	1.74843
hsa-miR-4488	9.79551	8.84129	8.83231	10.3737	7.70617	14.3213	9.83897	9.2159	11.7966	7.45591	0	8.87049	7.95697	7.66243	8.87249	0	0	0.519074656349128	-1.33952
hsa-miR-4492	8.94121	5.9547	4.64026	6.00298	0	12.2725	6.53115	0	7.4645	0	0	0	0	0	0	0	0	0.816697363693685	-0.476823
hsa-miR-4496	0	0	0	0	4.93968	0	0	0	0	3.95862	0	0	0	0	0	0	0	0.818417232003482	0.177613
hsa-miR-4497	6.88018	0	5.61104	0	0	4.94197	5.54667	0	0	0	0	0	0	0	6.30284	0	0	0.921418314487273	-0.140976
hsa-miR-4502	0	0	0	0	0	3.44795	0	0	0	0	0	0	0	0	0	0	0	0.346593507087334	-0.383105
hsa-miR-4505	0	0	0	0	0	0	0	0	0	0	0	6.36149	0	0	0	0	0	0.346593507087334	-0.706832
hsa-miR-4508	0	0	0	0	0	8.70507	0	0	6.47265	3.95862	0	5.37893	8.69161	0	0	0	0	0.174765180349007	-2.16139
hsa-miR-450a-1-3p	6.15136	0	0	0	0	0	0	0	0	0	0	0	0	0	0	0	0	0.350616662820207	0.76892
hsa-miR-450a-2-3p	4.60643	0	0	6.00298	0	0	0	0	0	0	0	0	0	0	0	0	0	0.918950740170982	-0.0911941
hsa-miR-450a-5p	0	4.97778	0	0	0	0	0	6.72468	0	0	0	0	0	0	0	0	0	0.175958081949227	1.46281
hsa-miR-450b-5p	0	0	0	0	0	0	0	0	0	0	0	0	0	0	0	0	0	NA	0
hsa-miR-4510	4.60643	0	0	0	0	0	0	4.20636	5.4888	0	0	4.41319	0	0	0	0	0	0.224464950908985	1.29734
hsa-miR-4511	0	5.5474	0	0	0	0	0	0	0	3.95862	0	0	0	0	0	0	0	0.762740395882607	0.253578
hsa-miR-4514	0	0	4.64026	0	0	0	0	0	0	0	0	0	0	0	0	0	0	0.346593507087334	-0.515585
hsa-miR-4516	7.55365	8.84129	8.28628	0	3.98594	11.2699	8.10568	7.71784	10.5017	0	0	7.67285	7.95697	7.08103	6.30284	0	0	0.993782613969993	0.0159417
hsa-miR-451a	9.50214	9.14326	9.33834	8.56907	7.59979	4.38028	7.52333	6.14652	0	12.6958	0	0	9.68987	11.8521	9.60822	0	0	0.41562820094069	-1.86654
hsa-miR-452-5p	6.56131	0	0	0	0	3.44795	0	6.14652	0	4.91146	0	0	0	6.09164	6.30284	0	0	0.598528562706484	0.770661
hsa-miR-4521	0	4.02285	0	0	0	0	0	0	0	0	0	0	0	0	0	0	0	0.350616662820207	0.502856
hsa-miR-4523	0	0	0	0	0	0	0	0	0	0	0	0	0	0	0	0	0	NA	0
hsa-miR-4524a-3p	0	0	0	0	0	0	0	0	0	0	0	6.94059	0	0	0	0	0	0.346593507087334	-0.771177
hsa-miR-4525	4.60643	0	5.61104	0	3.98594	0	0	4.20636	0	0	0	0	0	6.09164	0	0	0	0.800370511913379	0.299542
hsa-miR-4532	11.8037	11.1798	16.9454	17.4144	10.2329	13.6603	14.5489	10.2971	11.042	11.4407	12.0379	11.988	12.9055	12.6853	14.2561	14.4846	0	0.793621570586688	-0.481984
hsa-miR-454-3p	7.72272	8.18415	7.39716	0	3.98594	6.78189	0	7.1363	0	8.51053	0	0	0	6.09164	0	0	0	0.923962218925673	0.180726
hsa-miR-454-5p	0	0	0	0	0	0	0	0	0	0	0	0	0	0	0	0	0	NA	0
hsa-miR-455-3p	5.57651	4.02285	0	0	0	0	8.5194	4.20636	0	0	0	0	0	0	0	0	0	0.550944808152543	0.779114
hsa-miR-4632-3p	0	0	0	0	0	3.44795	0	0	0	0	0	0	0	0	0	0	0	0.346593507087334	-0.383105
hsa-miR-4632-5p	0	0	0	0	0	0	0	5.16674	0	0	0	0	0	0	0	0	0	0.350616662820207	0.645843
hsa-miR-4644	0	4.02285	5.61104	6.00298	4.93968	4.38028	7.52333	6.72468	8.91873	3.95862	10.4536	0	7.37491	10.4637	7.87556	11.7479	0	0.324779041280177	1.80039
hsa-miR-4645-3p	0	0	0	0	3.98594	0	0	0	0	0	0	0	0	0	0	0	0	0.350616662820207	0.498243
hsa-miR-4646-5p	0	0	5.61104	0	5.50889	3.44795	0	5.16674	0	0	0	0	6.38358	0	0	0	0	0.764635345934741	-0.381386
hsa-miR-4647	0	0	0	6.00298	4.93968	3.44795	0	0	0	3.95862	0	7.16131	0	0	6.30284	0	0	0.522288936709707	-0.880336
hsa-miR-4649-3p	0	0	0	0	0	0	0	0	0	3.95862	0	0	0	0	0	0	0	0.346593507087334	-0.439847
hsa-miR-4649-5p	0	0	0	0	0	0	0	4.20636	0	0	0	0	0	0	0	0	0	0.350616662820207	0.525795
hsa-miR-4651	0	0	0	0	0	0	0	0	0	0	0	0	0	0	6.30284	0	0	0.350616662820207	0.787855
hsa-miR-4655-5p	0	0	4.64026	0	3.98594	0	6.53115	6.14652	7.4645	0	0	5.95229	8.95407	7.66243	0	0	0	0.37067275115249	-1.54929
hsa-miR-4656	0	0	0	0	0	0	0	0	0	0	0	0	0	0	0	0	0	NA	0
hsa-miR-4658	0	0	0	0	3.98594	0	0	0	5.4888	0	0	0	0	0	0	0	0	0.17666034569605	1.18434
hsa-miR-4659a-5p	0	0	0	0	0	0	0	0	0	0	0	0	0	0	0	0	0	NA	0
hsa-miR-466	0	0	0	0	3.98594	0	0	0	0	0	0	0	0	0	0	0	0	0.350616662820207	0.498243
hsa-miR-4662a-5p	0	0	0	0	0	0	0	0	0	0	0	0	0	0	0	0	0	NA	0
hsa-miR-4665-5p	4.60643	0	0	0	0	3.44795	0	0	0	0	0	0	0	0	0	0	0	0.785112200847471	0.192698
hsa-miR-4667-5p	0	0	0	0	0	0	0	0	8.62988	0	0	7.80971	7.37491	6.09164	0	0	0	0.436364941249503	-1.28529
hsa-miR-4669	0	0	0	0	0	0	0	0	0	3.95862	0	0	0	0	0	0	0	0.346593507087334	-0.439847
hsa-miR-4676-5p	0	0	0	0	0	3.44795	0	0	0	0	0	0	0	0	0	0	0	0.346593507087334	-0.383105
hsa-miR-4677-3p	0	0	0	0	0	0	0	0	0	0	0	0	0	0	0	0	0	NA	0
hsa-miR-4683	4.60643	0	0	0	0	0	0	0	0	3.95862	0	0	0	0	0	0	0	0.853948632947642	0.135957
hsa-miR-4688	0	0	0	0	3.98594	0	0	0	0	0	0	0	0	0	0	0	0	0.350616662820207	0.498243
hsa-miR-4690-3p	0	0	0	0	0	3.44795	0	0	0	0	0	0	0	0	0	0	0	0.346593507087334	-0.383105
hsa-miR-4700-5p	0	0	0	0	0	0	0	0	0	0	0	6.94059	0	0	0	0	0	0.346593507087334	-0.771177
hsa-miR-4707-5p	0	0	0	0	0	0	0	0	0	0	0	0	0	0	0	0	0	NA	0
hsa-miR-4708-3p	0	0	0	0	0	0	0	0	0	0	0	0	0	0	0	0	0	NA	0
hsa-miR-4709-3p	0	0	0	0	0	0	0	0	0	0	0	0	0	0	0	0	0	NA	0
hsa-miR-4710	0	0	4.64026	0	3.98594	3.44795	0	4.20636	5.4888	0	0	8.04973	0	0	0	0	0	0.949843361501142	-0.0829671
hsa-miR-4716-3p	0	0	0	0	0	0	0	5.73825	0	0	0	0	0	0	0	0	0	0.350616662820207	0.717282
hsa-miR-4725-3p	0	0	0	0	0	0	0	0	0	0	0	0	0	0	0	0	0	NA	0
hsa-miR-4727-3p	0	0	0	0	0	0	0	0	0	0	0	0	0	0	0	0	0	NA	0
hsa-miR-4728-3p	0	0	0	0	0	0	0	0	0	3.95862	0	0	0	0	0	0	0	0.346593507087334	-0.439847
hsa-miR-4728-5p	0	0	0	0	0	0	7.1109	0	0	0	0	0	0	0	0	0	0	0.346593507087334	-0.7901
hsa-miR-4731-5p	0	0	0	0	0	0	0	0	0	0	0	0	0	0	0	0	0	NA	0
hsa-miR-4732-3p	0	0	0	0	0	0	0	0	0	0	0	0	0	0	0	0	0	NA	0
hsa-miR-4732-5p	0	4.02285	6.59621	6.00298	6.23313	0	6.53115	5.73825	7.4645	5.48036	9.71729	8.73953	8.95407	6.09164	6.30284	0	8.94006	0.362859996356893	-1.43581
hsa-miR-4738-3p	0	0	0	0	0	0	0	0	0	3.95862	0	0	0	0	0	0	0	0.346593507087334	-0.439847
hsa-miR-4739	0	0	0	0	0	3.44795	9.10305	0	0	0	0	0	0	0	0	0	0	0.215097413637698	-1.39456
hsa-miR-4741	0	0	0	0	4.93968	3.44795	0	0	0	0	0	0	0	0	0	0	0	0.752667185508439	0.234355
hsa-miR-4742-5p	0	4.02285	0	0	0	3.44795	0	0	0	0	0	0	0	0	0	0	0	0.852573802975599	0.119751
hsa-miR-4745-5p	0	0	6.18613	0	0	0	0	0	0	0	0	0	0	0	0	0	0	0.346593507087334	-0.687348
hsa-miR-4746-5p	4.60643	0	0	0	0	0	0	0	0	0	0	0	0	0	0	0	0	0.350616662820208	0.575803
hsa-miR-4747-5p	0	0	0	0	6.23313	0	0	0	0	0	0	0	0	0	0	0	0	0.350616662820207	0.779141
hsa-miR-4749-5p	0	0	0	0	0	0	5.54667	0	0	0	0	0	0	0	0	0	0	0.346593507087334	-0.616296
hsa-miR-4750-5p	0	0	0	0	0	0	0	4.20636	0	0	0	0	0	0	0	0	0	0.350616662820207	0.525795
hsa-miR-4753-5p	0	0	0	0	3.98594	4.38028	8.84055	6.46437	0	0	0	0	0	0	0	0	0	0.906849316224104	-0.162692
hsa-miR-4755-3p	0	0	0	0	0	0	0	4.20636	0	0	0	0	0	0	0	0	0	0.350616662820207	0.525795
hsa-miR-4756-3p	0	0	0	0	0	0	0	0	0	0	0	0	0	0	0	0	0	NA	0
hsa-miR-4758-5p	0	0	0	0	0	0	0	0	0	0	0	0	0	0	0	0	0	NA	0
hsa-miR-4762-3p	0	0	0	0	0	0	0	0	0	3.95862	0	0	0	0	0	0	0	0.346593507087334	-0.439847
hsa-miR-4763-5p	0	0	0	0	0	0	0	0	0	0	0	0	0	0	0	0	0	NA	0
hsa-miR-4769-5p	0	0	0	0	0	3.44795	0	0	0	0	0	0	0	0	0	0	0	0.346593507087334	-0.383105
hsa-miR-4772-3p	0	4.02285	0	0	0	0	0	4.20636	0	0	0	0	0	0	0	0	0	0.170594009815969	1.02865
hsa-miR-4773	0	4.97778	0	0	0	4.38028	8.5194	0	0	0	0	6.94059	0	0	0	0	0	0.251049986242898	-1.58225
hsa-miR-4776-3p	5.57651	0	0	0	0	0	0	0	0	0	0	0	0	0	0	0	0	0.350616662820207	0.697063
hsa-miR-4778-5p	0	0	0	0	0	0	0	0	0	0	0	0	0	0	0	0	0	NA	0
hsa-miR-4779	0	4.97778	0	0	0	0	0	0	0	0	0	0	0	0	0	0	0	0.350616662820207	0.622222
hsa-miR-4782-5p	4.60643	0	0	6.00298	0	0	7.1109	0	0	0	0	0	0	0	0	0	0	0.448213780136765	-0.881295
hsa-miR-4783-3p	0	0	0	0	0	0	0	0	0	0	0	0	0	0	0	0	0	NA	0
hsa-miR-4784	0	0	0	0	0	0	0	0	0	0	0	0	0	0	0	0	0	NA	0
hsa-miR-4787-5p	8.13605	7.26261	0	8.56907	5.50889	8.44273	6.53115	9.25765	6.47265	8.4518	0	8.5955	10.3673	0	0	0	0	0.59883012917093	-1.08222
hsa-miR-4788	0	0	0	0	0	3.44795	0	0	0	0	0	0	0	0	0	0	0	0.346593507087334	-0.383105
hsa-miR-4792	13.4709	10.5904	12.0078	14.1947	13.582	12.9205	9.21833	11.4928	13.2113	13.2466	9.71729	11.9292	9.17604	13.1366	9.74556	0	11.2596	0.343683042989856	-1.67253
hsa-miR-4799-5p	0	4.97778	0	0	0	0	0	0	0	0	0	0	0	0	0	0	0	0.350616662820207	0.622222
hsa-miR-4800-3p	5.57651	4.02285	0	0	0	3.44795	0	0	0	0	0	0	0	0	0	0	0	0.378142420236801	0.816814
hsa-miR-4800-5p	4.60643	0	0	0	0	3.44795	6.53115	0	0	0	9.13319	6.36149	0	7.66243	6.30284	0	0	0.926012981908619	-0.161696
hsa-miR-4801	0	0	0	0	0	0	0	0	0	0	0	0	0	0	0	0	0	NA	0
hsa-miR-4804-5p	4.60643	0	4.64026	6.00298	0	0	0	4.20636	0	5.48036	0	0	0	0	0	0	0	0.559840731232309	-0.689913
hsa-miR-483-3p	0	0	0	0	0	0	0	0	0	0	0	0	0	0	0	0	0	NA	0
hsa-miR-483-5p	8.94121	7.52407	9.71222	9.30452	9.21625	5.34523	13.047	9.37611	12.7326	9.79507	14.2804	10.2519	12.7927	11.4971	11.5703	13.3326	13.3967	0.805790846240821	0.30033
hsa-miR-484	8.71931	8.84129	6.59621	0	7.36013	7.22585	0	6.14652	8.04674	8.62127	0	5.37893	6.38358	0	0	0	10.5231	0.968053498871425	-0.0806298
hsa-miR-485-5p	0	0	0	0	0	0	0	0	0	0	0	0	0	0	0	0	0	NA	0
hsa-miR-486-3p	9.71759	9.18167	14.3854	17.0437	8.21867	9.72039	13.8731	11.3933	10.0426	9.50855	11.716	11.9952	13.9361	10.9779	8.28907	11.5781	0	0.478787332366719	-1.25404
hsa-miR-486-5p	11.4534	12.1361	11.7911	12.8509	10.8234	9.16978	9.83897	9.6197	10.8494	12.6476	10.7164	10.4741	12.4108	12.5624	10.7447	0	9.93859	0.263076409778109	-1.75535
hsa-miR-487a-5p	4.60643	0	0	0	0	0	0	0	0	0	0	0	0	0	0	0	0	0.350616662820208	0.575803
hsa-miR-487b-3p	0	4.02285	0	0	0	0	0	0	0	0	0	0	0	0	0	0	0	0.350616662820207	0.502856
hsa-miR-489-3p	7.72272	0	0	0	0	0	0	5.73825	7.4645	4.91146	0	0	0	0	0	0	0	0.172611390961174	2.06997
hsa-miR-490-3p	6.88018	0	0	0	0	0	0	0	0	0	0	0	0	0	0	0	0	0.350616662820208	0.860023
hsa-miR-491-3p	4.60643	0	0	0	0	0	0	0	0	3.95862	0	0	0	0	0	0	0	0.853948632947642	0.135957
hsa-miR-491-5p	0	0	0	0	0	4.38028	0	0	0	0	0	0	0	0	0	0	0	0.346593507087334	-0.486698
hsa-miR-494-3p	0	4.02285	0	0	0	0	0	5.73825	0	0	0	0	0	0	0	0	0	0.178054100340628	1.22014
hsa-miR-495-3p	0	4.02285	0	0	0	0	0	0	0	0	0	0	0	0	0	0	0	0.350616662820207	0.502856
hsa-miR-495-5p	0	0	0	0	0	0	0	0	0	0	0	0	0	0	0	0	0	NA	0
hsa-miR-497-5p	7.55365	4.02285	0	0	3.98594	3.44795	0	0	8.04674	3.95862	0	0	0	0	0	0	0	0.144827054299581	2.1282
hsa-miR-5001-3p	0	0	0	0	0	3.44795	0	0	0	0	0	0	0	0	0	0	0	0.346593507087334	-0.383105
hsa-miR-5006-5p	0	0	7.39716	0	0	0	0	0	0	0	0	0	0	0	0	0	0	0.346593507087334	-0.821906
hsa-miR-5009-3p	0	0	0	0	0	0	0	0	0	0	0	0	0	0	0	0	0	NA	0
hsa-miR-500a-3p	7.87404	4.02285	0	0	0	4.94197	0	6.72468	0	4.91146	0	0	0	0	0	0	0	0.395556393315469	1.23287
hsa-miR-500b-3p	0	0	0	0	0	0	0	0	0	0	0	0	0	0	0	0	0	NA	0
hsa-miR-501-3p	4.60643	0	0	0	0	0	0	0	0	3.95862	0	0	0	0	0	0	0	0.853948632947642	0.135957
hsa-miR-5010-5p	6.15136	0	0	7.98601	0	0	6.53115	4.20636	0	0	0	0	0	0	0	0	0	0.820799664583454	-0.318303
hsa-miR-502-3p	6.15136	4.02285	0	0	0	4.94197	0	6.46437	0	3.95862	0	0	0	0	0	0	0	0.394762287301967	1.09087
hsa-miR-503-3p	4.60643	0	0	0	0	0	0	0	0	0	0	0	0	0	0	0	0	0.350616662820208	0.575803
hsa-miR-504-3p	4.60643	0	0	0	3.98594	0	6.53115	6.14652	0	0	0	6.67991	0	0	6.30284	0	0	0.424347535242061	1.16232
hsa-miR-504-5p	0	0	0	0	0	0	0	0	0	0	0	0	0	0	0	0	0	NA	0
hsa-miR-505-3p	8.35771	9.577	7.17619	0	8.59606	9.06687	0	7.30509	0	8.7729	0	0	0	0	8.87249	0	0	0.244606662942291	2.55899
hsa-miR-505-5p	6.56131	7.26261	7.17619	7.57286	8.84922	8.01532	10.3239	10.4308	8.04674	6.68416	10.7164	10.4946	7.37491	6.09164	9.09444	0	0	0.737164069871141	0.538685
hsa-miR-5089-3p	0	4.02285	0	0	0	0	0	0	0	0	0	0	0	0	0	0	0	0.350616662820207	0.502856
hsa-miR-5095	4.60643	0	0	8.98316	0	4.94197	0	5.73825	6.47265	6.87505	0	0	6.38358	6.09164	0	0	0	0.335907392637172	-1.5951
hsa-miR-5096	8.45696	7.84443	10.6045	10.5049	9.3859	8.70507	8.97776	10.8547	10.7051	9.07484	0	10.1265	11.9813	6.09164	9.74556	0	0	0.515994158077781	-1.32774
hsa-miR-5100	4.60643	4.97778	0	0	0	0	0	0	0	5.88729	0	0	0	0	0	0	0	0.602831155854173	0.543882
hsa-miR-511-5p	6.15136	0	0	0	0	0	0	0	0	0	0	0	0	0	0	0	0	0.350616662820207	0.76892
hsa-miR-513c-5p	0	0	0	0	0	0	0	4.20636	0	0	0	0	0	0	0	0	0	0.350616662820207	0.525795
hsa-miR-5187-5p	0	4.02285	0	6.00298	0	3.44795	6.53115	0	0	3.95862	0	0	0	0	7.87556	0	0	0.609157978707203	-0.728331
hsa-miR-5189-5p	0	0	4.64026	0	0	3.44795	0	0	0	0	0	0	0	0	0	0	0	0.174255113898731	-0.89869
hsa-miR-518c-3p	0	0	0	0	0	0	0	0	0	0	0	0	0	0	0	0	0	NA	0
hsa-miR-518e-5p	0	6.53189	0	0	0	0	0	0	0	0	0	0	0	0	0	0	0	0.350616662820207	0.816486
hsa-miR-5191	0	0	0	0	0	0	0	0	0	0	0	0	0	0	0	0	0	NA	0
hsa-miR-5192	0	0	0	0	0	3.44795	0	0	0	0	0	0	0	0	0	0	0	0.346593507087334	-0.383105
hsa-miR-5193	0	0	0	0	0	3.44795	0	0	0	0	0	0	0	0	0	0	0	0.346593507087334	-0.383105
hsa-miR-519a-5p	0	6.53189	0	0	0	0	0	0	0	0	0	0	0	0	0	0	0	0.350616662820207	0.816486
hsa-miR-519b-5p	0	6.53189	0	0	0	0	0	0	0	0	0	0	0	0	0	0	0	0.350616662820207	0.816486
hsa-miR-519c-5p	0	6.53189	0	0	0	0	0	0	0	0	0	0	0	0	0	0	0	0.350616662820207	0.816486
hsa-miR-520a-5p	0	0	0	0	0	0	0	0	0	0	0	0	0	0	0	0	0	NA	0
hsa-miR-522-5p	0	6.53189	0	0	0	0	0	0	0	0	0	0	0	0	0	0	0	0.350616662820207	0.816486
hsa-miR-523-5p	0	6.53189	0	0	0	0	0	0	0	0	0	0	0	0	0	0	0	0.350616662820207	0.816486
hsa-miR-532-3p	8.71931	7.39926	0	0	6.71306	5.66004	0	7.45618	0	7.67713	0	0	0	0	0	0	0	0.212025645976922	2.30407
hsa-miR-532-5p	8.01099	8.68964	0	6.00298	6.49296	7.56486	0	6.14652	7.05218	8.7729	8.13575	9.20427	0	6.09164	0	0	0	0.466810611417321	1.38416
hsa-miR-542-3p	0	0	0	0	0	0	0	0	0	0	0	0	0	0	0	0	0	NA	0
hsa-miR-542-5p	0	0	0	0	0	0	0	5.16674	0	0	0	0	0	0	0	0	0	0.350616662820207	0.645843
hsa-miR-543	0	0	0	0	0	0	0	0	0	0	0	0	0	0	0	0	0	NA	0
hsa-miR-545-3p	0	0	0	0	0	0	0	0	0	0	0	0	0	0	0	0	0	NA	0
hsa-miR-548a-3p	0	0	0	0	0	0	0	0	0	7.04361	0	0	0	0	0	0	0	0.346593507087334	-0.782624
hsa-miR-548aa	6.15136	8.84129	0	0	6.49296	7.70852	0	8.52226	0	9.03539	0	0	0	0	0	0	0	0.338107455859024	1.89055
hsa-miR-548ad-5p	6.56131	0	0	0	0	0	0	0	0	7.04361	0	0	0	0	0	0	0	0.974025593594832	0.0375402
hsa-miR-548ae-3p	0	0	0	0	0	0	0	0	0	0	0	0	0	0	0	0	0	NA	0
hsa-miR-548ae-5p	6.56131	0	0	0	0	0	0	0	0	7.04361	0	0	0	0	0	0	0	0.974025593594832	0.0375402
hsa-miR-548ai	0	0	0	0	0	4.38028	0	0	0	0	0	0	0	0	0	0	0	0.346593507087334	-0.486698
hsa-miR-548am-3p	0	0	0	0	0	0	0	0	0	0	0	0	0	0	0	0	0	NA	0
hsa-miR-548am-5p	0	0	0	0	0	0	0	0	0	5.48036	0	0	0	0	0	0	0	0.346593507087334	-0.608929
hsa-miR-548ap-3p	0	8.32807	0	0	6.49296	6.90633	0	8.52226	0	8.62127	0	0	0	0	0	0	0	0.528022321970198	1.19262
hsa-miR-548ap-5p	0	0	0	0	0	3.44795	0	0	0	0	0	0	0	0	0	0	0	0.346593507087334	-0.383105
hsa-miR-548aq-3p	0	0	0	0	0	0	0	0	0	6.46411	0	0	0	0	0	0	0	0.346593507087334	-0.718234
hsa-miR-548au-5p	0	0	0	0	0	0	0	0	0	5.48036	0	0	0	0	0	0	0	0.346593507087334	-0.608929
hsa-miR-548av-3p	7.72272	4.97778	0	0	0	0	0	0	0	5.88729	0	0	0	0	0	0	0	0.471659260458979	0.933419
hsa-miR-548ay-5p	6.56131	0	0	0	0	0	0	0	0	7.04361	0	0	0	0	0	0	0	0.974025593594832	0.0375402
hsa-miR-548az-5p	0	0	0	0	0	0	0	0	0	0	0	0	0	0	0	0	0	NA	0
hsa-miR-548b-3p	0	0	0	0	0	0	0	0	0	0	0	0	0	0	0	0	0	NA	0
hsa-miR-548b-5p	0	0	0	0	0	0	0	0	0	0	0	0	0	0	0	0	0	NA	0
hsa-miR-548c-3p	0	0	0	0	0	3.44795	0	0	0	0	0	0	0	0	0	0	0	0.346593507087334	-0.383105
hsa-miR-548c-5p	0	0	0	0	0	0	0	0	0	5.48036	0	0	0	0	0	0	0	0.346593507087334	-0.608929
hsa-miR-548d-3p	8.35771	9.93273	0	0	0	4.38028	0	5.16674	0	10.4184	0	0	0	8.07569	0	0	0	0.850243099802645	0.390556
hsa-miR-548d-5p	6.56131	0	0	0	0	0	0	0	0	6.46411	0	0	0	0	0	0	0	0.926794937782166	0.10193
hsa-miR-548e-3p	0	0	0	0	0	0	0	0	0	4.91146	0	0	0	0	0	0	0	0.346593507087334	-0.545718
hsa-miR-548e-5p	0	0	0	0	0	0	0	0	0	0	0	0	0	0	8.28907	0	0	0.350616662820207	1.03613
hsa-miR-548h-3p	5.57651	7.26261	0	6.99169	0	4.38028	0	5.16674	0	7.33113	0	0	0	8.65887	0	0	0	0.64550749217977	-0.789487
hsa-miR-548j-5p	0	0	0	0	0	3.44795	0	0	0	0	0	0	0	0	0	0	0	0.346593507087334	-0.383105
hsa-miR-548o-3p	7.14117	4.97778	0	0	0	0	0	0	0	5.88729	0	0	0	0	0	0	0	0.488655190392394	0.860725
hsa-miR-548o-5p	0	0	0	0	0	0	0	0	0	5.48036	0	0	0	0	0	0	0	0.346593507087334	-0.608929
hsa-miR-548q	0	0	0	0	0	3.44795	0	6.72468	0	3.95862	0	0	7.95697	7.66243	0	0	0	0.240254317361304	-1.71786
hsa-miR-548t-3p	6.15136	8.84129	0	0	6.49296	7.70852	0	8.52226	0	9.03539	0	0	0	0	0	0	0	0.338107455859024	1.89055
hsa-miR-548t-5p	0	0	0	0	0	0	0	0	0	0	0	0	0	0	0	0	0	NA	0
hsa-miR-548w	0	0	0	0	0	3.44795	0	0	0	0	0	0	0	0	0	0	0	0.346593507087334	-0.383105
hsa-miR-548x-3p	0	0	0	0	0	0	0	0	0	0	0	0	0	0	0	0	0	NA	0
hsa-miR-548z	5.57651	7.26261	0	6.99169	0	4.38028	0	5.16674	0	7.33113	0	0	0	8.65887	0	0	0	0.64550749217977	-0.789487
hsa-miR-550a-3-5p	7.72272	6.75205	8.17119	6.99169	7.98506	7.77532	0	5.16674	0	8.18959	9.71729	8.87049	0	0	7.87556	0	0	0.540746110861496	1.20818
hsa-miR-550a-3p	0	0	0	0	0	0	0	0	0	5.48036	0	0	0	0	0	0	0	0.346593507087334	-0.608929
hsa-miR-550a-5p	7.14117	6.53189	8.17119	6.99169	7.70617	7.48728	0	5.16674	0	7.67713	9.13319	8.34827	0	0	7.29367	0	0	0.568258601103337	1.07432
hsa-miR-550b-2-5p	5.57651	0	0	0	0	0	0	0	0	0	0	0	0	0	0	0	0	0.350616662820207	0.697063
hsa-miR-551a	6.15136	5.5474	0	0	4.93968	6.6457	0	0	5.4888	6.20434	0	0	0	0	0	0	0	0.359400903591504	1.33812
hsa-miR-551b-3p	0	0	0	0	0	0	0	4.20636	0	0	0	0	0	7.08103	0	0	0	0.786840621621035	-0.260986
hsa-miR-551b-5p	0	0	0	0	0	3.44795	0	6.46437	0	0	0	0	0	0	0	0	0	0.644807788553877	0.424941
hsa-miR-556-3p	4.60643	5.5474	0	0	5.50889	0	0	0	0	0	0	0	0	0	0	0	0	0.0809378903358767	1.95784
hsa-miR-5571-5p	0	0	0	0	0	0	0	0	0	0	0	0	0	0	0	0	0	NA	0
hsa-miR-5582-5p	0	0	0	0	0	0	0	0	0	0	8.13575	0	0	0	0	0	0	0.350616662820207	1.01697
hsa-miR-5583-3p	0	4.97778	0	0	0	4.38028	0	0	0	0	0	0	0	0	0	0	0	0.866293370599581	0.135524
hsa-miR-5584-5p	4.60643	5.9547	8.49212	9.30452	8.59606	7.31836	0	6.46437	0	6.46411	0	0	0	0	7.29367	0	0	0.753951430335001	0.605615
hsa-miR-5585-3p	4.60643	0	5.61104	6.00298	0	5.91831	0	7.1363	0	5.88729	0	0	0	0	0	0	0	0.439448192547585	-1.13434
hsa-miR-5586-5p	0	4.02285	0	0	0	0	0	0	0	0	0	0	0	0	0	0	0	0.350616662820207	0.502856
hsa-miR-5589-3p	0	0	0	0	0	0	0	0	0	0	0	0	0	0	0	0	0	NA	0
hsa-miR-559	0	4.02285	0	0	0	0	0	0	0	0	0	0	0	0	0	0	0	0.350616662820207	0.502856
hsa-miR-566	0	0	0	0	0	0	0	0	0	0	0	7.80971	0	0	7.29367	0	0	0.972603467736478	0.0439628
hsa-miR-5684	0	0	5.61104	0	6.23313	3.44795	6.53115	0	0	0	0	0	0	0	0	0	0	0.437457056183509	-0.953097
hsa-miR-5685	0	0	0	0	0	4.38028	0	0	0	0	0	0	0	0	0	0	0	0.346593507087334	-0.486698
hsa-miR-5689	0	0	0	0	0	0	0	0	0	0	0	0	0	0	0	0	8.94006	0.346593507087334	-0.99334
hsa-miR-5690	0	4.97778	0	0	0	0	0	0	0	0	0	0	0	0	0	0	0	0.350616662820207	0.622222
hsa-miR-5695	0	0	0	0	0	0	0	0	0	3.95862	0	0	0	0	0	0	0	0.346593507087334	-0.439847
hsa-miR-5698	0	0	4.64026	0	0	0	0	0	0	0	0	7.52163	0	0	0	0	0	0.182391408101325	-1.35132
hsa-miR-570-3p	0	4.02285	0	0	4.93968	3.44795	0	0	0	3.95862	0	0	0	0	0	0	0	0.751153975378106	0.297365
hsa-miR-570-5p	0	0	0	0	0	4.38028	0	0	0	0	0	0	0	0	0	0	0	0.346593507087334	-0.486698
hsa-miR-5701	0	0	0	0	0	4.94197	0	0	0	6.46411	0	0	0	0	0	0	0	0.173315766603972	-1.26734
hsa-miR-5703	0	0	0	0	0	4.38028	0	0	0	0	0	8.43547	0	0	0	0	0	0.192529639439725	-1.42397
hsa-miR-5706	0	0	0	0	0	0	0	0	0	0	0	0	0	0	7.29367	0	0	0.350616662820207	0.911709
hsa-miR-5708	0	4.02285	0	0	0	0	0	0	0	0	0	0	0	0	8.87249	0	0	0.203920784790096	1.61192
hsa-miR-5739	0	0	0	0	0	4.38028	5.54667	0	0	0	0	0	0	0	0	0	0	0.17235443365047	-1.10299
hsa-miR-574-3p	10.7756	9.86354	8.90616	9.15277	9.06451	9.26583	13.6241	11.3933	10.158	8.39058	9.71729	9.86894	9.17604	0	8.87249	0	11.5226	0.934854775213542	-0.14796
hsa-miR-574-5p	10.6343	8.32807	10.1972	11.0254	9.35353	11.7935	10.8017	10.5364	11.849	8.39058	9.71729	11.8118	11.5366	10.2415	12.1674	0	11.2596	0.261933131238675	-1.71096
hsa-miR-576-3p	0	0	6.18613	0	5.91598	3.44795	0	0	0	4.91146	0	0	0	0	0	0	0	0.445577507054143	-0.876673
hsa-miR-576-5p	0	8.39498	0	0	0	0	0	4.20636	0	6.68416	0	0	7.95697	0	0	0	0	0.973798816032272	-0.0516263
hsa-miR-577	4.60643	4.02285	0	0	0	0	0	0	0	4.91146	0	0	0	0	0	0	0	0.560950208885326	0.532942
hsa-miR-5787	0	0	0	0	3.98594	0	0	0	0	0	0	0	0	0	0	0	0	0.350616662820207	0.498243
hsa-miR-582-3p	0	0	0	0	0	0	0	0	0	0	0	0	0	0	0	0	0	NA	0
hsa-miR-584-3p	0	4.02285	0	0	0	0	0	0	0	0	0	0	0	0	0	0	0	0.350616662820207	0.502856
hsa-miR-585-5p	0	0	0	0	0	0	0	4.20636	0	0	0	0	0	0	0	0	0	0.350616662820207	0.525795
hsa-miR-589-3p	0	0	0	0	0	0	0	0	0	3.95862	0	0	0	0	0	0	0	0.346593507087334	-0.439847
hsa-miR-589-5p	4.60643	0	4.64026	0	4.93968	3.44795	0	0	0	5.48036	0	0	0	0	0	0	0	0.778841540152476	-0.314355
hsa-miR-590-3p	6.15136	5.9547	0	0	4.93968	4.94197	0	0	0	7.45591	0	0	0	0	0	0	0	0.599666886458338	0.753175
hsa-miR-590-5p	0	0	0	0	0	0	0	0	0	0	0	0	0	0	0	0	0	NA	0
hsa-miR-598-3p	5.57651	0	4.64026	0	0	0	0	0	0	9.25739	0	0	0	0	0	0	0	0.524164485801218	-0.84712
hsa-miR-598-5p	0	0	0	0	0	0	0	0	0	0	0	0	0	0	0	0	0	NA	0
hsa-miR-608	0	0	4.64026	0	0	0	0	0	0	0	0	0	0	0	0	0	0	0.346593507087334	-0.515585
hsa-miR-6085	0	0	0	0	0	0	0	0	0	0	0	0	0	0	0	0	0	NA	0
hsa-miR-6086	0	0	0	0	0	0	0	0	0	0	0	0	0	0	0	0	0	NA	0
hsa-miR-6087	13.4915	14.5469	13.5729	13.6878	12.6166	15.6276	14.0892	13.3234	14.827	13.3587	9.13319	14.7733	13.5161	11.6254	13.7764	12.7477	11.7449	0.52261370361981	-0.49723
hsa-miR-6088	0	0	0	0	0	0	0	0	0	0	0	0	0	0	0	0	0	NA	0
hsa-miR-6089	0	0	0	0	0	4.38028	0	0	0	0	0	5.37893	0	0	0	0	0	0.17155187374453	-1.08436
hsa-miR-6090	0	0	0	0	0	0	0	0	0	3.95862	0	0	0	0	0	0	0	0.346593507087334	-0.439847
hsa-miR-6124	7.72272	5.5474	7.17619	9.44181	7.36013	6.78189	8.97776	6.46437	10.0426	6.20434	9.13319	9.10135	8.69161	7.08103	9.45643	0	13.8441	0.256883551789818	-1.62304
hsa-miR-6125	0	4.97778	0	0	0	6.32737	0	4.20636	0	0	0	0	0	8.07569	0	0	0	0.734699439834448	-0.452323
hsa-miR-6126	8.25114	4.02285	6.59621	9.56717	7.70617	7.22585	8.84055	6.72468	9.62806	4.91146	8.13575	8.5955	10.1748	7.66243	8.28907	8.58137	8.94006	0.635887816923981	-0.389729
hsa-miR-6129	0	0	0	0	0	0	0	4.20636	0	0	0	0	0	0	0	0	0	0.350616662820207	0.525795
hsa-miR-6130	0	0	0	0	0	0	0	0	0	0	0	0	0	0	0	0	0	NA	0
hsa-miR-616-3p	0	6.27197	0	0	5.91598	0	0	5.73825	0	0	0	4.41319	7.37491	0	0	0	0	0.521962888022044	0.930987
hsa-miR-6165	0	0	0	0	0	3.44795	0	0	0	0	0	4.41319	0	0	0	0	0	0.172659944640742	-0.87346
hsa-miR-619-5p	9.79551	9.7658	11.9994	11.2663	11.102	9.70334	11.4229	11.3065	11.8996	10.6051	8.13575	11.2271	12.2491	9.24264	10.929	0	10.5231	0.23781280214718	-1.79866
hsa-miR-624-5p	4.60643	0	0	0	3.98594	3.44795	0	0	0	3.95862	0	0	0	0	0	0	0	0.782597785509827	0.251094
hsa-miR-625-3p	6.56131	9.42521	6.59621	0	6.90399	5.91831	0	8.37828	0	8.91011	0	0	0	6.09164	0	0	0	0.669701367163306	0.851235
hsa-miR-625-5p	7.3621	5.9547	6.18613	0	7.36013	8.56104	0	9.08287	7.05218	6.68416	0	9.30032	0	0	7.29367	0	0	0.276405889580593	2.09858
hsa-miR-627-5p	4.60643	4.02285	9.22748	0	0	0	0	0	0	8.95309	0	0	0	0	7.87556	0	0	0.980354881189677	0.043042
hsa-miR-628-3p	7.14117	4.97778	7.58873	0	7.07257	7.63848	8.84055	8.21833	6.47265	7.19452	0	6.67991	0	0	0	0	0	0.99175697099728	0.019514
hsa-miR-628-5p	0	0	0	0	0	0	0	0	0	4.91146	0	0	0	7.66243	0	0	0	0.180453652172031	-1.3971
hsa-miR-629-3p	0	5.9547	0	6.00298	3.98594	3.44795	0	5.73825	0	5.88729	0	0	0	0	0	0	0	0.849022021264695	0.255616
hsa-miR-629-5p	4.60643	6.53189	9.44127	6.00298	7.80525	7.56486	5.54667	7.59293	7.4645	7.04361	0	9.39038	8.69161	6.09164	7.87556	0	0	0.376588514040254	-1.40688
hsa-miR-636	5.57651	0	0	0	0	0	0	0	0	0	0	0	0	0	0	0	0	0.350616662820207	0.697063
hsa-miR-642a-3p	6.15136	4.97778	6.91515	6.00298	5.50889	4.38028	8.10568	6.14652	10.158	7.45591	0	0	8.37056	0	0	0	0	0.799848942124924	-0.463354
hsa-miR-642a-5p	6.56131	5.5474	0	0	0	5.66004	0	0	0	9.18712	0	0	0	0	0	0	0	0.929194330654173	-0.136095
hsa-miR-642b-3p	0	4.97778	0	6.00298	4.93968	0	5.54667	0	9.15927	5.88729	0	0	0	0	0	0	0	0.781740584142564	0.447155
hsa-miR-642b-5p	0	0	0	0	0	0	0	0	0	0	0	0	0	0	0	0	0	NA	0
hsa-miR-643	0	0	0	0	0	0	0	0	0	0	0	0	0	0	0	0	0	NA	0
hsa-miR-650	0	0	0	0	0	0	0	0	0	0	0	0	0	0	0	0	0	NA	0
hsa-miR-6501-3p	0	0	0	0	0	3.44795	0	0	0	0	0	0	0	0	0	0	0	0.346593507087334	-0.383105
hsa-miR-6503-3p	0	0	0	0	0	3.44795	0	5.16674	0	5.48036	0	0	0	0	0	0	0	0.716696845245616	-0.346191
hsa-miR-6503-5p	0	4.02285	0	0	4.93968	5.91831	0	0	0	5.48036	0	0	0	0	0	0	0	0.897643343065199	-0.146202
hsa-miR-6507-5p	0	0	0	0	0	0	0	4.20636	0	0	0	7.80971	0	0	0	0	0	0.741494240665334	-0.341951
hsa-miR-6509-5p	0	0	0	0	3.98594	0	0	0	0	0	0	0	0	0	0	0	0	0.350616662820207	0.498243
hsa-miR-651-5p	0	0	0	0	0	3.44795	0	0	0	0	0	0	0	0	0	0	0	0.346593507087334	-0.383105
hsa-miR-6510-5p	0	0	0	0	0	0	8.32732	0	0	0	0	0	0	0	0	0	0	0.346593507087334	-0.925258
hsa-miR-6511a-3p	0	0	0	0	0	0	0	0	0	0	0	0	0	0	0	0	0	NA	0
hsa-miR-6511b-3p	0	0	0	0	0	0	0	0	0	0	0	0	0	0	0	0	0	NA	0
hsa-miR-6513-3p	0	0	0	0	0	0	0	0	0	0	0	0	0	0	0	0	0	NA	0
hsa-miR-6515-5p	0	4.02285	0	0	0	3.44795	0	4.20636	0	0	0	0	0	0	0	0	0	0.422197048804522	0.645546
hsa-miR-6516-3p	0	0	6.18613	0	3.98594	4.94197	8.5194	0	0	3.95862	0	0	0	0	0	0	0	0.108988910419282	-2.12466
hsa-miR-652-3p	6.56131	4.02285	0	0	0	6.90633	0	5.16674	0	5.48036	0	5.95229	0	6.09164	0	0	0	0.618213361071929	-0.74565
hsa-miR-652-5p	4.60643	4.97778	5.61104	0	0	4.38028	0	0	0	0	0	0	0	7.08103	0	0	0	0.585006715785756	-0.698903
hsa-miR-654-3p	0	5.5474	0	0	0	0	0	0	0	0	0	0	0	0	0	0	0	0.350616662820207	0.693425
hsa-miR-655-3p	0	0	0	0	0	0	0	0	0	0	0	0	0	0	0	0	0	NA	0
hsa-miR-659-5p	0	0	0	0	0	4.94197	0	0	0	0	0	0	0	0	0	0	0	0.346593507087334	-0.549108
hsa-miR-660-3p	0	0	0	0	0	0	0	0	0	3.95862	0	0	0	0	0	0	0	0.346593507087334	-0.439847
hsa-miR-660-5p	9.19228	8.68964	5.61104	6.99169	8.14492	5.66004	7.84369	8.77317	0	11.4779	0	0	7.95697	9.77242	0	0	0	0.408669255533601	-1.79597
hsa-miR-663a	8.25114	5.9547	0	6.00298	5.50889	8.77203	0	7.1363	0	7.8689	0	9.20427	0	0	0	0	0	0.926060925821877	-0.182306
hsa-miR-663b	8.63704	0	6.59621	0	3.98594	9.48124	0	0	0	8.7729	0	0	0	0	0	0	0	0.520427354821593	-1.18328
hsa-miR-664a-3p	6.15136	7.11165	6.91515	0	4.93968	3.44795	0	0	0	3.95862	0	0	0	0	0	0	0	0.636833767489237	0.684034
hsa-miR-664a-5p	8.13605	8.39498	9.16869	8.56907	8.98221	7.83917	8.97776	9.08287	5.4888	8.11585	0	9.89994	0	0	8.61007	0	0	0.904968298651692	0.245709
hsa-miR-664b-5p	5.57651	4.97778	0	0	5.50889	7.70852	7.52333	5.16674	0	5.88729	0	6.94059	0	0	0	0	0	0.775743180388128	-0.464009
hsa-miR-665	0	0	0	0	0	0	0	0	0	0	0	0	0	0	0	0	0	NA	0
hsa-miR-671-3p	4.60643	4.02285	0	0	5.91598	3.44795	0	0	0	3.95862	0	0	0	0	0	0	0	0.365833096330312	0.995206
hsa-miR-671-5p	7.3621	4.02285	7.17619	8.56907	5.91598	4.38028	8.5194	5.73825	0	6.46411	0	0	0	6.09164	0	0	0	0.323871186322385	-1.69796
hsa-miR-6720-3p	0	0	0	0	0	0	0	4.20636	0	0	0	0	0	0	0	0	0	0.350616662820207	0.525795
hsa-miR-6723-5p	0	0	0	0	0	0	0	0	0	3.95862	0	0	0	0	0	0	0	0.346593507087334	-0.439847
hsa-miR-6724-5p	6.56131	6.94302	0	0	0	7.31836	0	7.1363	0	8.18959	0	10.1525	0	0	0	0	0	0.889498117438432	-0.271077
hsa-miR-6727-5p	0	0	0	0	0	0	0	0	0	0	0	0	0	0	0	0	0	NA	0
hsa-miR-6730-5p	4.60643	0	0	0	0	0	0	0	0	0	0	0	0	0	0	0	0	0.350616662820208	0.575803
hsa-miR-6731-5p	6.56131	0	4.64026	6.99169	3.98594	3.44795	0	0	0	4.91146	0	4.41319	0	0	0	0	0	0.292954945375276	-1.39321
hsa-miR-6734-5p	4.60643	4.97778	4.64026	0	4.93968	5.34523	0	5.73825	0	4.91146	0	0	0	0	0	0	0	0.50116508391246	0.877551
hsa-miR-6735-5p	0	0	0	0	4.93968	0	7.1109	0	0	0	0	7.67285	8.37056	0	0	0	0	0.198102917918408	-1.95524
hsa-miR-6738-3p	0	4.02285	5.61104	0	0	0	0	0	0	0	0	0	0	0	0	0	0	0.882372153798989	-0.120593
hsa-miR-6738-5p	0	0	0	0	0	0	0	0	0	0	0	7.16131	0	0	0	0	0	0.346593507087334	-0.795701
hsa-miR-6739-5p	0	0	0	7.57286	3.98594	0	8.32732	0	8.26835	5.88729	10.9387	9.51573	7.37491	7.66243	6.30284	0	12.8442	0.18748103702496	-2.88911
hsa-miR-6740-3p	0	0	0	0	0	0	0	0	0	0	0	0	0	0	0	0	0	NA	0
hsa-miR-6740-5p	0	0	0	6.00298	0	0	0	0	0	0	0	8.25546	0	0	0	0	0	0.175025824261155	-1.58427
hsa-miR-6741-3p	4.60643	0	0	0	0	0	0	0	0	0	0	0	0	0	0	0	0	0.350616662820208	0.575803
hsa-miR-6741-5p	0	0	0	0	0	0	0	0	0	0	0	0	0	0	0	0	0	NA	0
hsa-miR-6746-5p	0	0	0	0	0	0	0	0	7.05218	0	0	0	0	0	0	0	0	0.350616662820207	0.881523
hsa-miR-6747-5p	0	0	0	0	0	0	0	0	0	0	0	0	0	0	0	0	0	NA	0
hsa-miR-6749-5p	0	0	0	0	0	0	0	0	0	0	0	6.94059	0	0	0	0	0	0.346593507087334	-0.771177
hsa-miR-675-5p	0	4.02285	0	0	0	4.38028	0	0	0	3.95862	0	0	0	0	0	0	0	0.601345133308537	-0.423689
hsa-miR-6750-5p	0	0	0	6.00298	0	0	0	4.20636	0	0	0	0	0	0	0	0	0	0.870238878889649	-0.141203
hsa-miR-6751-3p	4.60643	0	6.59621	0	6.49296	0	5.54667	0	5.4888	6.20434	0	4.41319	6.38358	7.08103	8.28907	0	0	0.578348245320295	-0.915344
hsa-miR-6751-5p	0	0	0	0	0	3.44795	0	0	0	3.95862	0	0	0	0	0	0	0	0.170171708083328	-0.822952
hsa-miR-6752-3p	0	0	0	0	0	0	0	0	0	0	0	0	0	0	0	0	0	NA	0
hsa-miR-6752-5p	4.60643	0	0	0	0	0	0	0	0	0	0	0	0	0	0	0	0	0.350616662820208	0.575803
hsa-miR-6754-5p	0	0	0	0	0	0	0	4.20636	5.4888	0	0	0	0	0	0	0	0	0.174786351792359	1.21189
hsa-miR-6755-3p	0	0	4.64026	0	0	0	0	0	0	0	0	0	0	0	0	0	0	0.346593507087334	-0.515585
hsa-miR-6756-3p	0	0	0	0	0	3.44795	6.53115	0	0	0	0	0	0	0	0	0	0	0.191469166331743	-1.10879
hsa-miR-6756-5p	0	0	0	0	0	0	0	0	0	0	0	0	0	0	0	0	0	NA	0
hsa-miR-6757-5p	0	0	0	6.99169	0	0	0	0	0	0	0	0	0	0	0	0	0	0.346593507087334	-0.776854
hsa-miR-676-3p	4.60643	4.02285	0	0	0	0	0	5.16674	7.4645	3.95862	0	7.35269	0	0	0	0	0	0.326886799659836	1.40075
hsa-miR-6762-3p	0	4.97778	0	0	0	0	0	0	0	0	0	0	0	0	0	0	0	0.350616662820207	0.622222
hsa-miR-6763-5p	0	0	7.39716	6.99169	4.93968	0	5.54667	0	0	0	0	4.41319	0	0	0	0	0	0.12423034913507	-2.08795
hsa-miR-6764-5p	0	0	0	0	0	0	0	0	0	0	0	0	0	0	0	0	0	NA	0
hsa-miR-6765-5p	0	0	0	0	0	0	0	0	0	0	0	0	6.38358	0	0	0	0	0.346593507087334	-0.709286
hsa-miR-6769a-5p	0	0	0	0	3.98594	0	0	0	0	0	0	0	0	0	0	0	0	0.350616662820207	0.498243
hsa-miR-6769b-3p	4.60643	4.02285	0	0	0	0	0	0	0	0	0	0	0	0	0	0	0	0.171603600024662	1.07866
hsa-miR-6769b-5p	0	4.02285	0	0	0	0	0	5.16674	0	0	0	0	7.37491	0	0	0	0	0.772291713234962	0.329265
hsa-miR-6770-5p	0	0	0	0	0	4.94197	0	0	0	0	0	0	0	0	0	0	0	0.346593507087334	-0.549108
hsa-miR-6771-5p	4.60643	0	0	0	0	0	0	0	0	0	0	0	0	0	0	0	0	0.350616662820208	0.575803
hsa-miR-6773-5p	5.57651	0	6.59621	6.99169	3.98594	3.44795	5.54667	5.16674	6.47265	0	0	8.5177	8.37056	0	6.30284	0	0	0.560818386224932	-0.947556
hsa-miR-6775-5p	4.60643	0	0	0	0	0	0	0	0	0	0	0	0	0	0	0	0	0.350616662820208	0.575803
hsa-miR-6777-5p	0	0	0	6.00298	0	0	0	0	0	0	0	7.67285	0	0	0	0	0	0.17261979018839	-1.51954
hsa-miR-6779-5p	0	0	0	0	5.50889	0	0	0	0	0	0	0	0	0	0	0	0	0.350616662820207	0.688611
hsa-miR-6780a-5p	0	0	0	6.00298	0	0	6.53115	4.20636	0	3.95862	0	7.52163	0	6.09164	7.29367	0	0	0.216320223966241	-1.90761
hsa-miR-6780b-5p	0	0	0	0	0	0	0	0	0	0	0	0	0	0	0	0	0	NA	0
hsa-miR-6785-5p	0	0	0	0	0	0	0	0	0	0	0	0	0	0	0	0	0	NA	0
hsa-miR-6788-5p	0	4.97778	4.64026	6.00298	0	0	0	6.94512	0	4.91146	0	0	0	0	0	0	0	0.859666961133211	-0.237938
hsa-miR-6789-5p	0	0	0	0	0	5.34523	0	0	0	0	0	0	0	0	0	0	0	0.346593507087334	-0.593914
hsa-miR-6790-5p	0	0	0	0	0	0	0	0	0	0	0	0	0	0	0	0	0	NA	0
hsa-miR-6791-5p	0	0	0	0	0	0	0	0	0	0	0	0	0	0	0	0	0	NA	0
hsa-miR-6793-5p	0	0	5.61104	0	3.98594	0	0	0	0	0	0	0	0	0	0	0	0	0.877477657484596	-0.125206
hsa-miR-6794-5p	0	0	0	0	0	0	0	0	0	0	0	0	0	0	0	0	0	NA	0
hsa-miR-6795-5p	0	0	4.64026	0	0	0	0	5.73825	0	0	0	0	0	0	0	0	0	0.822927494528325	0.201697
hsa-miR-6797-5p	0	0	4.64026	0	0	4.38028	0	0	0	0	0	0	0	0	0	0	0	0.169221651175563	-1.00228
hsa-miR-6799-5p	0	0	0	0	0	3.44795	0	0	0	0	0	0	0	0	0	0	0	0.346593507087334	-0.383105
hsa-miR-6800-5p	0	0	0	0	3.98594	0	0	0	0	0	0	0	0	0	0	0	0	0.350616662820207	0.498243
hsa-miR-6802-5p	6.15136	4.02285	4.64026	6.99169	0	0	0	4.20636	0	4.91146	0	5.95229	0	0	7.87556	0	0	0.855016288816506	0.282494
hsa-miR-6803-5p	0	0	0	0	0	0	0	0	0	3.95862	0	0	0	0	0	0	0	0.346593507087334	-0.439847
hsa-miR-6804-5p	0	0	0	0	0	0	0	4.20636	0	0	0	0	0	0	0	0	0	0.350616662820207	0.525795
hsa-miR-6807-3p	0	4.02285	0	0	0	0	0	0	0	0	0	0	0	0	0	0	0	0.350616662820207	0.502856
hsa-miR-6807-5p	0	0	0	0	0	4.94197	0	0	0	0	0	0	0	0	0	0	0	0.346593507087334	-0.549108
hsa-miR-6809-5p	0	0	0	0	0	3.44795	0	0	0	0	0	0	7.37491	0	0	0	0	0.199613496557372	-1.20254
hsa-miR-6810-3p	4.60643	0	0	0	0	3.44795	0	0	0	3.95862	0	0	0	0	0	0	0	0.759796860528319	-0.247149
hsa-miR-6810-5p	0	0	4.64026	0	0	0	0	0	0	0	0	0	0	0	0	0	0	0.346593507087334	-0.515585
hsa-miR-6812-3p	4.60643	0	0	0	0	0	0	0	0	0	0	0	0	0	0	0	0	0.350616662820208	0.575803
hsa-miR-6812-5p	0	0	0	0	0	0	0	0	0	0	0	0	0	0	0	0	0	NA	0
hsa-miR-6813-5p	0	0	0	0	0	0	8.5194	0	0	0	0	0	0	0	0	0	0	0.346593507087334	-0.9466
hsa-miR-6815-5p	0	0	0	6.00298	0	0	0	0	0	0	0	0	0	0	0	0	0	0.346593507087334	-0.666997
hsa-miR-6819-5p	4.60643	0	0	0	0	0	0	0	0	0	0	0	0	0	0	0	0	0.350616662820208	0.575803
hsa-miR-6821-5p	0	0	0	0	0	3.44795	0	0	0	0	0	0	0	0	0	0	0	0.346593507087334	-0.383105
hsa-miR-6825-5p	0	0	0	0	0	0	0	0	0	0	0	0	0	0	0	0	0	NA	0
hsa-miR-6826-3p	0	0	0	0	0	0	0	0	0	3.95862	0	0	0	0	0	0	0	0.346593507087334	-0.439847
hsa-miR-6826-5p	0	0	0	0	0	0	0	0	0	4.91146	0	6.67991	0	0	0	0	0	0.174624598507135	-1.28793
hsa-miR-6832-5p	0	0	0	0	0	0	0	0	0	0	0	0	0	0	0	0	0	NA	0
hsa-miR-6833-5p	0	0	0	0	0	0	0	4.20636	0	3.95862	0	0	0	0	0	0	0	0.901987361119091	0.0859478
hsa-miR-6834-5p	0	0	0	0	0	0	0	4.20636	0	0	0	0	0	0	0	0	0	0.350616662820207	0.525795
hsa-miR-6837-3p	0	0	0	0	0	0	0	0	0	0	0	0	0	0	0	0	0	NA	0
hsa-miR-6839-3p	0	0	0	0	0	0	0	0	0	0	0	0	0	0	0	0	0	NA	0
hsa-miR-6839-5p	0	0	0	0	0	0	0	0	0	0	0	0	0	0	6.30284	0	0	0.350616662820207	0.787855
hsa-miR-6840-3p	0	0	0	0	0	3.44795	0	0	0	0	0	0	0	0	0	0	0	0.346593507087334	-0.383105
hsa-miR-6846-5p	0	0	0	0	0	0	0	0	0	0	0	0	6.38358	0	0	0	0	0.346593507087334	-0.709286
hsa-miR-6847-3p	0	4.02285	0	0	0	0	0	0	0	0	0	0	0	0	0	0	0	0.350616662820207	0.502856
hsa-miR-6848-5p	0	0	0	0	0	3.44795	0	0	0	0	0	0	0	0	0	0	0	0.346593507087334	-0.383105
hsa-miR-6852-5p	0	0	0	0	0	0	0	0	0	0	0	8.04973	0	0	0	0	0	0.346593507087334	-0.894415
hsa-miR-6858-5p	0	0	0	0	0	0	0	0	0	0	0	0	0	0	0	0	0	NA	0
hsa-miR-6859-5p	6.56131	5.9547	0	0	0	0	9.83897	0	0	5.88729	0	0	0	0	0	0	0	0.909412915441463	-0.182861
hsa-miR-6862-5p	0	0	0	0	0	0	0	0	0	4.91146	0	0	0	0	0	0	0	0.346593507087334	-0.545718
hsa-miR-6865-5p	0	0	0	0	0	0	0	4.20636	0	0	0	0	0	0	0	0	0	0.350616662820207	0.525795
hsa-miR-6867-5p	6.15136	0	0	0	0	0	0	0	0	0	0	0	0	0	0	0	0	0.350616662820207	0.76892
hsa-miR-6869-3p	0	0	0	0	0	0	0	0	0	0	0	0	0	0	0	0	0	NA	0
hsa-miR-6869-5p	0	0	0	0	0	0	0	5.16674	0	0	0	0	0	0	0	0	0	0.350616662820207	0.645843
hsa-miR-6873-3p	0	0	0	0	0	0	0	0	0	0	0	0	0	6.09164	0	0	0	0.346593507087334	-0.676849
hsa-miR-6873-5p	4.60643	0	0	0	0	0	0	0	0	0	0	0	0	0	0	0	0	0.350616662820208	0.575803
hsa-miR-6875-5p	0	0	0	0	0	0	0	0	0	0	0	0	0	0	0	0	0	NA	0
hsa-miR-6876-5p	0	0	0	7.98601	0	4.38028	7.52333	6.72468	8.78152	0	0	8.80649	0	0	0	0	0	0.507653027101055	-1.25018
hsa-miR-6877-3p	0	0	0	0	0	3.44795	0	0	0	0	0	0	0	0	6.30284	0	0	0.653769258751238	0.404749
hsa-miR-6877-5p	0	0	0	0	0	0	0	4.20636	0	3.95862	0	0	0	0	0	0	0	0.901987361119091	0.0859478
hsa-miR-6878-5p	0	0	0	0	0	0	0	0	0	0	0	0	0	0	7.29367	0	0	0.350616662820207	0.911709
hsa-miR-6879-5p	0	0	0	6.00298	0	3.44795	0	0	0	0	0	0	0	0	0	0	0	0.186334599732019	-1.0501
hsa-miR-6880-5p	0	0	0	0	0	0	0	0	0	0	0	0	0	0	0	0	0	NA	0
hsa-miR-6881-5p	0	0	0	0	0	0	0	0	0	0	0	0	0	0	0	0	0	NA	0
hsa-miR-6883-3p	0	0	0	0	0	0	0	0	0	0	0	0	0	0	0	0	0	NA	0
hsa-miR-6885-5p	0	0	6.59621	0	3.98594	0	0	5.16674	0	3.95862	0	0	0	0	0	0	0	0.97966080856287	-0.0286729
hsa-miR-6886-5p	0	0	0	0	0	3.44795	0	0	0	0	0	0	0	0	0	0	0	0.346593507087334	-0.383105
hsa-miR-6887-5p	0	0	0	0	0	0	0	0	0	0	0	0	0	0	0	0	0	NA	0
hsa-miR-6891-3p	0	5.9547	6.18613	0	0	0	0	0	0	0	0	0	0	0	0	0	0	0.95590090375558	0.05699
hsa-miR-6891-5p	0	5.9547	0	0	4.93968	5.34523	0	6.14652	7.05218	0	0	7.16131	0	6.09164	0	0	0	0.553345478803227	0.945172
hsa-miR-6892-3p	0	0	0	0	0	0	0	0	0	0	0	0	0	0	0	0	0	NA	0
hsa-miR-6892-5p	0	0	0	0	0	4.94197	7.1109	0	0	0	0	0	0	0	0	0	0	0.176794215821286	-1.33921
hsa-miR-6894-3p	5.57651	0	0	0	0	0	0	0	0	0	0	0	0	0	0	0	0	0.350616662820207	0.697063
hsa-miR-6894-5p	0	0	0	0	0	0	0	0	0	3.95862	0	0	0	0	0	0	0	0.346593507087334	-0.439847
hsa-miR-7-1-3p	7.87404	9.66096	8.75449	6.00298	9.50858	8.17228	6.53115	8.82962	0	10.0539	0	0	0	9.24264	0	0	0	0.680089904537773	-0.933341
hsa-miR-7-2-3p	0	4.02285	0	0	0	0	0	0	0	0	0	0	0	0	0	0	0	0.350616662820207	0.502856
hsa-miR-7-5p	7.87404	9.29111	9.62744	0	8.28883	9.21861	0	8.30052	8.04674	10.1494	0	7.52163	0	0	0	0	0	0.608724402923405	1.1677
hsa-miR-708-5p	6.15136	0	0	0	0	0	0	0	0	0	0	0	0	0	0	0	0	0.350616662820207	0.76892
hsa-miR-7107-5p	0	0	0	0	4.93968	4.38028	6.53115	6.46437	5.4888	0	8.13575	6.36149	7.37491	7.08103	0	0	9.93859	0.405019446155823	-1.50114
hsa-miR-711	0	0	0	0	0	0	0	0	0	0	0	0	0	0	0	0	0	NA	0
hsa-miR-7110-5p	5.57651	4.02285	9.04339	9.98173	5.50889	5.66004	5.54667	6.94512	7.4645	4.91146	10.1319	4.41319	7.95697	9.07301	7.29367	8.58137	0	0.606916897111331	0.653217
hsa-miR-7111-5p	0	5.9547	0	0	0	0	0	0	0	0	0	7.80971	0	7.08103	7.29367	0	0	0.999229089352377	0.00151974
hsa-miR-744-3p	0	4.02285	0	0	0	0	0	0	0	3.95862	0	0	0	0	0	0	0	0.926157127804028	0.0630096
hsa-miR-744-5p	7.14117	7.11165	7.17619	6.00298	7.36013	5.91831	8.10568	8.71441	0	8.25974	0	0	7.95697	7.08103	8.87249	0	0	0.70220960526104	-0.711229
hsa-miR-7515	0	0	0	0	0	0	0	0	0	0	0	0	0	0	0	0	0	NA	0
hsa-miR-760	6.15136	0	0	0	3.98594	6.32737	0	5.16674	0	0	0	0	0	0	0	0	0	0.32608099071106	1.20996
hsa-miR-762	7.14117	5.5474	6.91515	7.57286	6.23313	5.34523	0	5.73825	5.4888	3.95862	8.13575	7.52163	0	6.09164	0	0	0	0.690724472279866	0.629437
hsa-miR-7641	16.1853	17.7918	13.1738	13.4882	13.3267	15.0634	10.9085	12.3837	12.4566	15.3814	13.9381	11.7193	13.3436	12.9774	14.3179	11.5781	9.93859	0.262377696844953	1.109
hsa-miR-765	4.60643	0	4.64026	8.30679	0	3.44795	0	5.16674	6.47265	0	0	7.93471	0	0	0	0	0	0.670289217712479	-0.672574
hsa-miR-766-3p	0	4.97778	0	0	6.23313	0	0	0	0	0	0	0	0	0	0	0	0	0.17356844729384	1.40136
hsa-miR-766-5p	4.60643	6.94302	5.61104	0	7.07257	7.31836	0	6.14652	0	3.95862	0	0	0	6.09164	7.29367	0	0	0.378516652152451	1.45448
hsa-miR-769-3p	0	4.02285	0	0	0	4.38028	0	0	0	0	0	0	0	0	0	0	0	0.981886580727374	0.016158
hsa-miR-769-5p	6.15136	5.5474	0	0	0	5.34523	0	0	0	4.91146	0	0	0	0	0	0	0	0.79536338429427	0.322712
hsa-miR-7704	12.512	10.2179	9.71222	7.57286	8.35573	11.4646	0	9.37611	9.04401	9.84156	8.13575	10.5736	8.37056	8.07569	10.373	0	0	0.542532788013388	1.21168
hsa-miR-7706	0	0	0	0	4.93968	3.44795	0	0	0	3.95862	0	0	0	0	0	0	0	0.806621360520095	-0.205492
hsa-miR-7845-5p	0	0	0	0	0	0	0	7.59293	0	0	0	0	0	0	0	0	0	0.350616662820207	0.949117
hsa-miR-7846-3p	0	0	0	0	3.98594	0	0	4.20636	0	0	0	0	0	0	0	0	0	0.170650212340113	1.02404
hsa-miR-7847-3p	9.19228	5.5474	6.59621	7.98601	7.2235	8.12184	8.32732	8.21833	9.62806	6.87505	11.1313	8.93176	8.95407	9.39441	8.87249	10.1638	10.5231	0.65931404863667	0.334951
hsa-miR-7851-3p	0	4.97778	8.67222	0	5.91598	0	0	0	8.04674	3.95862	0	6.36149	0	6.09164	0	0	0	0.805166035250504	-0.419546
hsa-miR-7854-3p	0	0	0	0	0	0	0	7.59293	5.4888	0	0	0	0	0	0	0	0	0.176833903399251	1.63522
hsa-miR-7856-5p	0	0	0	0	0	0	0	0	0	3.95862	0	0	0	0	0	0	0	0.346593507087334	-0.439847
hsa-miR-7976	0	0	0	0	0	0	0	0	0	3.95862	0	0	0	0	0	0	0	0.346593507087334	-0.439847
hsa-miR-8060	0	0	0	0	0	0	0	0	0	0	0	0	0	0	0	0	0	NA	0
hsa-miR-8072	0	0	0	0	0	0	0	0	7.05218	0	0	0	0	0	0	0	0	0.350616662820207	0.881523
hsa-miR-8078	4.60643	0	0	0	0	0	0	0	0	0	0	0	0	0	0	0	0	0.350616662820208	0.575803
hsa-miR-8085	0	0	0	0	0	0	0	0	0	0	0	5.95229	0	0	0	0	0	0.346593507087334	-0.661366
hsa-miR-8485	7.3621	6.53189	9.33834	9.56717	6.23313	6.13729	10.8738	8.93631	10.6272	6.20434	10.7164	7.80971	11.1742	9.39441	10.5334	10.9003	11.7449	0.87437704448894	-0.158153
hsa-miR-874-3p	9.13349	8.45892	7.17619	6.00298	0	7.22585	0	6.14652	0	8.56696	0	4.41319	0	6.09164	6.30284	0	0	0.740162776017505	-0.631092
hsa-miR-874-5p	4.60643	4.02285	0	0	5.91598	0	0	0	0	0	0	0	0	0	0	0	0	0.0847352385796917	1.81816
hsa-miR-877-5p	10.2196	9.51818	10.3637	11.3028	11.5434	8.70507	12.493	11.4303	11.9645	9.81851	10.9387	13.5038	12.4957	11.2409	10.4554	12.0374	11.2596	0.701693670247381	-0.229133
hsa-miR-885-3p	0	0	0	0	0	0	6.53115	0	0	0	0	0	0	0	0	0	0	0.346593507087334	-0.725683
hsa-miR-885-5p	0	0	0	0	0	0	5.54667	0	0	0	0	0	0	0	0	0	0	0.346593507087334	-0.616296
hsa-miR-887-3p	0	4.02285	0	6.00298	0	0	6.53115	0	0	0	0	0	0	0	0	0	0	0.41319926905695	-0.889825
hsa-miR-888-5p	0	0	0	0	0	0	0	0	0	0	0	0	0	0	0	0	0	NA	0
hsa-miR-9-3p	0	0	6.18613	0	0	0	0	0	0	7.04361	0	0	0	0	0	0	0	0.17003794728799	-1.46997
hsa-miR-9-5p	0	0	0	0	0	0	0	0	0	5.48036	0	0	0	0	0	0	0	0.346593507087334	-0.608929
hsa-miR-92a-1-5p	4.60643	10.4401	8.83231	6.00298	6.90399	6.90633	0	8.98684	5.4888	8.03813	0	8.25546	6.38358	0	9.45643	0	0	0.68223427032589	0.7999
hsa-miR-92a-2-5p	0	0	0	0	0	0	0	0	0	0	0	0	0	0	0	0	0	NA	0
hsa-miR-92a-3p	13.4439	16.6721	14.8597	13.2093	15.304	12.937	10.6039	14.9041	12.1571	16.3072	12.4528	10.9445	13.0529	14.1148	12.4345	0	0	0.87429628134516	0.390028
hsa-miR-92b-3p	6.15136	7.63895	7.17619	0	7.59979	0	0	6.94512	0	6.20434	0	0	0	6.09164	7.87556	0	0	0.192100999944273	2.36277
hsa-miR-92b-5p	0	0	4.64026	0	5.50889	0	0	4.20636	0	0	0	0	0	7.08103	0	0	0	0.942349590212012	-0.0879596
hsa-miR-93-3p	8.01099	7.11165	4.64026	0	7.48493	6.90633	0	0	0	9.29128	0	0	6.38358	0	0	0	0	0.916777330970576	-0.19866
hsa-miR-93-5p	11.7063	12.7738	10.9039	9.56717	12.1354	10.9247	10.4234	11.3262	10.7051	14.2605	0	9.96	8.69161	10.6562	10.2856	0	9.93859	0.345041532341986	-1.97524
hsa-miR-939-5p	0	4.97778	0	0	0	4.94197	8.10568	0	0	3.95862	0	0	0	0	0	0	0	0.305197658315305	-1.26736
hsa-miR-940	0	4.97778	0	0	0	0	0	0	0	0	0	0	0	0	0	0	0	0.350616662820207	0.622222
hsa-miR-941	0	9.42521	0	0	8.80202	10.1561	7.84369	6.46437	0	9.18712	0	0	0	0	0	0	0	0.976163721071282	0.0656872
hsa-miR-942-3p	4.60643	6.27197	6.18613	0	5.50889	6.13729	0	5.16674	0	4.91146	0	0	0	0	0	0	0	0.589344857698468	0.779267
hsa-miR-942-5p	0	5.5474	0	0	4.93968	4.94197	0	0	0	5.48036	0	0	0	0	0	0	0	0.896319622580201	0.152849
hsa-miR-944	0	0	0	0	0	0	0	0	0	3.95862	0	0	0	0	0	0	0	0.346593507087334	-0.439847
hsa-miR-95-3p	6.15136	6.27197	0	0	0	0	0	5.16674	0	6.20434	0	0	0	6.09164	0	0	0	0.563491401820912	0.832539
hsa-miR-98-3p	7.87404	7.39926	4.64026	6.00298	9.25181	6.6457	0	8.30052	0	7.7762	8.13575	0	0	6.09164	0	0	0	0.394394730421331	1.65831
hsa-miR-98-5p	11.2048	9.42521	10.3896	9.30452	10.8352	11.8871	8.10568	9.98541	9.15927	11.0233	8.13575	10.203	7.37491	8.65887	9.98631	0	0	0.981034100194571	0.0418211
hsa-miR-99a-3p	0	4.02285	0	0	0	0	0	0	0	0	0	0	0	0	0	0	0	0.350616662820207	0.502856
hsa-miR-99a-5p	6.15136	5.5474	0	0	0	5.91831	0	0	0	5.48036	0	0	0	0	0	0	0	0.879960879779362	0.195826
hsa-miR-99b-3p	4.60643	0	0	0	0	0	0	0	0	3.95862	0	0	0	0	0	0	0	0.853948632947642	0.135957
hsa-miR-99b-5p	8.01099	7.11165	6.59621	0	0	7.127	6.53115	5.73825	0	7.33113	0	0	0	0	0	0	0	0.799859757729417	-0.457443
