# Supplementary material for: Use of extracellular vesicle microRNA profiles in patients with acute myeloid leukemia for the identification of novel biomarkers
Source: PLoS One. 2024 Aug 23;19(8):e0306962. doi: 10.1371/journal.pone.0306962 (PMC11343415; doi:10.1371/journal.pone.0306962)
Supplement: S5 File — (XLSX) [file pone.0306962.s009.xlsx]

## Sheet: Results
	hsa_mir_100	hsa_mir_188	hsa_mir_23b	hsa_mir_3686	hsa_mir_3916	hsa_mir_432	hsa_mir_501	hsa_mir_577	hsa_mir_628	hsa_mir_6788	vital_status	days_to_last_followup	days_to_last_known_alive	days_to_death	Risk	LastFU	KMplot_Surv	KMplot_FU
TCGA_AB_2802	DN	UP	DN	DN	DN	UP	DN	UP	DN	DN	Dead	0	0	365	NonFav	365	2	365
TCGA_AB_2803	UP	DN	DN	DN	UP	UP	DN	DN	DN	DN	Dead	0	0	792	Fav	792	2	792
TCGA_AB_2805	DN	UP	UP	DN	DN	DN	UP	DN	UP	DN	Dead	0	0	577	NonFav	577	2	577
TCGA_AB_2806	DN	DN	UP	DN	UP	DN	DN	DN	DN	DN	Dead	0	0	945	Fav	945	2	945
TCGA_AB_2807	UP	UP	UP	DN	DN	UP	UP	DN	DN	DN	Dead	0	0	181	NonFav	181	2	181
TCGA_AB_2808	UP	DN	UP	DN	DN	DN	DN	DN	UP	DN	Alive	2861	0	0	NonFav	2861	1	2861
TCGA_AB_2812	UP	UP	DN	DN	DN	DN	DN	UP	DN	DN	Dead	0	0	366	NonFav	366	2	366
TCGA_AB_2813	DN	UP	DN	DN	DN	DN	UP	UP	UP	DN	Dead	0	0	31	NonFav	31	2	31
TCGA_AB_2814	DN	UP	UP	DN	DN	UP	DN	DN	UP	DN	Dead	0	0	792	NonFav	792	2	792
TCGA_AB_2815	UP	UP	DN	DN	DN	DN	UP	DN	UP	DN	Dead	0	0	822	Fav	822	2	822
TCGA_AB_2816	DN	UP	UP	DN	DN	DN	UP	DN	UP	DN	Dead	0	0	245	NonFav	245	2	245
TCGA_AB_2817	UP	UP	UP	DN	DN	DN	UP	UP	UP	DN	Dead	0	0	273	NonFav	273	2	273
TCGA_AB_2818	UP	UP	DN	DN	DN	UP	DN	DN	DN	UP	Dead	0	0	303	NonFav	303	2	303
TCGA_AB_2819	DN	UP	UP	DN	UP	UP	UP	UP	DN	DN	Alive	2496	0	0	Fav	2496	1	2496
TCGA_AB_2820	DN	DN	UP	DN	DN	DN	DN	DN	DN	DN	Dead	0	0	0	NonFav	0	2	0
TCGA_AB_2821	UP	DN	UP	DN	DN	DN	UP	UP	DN	DN	Dead	0	0	822	NonFav	822	2	822
TCGA_AB_2822	DN	DN	UP	DN	UP	DN	DN	DN	DN	DN	Dead	0	0	973	NonFav	973	2	973
TCGA_AB_2823	UP	UP	UP	DN	UP	UP	DN	DN	DN	DN	Dead	0	0	0	Fav	0	2	0
TCGA_AB_2824	DN	UP	DN	DN	DN	UP	UP	UP	UP	DN	Dead	0	0	30	NonFav	30	2	30
TCGA_AB_2825	DN	UP	DN	DN	DN	DN	UP	DN	DN	DN	Dead	0	0	212	NonFav	212	2	212
TCGA_AB_2826	UP	UP	DN	DN	DN	DN	UP	UP	UP	DN	Dead	0	0	731	NonFav	731	2	731
TCGA_AB_2828	UP	DN	DN	DN	DN	DN	UP	DN	UP	DN	Alive	2284	0	0	Fav	2284	1	2284
TCGA_AB_2830	DN	UP	UP	DN	UP	UP	UP	UP	DN	DN	Dead	0	0	275	NonFav	275	2	275
TCGA_AB_2832	DN	UP	UP	DN	DN	DN	DN	DN	DN	DN	Dead	0	0	365	NonFav	365	2	365
TCGA_AB_2833	UP	UP	UP	DN	DN	DN	UP	UP	UP	DN	Dead	0	0	456	NonFav	456	2	456
TCGA_AB_2834	UP	UP	UP	DN	UP	UP	UP	DN	UP	DN	Dead	0	0	245	NonFav	245	2	245
TCGA_AB_2835	DN	DN	DN	DN	DN	DN	UP	UP	UP	DN	Alive	1673	0	0	NonFav	1673	1	1673
TCGA_AB_2836	DN	UP	DN	DN	UP	DN	UP	DN	DN	UP	Dead	0	0	518	NonFav	518	2	518
TCGA_AB_2837	DN	UP	DN	DN	DN	DN	UP	DN	DN	UP	Dead	0	0	0	NonFav	0	2	0
TCGA_AB_2838	UP	UP	UP	DN	DN	UP	UP	UP	DN	DN	Dead	0	0	365	NonFav	365	2	365
TCGA_AB_2839	UP	DN	DN	DN	UP	DN	DN	DN	DN	DN	Dead	0	0	486	NonFav	486	2	486
TCGA_AB_2840	UP	DN	UP	UP	DN	UP	UP	UP	DN	DN	Dead	0	0	28	Fav	28	2	28
TCGA_AB_2842	UP	UP	UP	DN	UP	DN	UP	DN	UP	DN	Dead	0	0	0	NonFav	0	2	0
TCGA_AB_2843	DN	UP	DN	DN	DN	UP	UP	UP	UP	DN	Dead	0	0	215	NonFav	215	2	215
TCGA_AB_2844	DN	UP	UP	DN	DN	DN	UP	DN	UP	UP	Dead	0	0	122	NonFav	122	2	122
TCGA_AB_2846	DN	DN	DN	DN	DN	DN	DN	UP	UP	DN	Dead	0	0	1402	Fav	1402	2	1402
TCGA_AB_2847	DN	DN	UP	DN	DN	UP	UP	UP	UP	UP	Dead	0	0	608	NonFav	608	2	608
TCGA_AB_2848	DN	DN	DN	DN	UP	DN	UP	DN	DN	DN	Dead	0	0	455	NonFav	455	2	455
TCGA_AB_2849	UP	DN	UP	DN	UP	UP	DN	UP	UP	UP	Alive	2220	0	0	NonFav	2220	1	2220
TCGA_AB_2851	DN	DN	DN	DN	DN	UP	UP	UP	DN	DN	Dead	0	0	242	NonFav	242	2	242
TCGA_AB_2853	UP	DN	DN	DN	UP	DN	DN	UP	DN	DN	Dead	0	0	89	NonFav	89	2	89
TCGA_AB_2854	DN	UP	UP	DN	DN	DN	UP	DN	UP	DN	Dead	0	0	366	NonFav	366	2	366
TCGA_AB_2855	DN	UP	UP	DN	DN	DN	UP	DN	DN	UP	Dead	0	0	212	NonFav	212	2	212
TCGA_AB_2856	DN	UP	DN	DN	DN	DN	UP	DN	DN	UP	Dead	0	0	150	NonFav	150	2	150
TCGA_AB_2857	UP	UP	UP	DN	DN	UP	UP	UP	UP	DN	Dead	0	0	306	NonFav	306	2	306
TCGA_AB_2858	UP	DN	DN	DN	UP	DN	DN	UP	DN	DN	Dead	0	0	577	Fav	577	2	577
TCGA_AB_2859	DN	DN	DN	DN	DN	UP	DN	UP	DN	DN	Dead	0	0	304	NonFav	304	2	304
TCGA_AB_2860	DN	DN	UP	DN	DN	UP	UP	UP	DN	DN	Dead	0	0	427	NonFav	427	2	427
TCGA_AB_2861	DN	UP	DN	DN	DN	DN	UP	DN	UP	DN	Dead	0	0	0	NonFav	0	2	0
TCGA_AB_2862	UP	DN	UP	DN	UP	DN	DN	UP	UP	DN	Alive	1430	0	0	NonFav	1430	1	1430
TCGA_AB_2863	UP	UP	UP	DN	DN	DN	UP	DN	DN	DN	Dead	0	0	31	NonFav	31	2	31
TCGA_AB_2865	UP	DN	DN	DN	DN	UP	UP	DN	UP	DN	Dead	0	0	61	NonFav	61	2	61
TCGA_AB_2866	DN	UP	UP	DN	DN	UP	UP	DN	UP	DN	Dead	0	0	153	NonFav	153	2	153
TCGA_AB_2867	UP	DN	UP	DN	DN	UP	UP	DN	UP	DN	Dead	0	0	184	NonFav	184	2	184
TCGA_AB_2868	UP	UP	DN	DN	DN	UP	DN	UP	UP	DN	Dead	0	0	151	Fav	151	2	151
TCGA_AB_2869	UP	DN	DN	DN	DN	DN	DN	DN	DN	DN	Alive	243	0	0	NonFav	243	1	243
TCGA_AB_2870	UP	UP	UP	DN	DN	DN	UP	DN	DN	DN	Dead	0	0	153	Fav	153	2	153
TCGA_AB_2871	UP	DN	DN	DN	DN	UP	DN	UP	UP	DN	Alive	153	0	0	NonFav	153	1	153
TCGA_AB_2872	UP	DN	DN	DN	DN	UP	DN	UP	UP	DN	Alive	638	0	0	Fav	638	1	638
TCGA_AB_2873	DN	DN	DN	DN	DN	UP	UP	DN	UP	UP	Alive	273	0	0	NonFav	273	1	273
TCGA_AB_2874	UP	DN	UP	DN	DN	DN	DN	DN	UP	DN	Alive	396	0	0	NonFav	396	1	396
TCGA_AB_2875	UP	DN	DN	DN	UP	UP	DN	UP	DN	DN	Alive	212	0	0	Fav	212	1	212
TCGA_AB_2876	UP	DN	UP	DN	DN	DN	DN	DN	UP	DN	Alive	1219	0	0	NonFav	1219	1	1219
TCGA_AB_2877	UP	DN	DN	DN	UP	DN	DN	DN	DN	UP	Alive	638	0	0	NonFav	638	1	638
TCGA_AB_2878	UP	DN	DN	DN	UP	UP	UP	UP	UP	DN	Dead	0	0	365	NonFav	365	2	365
TCGA_AB_2879	UP	DN	DN	DN	DN	DN	DN	DN	DN	UP	Alive	245	0	0	NonFav	245	1	245
TCGA_AB_2880	DN	UP	UP	DN	DN	DN	UP	DN	UP	DN	Dead	424	0	0	NonFav	0	2	0
TCGA_AB_2881	UP	DN	DN	DN	UP	DN	DN	UP	DN	DN	Alive	393	0	0	Fav	393	1	393
TCGA_AB_2882	UP	DN	DN	DN	DN	UP	DN	UP	UP	DN	Dead	0	0	365	NonFav	365	2	365
TCGA_AB_2883	UP	UP	UP	DN	DN	DN	UP	UP	DN	DN	Alive	730	0	0	NonFav	730	1	730
TCGA_AB_2884	DN	UP	DN	DN	DN	DN	UP	UP	DN	DN	Dead	0	0	731	NonFav	731	2	731
TCGA_AB_2885	UP	DN	DN	DN	DN	UP	DN	UP	UP	DN	Dead	0	0	214	NonFav	214	2	214
TCGA_AB_2886	UP	DN	DN	DN	DN	UP	DN	UP	DN	DN	Alive	181	0	0	Fav	181	1	181
TCGA_AB_2887	UP	DN	UP	DN	DN	DN	DN	DN	DN	DN	Dead	0	0	0	NonFav	0	2	0
TCGA_AB_2889	UP	DN	DN	DN	DN	DN	DN	UP	DN	DN	Alive	304	0	0	Fav	304	1	304
TCGA_AB_2890	UP	UP	DN	DN	UP	DN	DN	DN	DN	UP	Dead	0	0	0	NonFav	0	2	0
TCGA_AB_2891	UP	UP	UP	DN	UP	UP	UP	DN	UP	DN	Dead	0	0	0	NonFav	0	2	0
TCGA_AB_2892	UP	DN	DN	DN	UP	DN	DN	UP	UP	DN	Alive	943	0	0	Fav	943	1	943
TCGA_AB_2893	DN	UP	UP	DN	UP	DN	UP	DN	UP	DN	Dead	0	0	212	NonFav	212	2	212
TCGA_AB_2894	DN	UP	UP	DN	DN	UP	UP	UP	UP	DN	Dead	0	0	181	NonFav	181	2	181
TCGA_AB_2897	UP	DN	DN	DN	DN	UP	DN	UP	UP	DN	Alive	243	0	0	Fav	243	1	243
TCGA_AB_2898	UP	DN	DN	DN	DN	UP	DN	UP	UP	DN	Alive	393	0	0	NonFav	393	1	393
TCGA_AB_2899	DN	UP	DN	DN	DN	DN	UP	UP	UP	DN	Dead	0	0	671	NonFav	671	2	671
TCGA_AB_2900	UP	DN	DN	DN	DN	DN	UP	DN	DN	DN	Dead	0	0	184	NonFav	184	2	184
TCGA_AB_2901	UP	UP	UP	DN	DN	DN	UP	DN	DN	UP	Alive	59	0	0	NonFav	59	1	59
TCGA_AB_2903	UP	DN	DN	DN	DN	UP	DN	DN	DN	UP	Dead	0	0	0	NonFav	0	2	0
TCGA_AB_2904	DN	DN	UP	DN	DN	DN	DN	UP	DN	DN	Dead	0	0	517	NonFav	517	2	517
TCGA_AB_2908	DN	UP	DN	DN	DN	DN	DN	UP	UP	DN	Dead	0	0	31	NonFav	31	2	31
TCGA_AB_2909	UP	DN	DN	DN	DN	DN	DN	DN	DN	DN	Alive	30	0	0	NonFav	30	1	30
TCGA_AB_2910	DN	UP	UP	DN	DN	DN	UP	UP	UP	DN	Dead	0	0	0	NonFav	0	2	0
TCGA_AB_2911	DN	UP	DN	DN	DN	DN	UP	DN	UP	DN	Alive	1186	0	0	NonFav	1186	1	1186
TCGA_AB_2912	DN	UP	DN	DN	DN	UP	UP	DN	UP	DN	Dead	0	0	274	NonFav	274	2	274
TCGA_AB_2913	DN	DN	DN	DN	DN	DN	DN	DN	UP	DN	Alive	1216	0	0	NonFav	1216	1	1216
TCGA_AB_2914	DN	DN	DN	DN	DN	UP	DN	UP	DN	DN	Alive	792	0	0	Fav	792	1	792
TCGA_AB_2915	DN	UP	DN	DN	DN	DN	UP	UP	UP	DN	Dead	0	0	0	NonFav	0	2	0
TCGA_AB_2916	DN	UP	UP	DN	DN	DN	UP	DN	UP	DN	Alive	882	0	0	NonFav	882	1	882
TCGA_AB_2917	UP	UP	UP	DN	DN	DN	DN	DN	UP	UP	Alive	1216	0	0	NonFav	1216	1	1216
TCGA_AB_2918	DN	DN	UP	DN	DN	DN	UP	UP	DN	DN	Dead	0	0	0	NonFav	0	2	0
TCGA_AB_2919	UP	DN	DN	DN	DN	DN	DN	DN	DN	UP	Alive	61	0	0	NonFav	61	1	61
TCGA_AB_2921	DN	DN	UP	DN	DN	DN	DN	UP	DN	DN	Dead	0	0	0	NonFav	0	2	0
TCGA_AB_2922	DN	UP	UP	DN	DN	UP	UP	UP	DN	DN	Dead	0	0	0	NonFav	0	2	0
TCGA_AB_2923	DN	UP	UP	DN	DN	DN	UP	DN	UP	DN	Dead	0	0	31	NonFav	31	2	31
TCGA_AB_2924	DN	DN	DN	DN	DN	DN	DN	DN	UP	DN	Alive	90	0	0	NonFav	90	1	90
TCGA_AB_2925	DN	UP	DN	DN	DN	DN	UP	UP	DN	DN	Dead	0	0	243	NonFav	243	2	243
TCGA_AB_2926	UP	DN	UP	DN	DN	DN	DN	DN	DN	UP	Dead	0	0	457	NonFav	457	2	457
TCGA_AB_2927	UP	UP	DN	DN	DN	DN	UP	UP	UP	DN	Dead	0	0	90	NonFav	90	2	90
TCGA_AB_2928	DN	DN	DN	DN	DN	DN	DN	DN	DN	DN	Dead	59	0	0	NonFav	0	2	0
TCGA_AB_2929	UP	UP	UP	DN	DN	UP	UP	DN	UP	DN	Dead	0	0	123	NonFav	123	2	123
TCGA_AB_2930	DN	UP	DN	DN	UP	DN	DN	DN	UP	DN	Dead	0	0	0	NonFav	0	2	0
TCGA_AB_2931	DN	UP	DN	DN	DN	DN	UP	DN	DN	UP	Dead	0	0	0	NonFav	0	2	0
TCGA_AB_2932	DN	UP	DN	DN	DN	UP	DN	UP	UP	DN	Alive	0	0	0	NonFav	0	1	0
TCGA_AB_2933	DN	UP	UP	DN	DN	DN	UP	DN	DN	DN	Dead	0	0	122	NonFav	122	2	122
TCGA_AB_2934	DN	DN	UP	DN	DN	DN	UP	DN	UP	DN	Alive	28	0	0	NonFav	28	1	28
TCGA_AB_2935	DN	UP	UP	DN	DN	UP	UP	UP	UP	DN	Dead	0	0	61	NonFav	61	2	61
TCGA_AB_2936	DN	DN	DN	DN	DN	UP	DN	UP	UP	DN	Alive	59	0	0	NonFav	59	1	59
TCGA_AB_2937	DN	DN	UP	DN	UP	UP	DN	DN	DN	DN	Dead	0	0	215	Fav	215	2	215
TCGA_AB_2938	UP	UP	DN	DN	DN	UP	UP	UP	UP	UP	Dead	0	0	304	NonFav	304	2	304
TCGA_AB_2939	DN	DN	UP	UP	DN	UP	DN	UP	DN	DN	Alive	455	0	0	NonFav	455	1	455
TCGA_AB_2940	UP	DN	DN	DN	DN	DN	UP	DN	UP	DN	Dead	0	0	0	NonFav	0	2	0
TCGA_AB_2941	DN	UP	DN	DN	DN	UP	UP	DN	UP	UP	Dead	0	0	0	NonFav	0	2	0
TCGA_AB_2942	UP	DN	DN	DN	DN	DN	DN	UP	DN	DN	Alive	641	0	0	Fav	641	1	641
TCGA_AB_2943	DN	DN	DN	DN	UP	UP	DN	UP	UP	DN	Dead	0	0	0	NonFav	0	2	0
TCGA_AB_2944	UP	DN	UP	DN	DN	DN	DN	DN	DN	DN	Dead	0	0	0	NonFav	0	2	0
TCGA_AB_2945	DN	UP	DN	DN	DN	UP	UP	UP	DN	DN	Dead	0	0	243	NonFav	243	2	243
TCGA_AB_2946	UP	DN	UP	DN	DN	DN	DN	UP	UP	DN	Alive	0	0	0	NonFav	0	1	0
TCGA_AB_2947	DN	UP	DN	UP	DN	DN	UP	DN	DN	DN	Alive	31	0	0	NonFav	31	1	31
TCGA_AB_2948	DN	UP	UP	DN	DN	DN	UP	DN	UP	DN	Dead	0	0	580	NonFav	580	2	580
TCGA_AB_2950	DN	UP	UP	DN	DN	DN	UP	UP	DN	DN	Alive	306	0	0	Fav	306	1	306
TCGA_AB_2954	DN	DN	DN	DN	UP	UP	UP	DN	UP	DN	Alive	1492	0	0	NonFav	1492	1	1492
TCGA_AB_2955	UP	DN	UP	DN	UP	DN	DN	DN	UP	DN	Dead	0	0	489	NonFav	489	2	489
TCGA_AB_2956	DN	DN	UP	DN	DN	DN	UP	UP	UP	DN	Dead	0	0	183	NonFav	183	2	183
TCGA_AB_2957	DN	UP	DN	DN	UP	DN	UP	DN	DN	DN	Alive	609	0	0	Fav	609	1	609
TCGA_AB_2959	DN	DN	UP	DN	UP	UP	DN	DN	DN	DN	Dead	0	0	489	NonFav	489	2	489
TCGA_AB_2963	UP	DN	DN	UP	DN	DN	DN	UP	DN	DN	Dead	0	0	1642	NonFav	1642	2	1642
TCGA_AB_2964	UP	UP	UP	UP	UP	DN	UP	UP	UP	DN	Alive	1277	0	0	NonFav	1277	1	1277
TCGA_AB_2965	DN	UP	DN	DN	DN	UP	UP	UP	DN	DN	Dead	0	0	335	NonFav	335	2	335
TCGA_AB_2966	DN	DN	UP	DN	UP	UP	DN	UP	UP	UP	Dead	0	0	854	NonFav	854	2	854
TCGA_AB_2967	DN	UP	DN	DN	DN	DN	DN	UP	UP	DN	Alive	1035	0	0	NonFav	1035	1	1035
TCGA_AB_2969	DN	UP	DN	DN	DN	DN	UP	DN	UP	UP	Alive	1127	0	0	NonFav	1127	1	1127
TCGA_AB_2970	DN	UP	UP	DN	DN	DN	UP	DN	DN	UP	Dead	0	0	305	NonFav	305	2	305
TCGA_AB_2971	UP	UP	DN	DN	DN	DN	UP	DN	DN	UP	Dead	0	0	792	NonFav	792	2	792
TCGA_AB_2972	DN	UP	DN	DN	DN	DN	DN	UP	UP	DN	Dead	0	0	30	NonFav	30	2	30
TCGA_AB_2973	DN	UP	DN	DN	UP	DN	UP	DN	UP	DN	Dead	0	0	609	NonFav	609	2	609
TCGA_AB_2975	DN	DN	DN	DN	DN	DN	DN	DN	DN	DN	Dead	0	0	0	NonFav	0	2	0
TCGA_AB_2976	DN	UP	DN	DN	DN	DN	DN	DN	DN	UP	Dead	0	0	915	NonFav	915	2	915
TCGA_AB_2977	DN	UP	UP	DN	UP	DN	UP	DN	UP	DN	Dead	0	0	31	NonFav	31	2	31
TCGA_AB_2978	UP	UP	UP	DN	DN	UP	DN	DN	DN	DN	Alive	699	0	0	NonFav	699	1	699
TCGA_AB_2979	UP	DN	UP	DN	UP	DN	DN	DN	UP	DN	Alive	671	0	0	NonFav	671	1	671
TCGA_AB_2980	UP	UP	UP	DN	DN	UP	DN	UP	DN	DN	Alive	699	0	0	Fav	699	1	699
TCGA_AB_2983	DN	UP	UP	DN	DN	DN	UP	UP	UP	DN	Dead	0	0	335	NonFav	335	2	335
TCGA_AB_2984	UP	DN	UP	DN	DN	DN	DN	DN	DN	UP	Alive	1157	0	0	NonFav	1157	1	1157
TCGA_AB_2985	DN	UP	UP	DN	DN	DN	UP	UP	UP	DN	Dead	0	0	273	NonFav	273	2	273
TCGA_AB_2986	DN	DN	UP	DN	UP	DN	DN	UP	DN	UP	Dead	0	0	212	NonFav	212	2	212
TCGA_AB_2987	DN	UP	UP	DN	DN	DN	UP	UP	DN	DN	Dead	0	0	184	NonFav	184	2	184
TCGA_AB_2989	DN	DN	DN	DN	DN	DN	DN	DN	UP	DN	Dead	0	0	365	NonFav	365	2	365
TCGA_AB_2991	UP	UP	UP	DN	DN	UP	DN	UP	DN	DN	Alive	1826	0	0	Fav	1826	1	1826
TCGA_AB_2992	UP	DN	UP	DN	DN	UP	DN	UP	DN	DN	Dead	0	0	1706	NonFav	1706	2	1706
TCGA_AB_2993	UP	DN	DN	DN	DN	DN	DN	UP	DN	DN	Dead	0	0	761	NonFav	761	2	761
TCGA_AB_2994	UP	DN	UP	DN	DN	UP	DN	UP	DN	DN	Alive	1798	0	0	Fav	1798	1	1798
TCGA_AB_2995	UP	DN	UP	DN	DN	UP	DN	DN	DN	UP	Alive	1551	0	0	NonFav	1551	1	1551
TCGA_AB_2996	UP	DN	UP	DN	UP	UP	UP	DN	UP	UP	Alive	1581	0	0	NonFav	1581	1	1581
TCGA_AB_2997	UP	DN	UP	DN	DN	UP	DN	UP	UP	DN	Dead	0	0	0	Fav	0	2	0
TCGA_AB_2998	UP	UP	UP	DN	UP	UP	UP	UP	DN	DN	Dead	0	0	31	Fav	31	2	31
TCGA_AB_2999	UP	DN	DN	DN	DN	UP	DN	DN	UP	DN	Alive	1735	0	0	Fav	1735	1	1735
TCGA_AB_3000	UP	DN	UP	DN	DN	UP	DN	DN	UP	DN	Alive	1249	0	0	NonFav	1249	1	1249
TCGA_AB_3001	UP	DN	DN	DN	DN	UP	DN	UP	UP	DN	Alive	1581	0	0	Fav	1581	1	1581
TCGA_AB_3002	UP	UP	UP	DN	DN	DN	UP	UP	UP	DN	Dead	0	0	1431	NonFav	1431	2	1431
TCGA_AB_3005	DN	UP	UP	DN	DN	UP	UP	DN	DN	DN	Alive	2100	0	0	NonFav	2100	1	2100
TCGA_AB_3006	DN	DN	UP	DN	DN	DN	DN	UP	DN	DN	Dead	0	0	485	NonFav	485	2	485
TCGA_AB_3007	UP	UP	UP	DN	UP	UP	DN	UP	DN	DN	Alive	1581	0	0	Fav	1581	1	1581
TCGA_AB_3008	UP	DN	UP	DN	DN	DN	DN	UP	UP	DN	Dead	0	0	822	NonFav	822	2	822
TCGA_AB_3009	DN	UP	UP	DN	DN	DN	UP	UP	DN	DN	Dead	0	0	577	NonFav	577	2	577
TCGA_AB_3011	UP	DN	DN	UP	DN	DN	DN	DN	DN	UP	Alive	1885	0	0	NonFav	1885	1	1885
TCGA_AB_3012	UP	DN	DN	DN	DN	UP	DN	UP	UP	DN	Alive	1887	0	0	Fav	1887	1	1887

## Sheet: TCGA-LAML
bcr_patient_barcode	additional_studies	tumor_tissue_site	tumor_tissue_site_other	leukemia_specimen_cell_source_type	other_dx	gender	vital_status	days_to_birth	days_to_last_known_alive	days_to_death	days_to_last_followup	race_list	tissue_source_site	patient_id	bcr_patient_uuid	history_of_neoadjuvant_treatment	informed_consent_verified	icd_o_3_site	icd_o_3_histology	icd_10	days_to_initial_pathologic_diagnosis	age_at_initial_pathologic_diagnosis	year_of_initial_pathologic_diagnosis	ethnicity	cumulative_agent_total_dose	prior_hematologic_disorder_diagnosis_indicator	total_dose_units	hydroxyurea_agent_administered_day_count	hydroxyurea_administration_prior_registration_clinical_study_indicator	atra_exposure	steroid_therapy_administered	person_history_nonmedical_leukemia_causing_agent_type	person_history_leukemogenic_agent_other_exposure_text	initial_pathologic_diagnosis_method	lab_procedure_blast_cell_outcome_percentage_value	leukemia_french_american_british_morphology_code	immunophenotype_cytochemistry_testing_results	lab_procedure_bone_marrow_cellularity_outcome_percent_value	lab_procedure_leukocyte_result_unspecified_value	lab_procedure_hemoglobin_result_specified_value	lab_procedure_hematocrit_outcome_percent_value	platelet_result_count	lab_procedure_bone_marrow_blast_cell_outcome_percent_value	lab_procedure_bone_marrow_promyelocyte_result_percent_value	lab_procedure_bone_marrow_myelocyte_result_percent_value	lab_procedure_bone_marrow_metamyelocyte_result_value	lab_procedure_bone_marrow_band_cell_result_percent_value	lab_procedure_bone_marrow_neutrophil_result_percent_value	lab_procedure_bone_marrow_lab_eosinophil_result_percent_value
TCGA-AB-2802	NA	Bone Marrow	NA	Bone marrow aspirate	No	MALE	Dead	-18385	NA	365	NA	WHITE	AB	2802	b93cb62a-a7dc-406d-8482-6b51a92ea3c3	No	YES	NA	NA	NA	0	50	2001	NOT HISPANIC OR LATINO	0	NO		0	NO	NO			NA	NA	88	M4	MPX PositiveNSE NegativeTDT NegativeCD3 Not TestedCD5 Not TestedCD7 Not TestedCD10 Not TestedCD14 Not TestedCD15 NegativeCD19 NegativeCD20 Not TestedCD23 Not TestedCD25 Not TestedCD33 PositiveCD34 NegativeCD45 Not TestedCD56 NegativeCD117 PositiveHLA-DR PositiveOther CD Positive	80	17	10	NA	231	52	0	1	3	1	2	1
TCGA-AB-2803	NA	Bone Marrow	NA	Bone marrow aspirate	No	FEMALE	Dead	-22584	NA	792	NA	WHITE	AB	2803	fb4c9803-3690-4f6a-9402-72a4f36d64d1	No	YES	NA	NA	NA	0	61	2001	NOT HISPANIC OR LATINO	0	NO		0	NO	NO		No Exposure	NA	NA	44	M3	MPX PositiveNSE NegativeTDT Not TestedCD3 Not TestedCD5 Not TestedCD7 NegativeCD10 Not TestedCD14 NegativeCD15 NegativeCD19 NegativeCD20 Not TestedCD23 Not TestedCD25 Not TestedCD33 PositiveCD34 NegativeCD45 Not TestedCD56 NegativeCD117 PositiveHLA-DR NegativeOther CD Not Tested	90	1	10	NA	90	0	0	0	0	0	9	0
TCGA-AB-2804	NA	Bone Marrow	NA	Bone marrow aspirate	No	MALE	Alive	-11203	NA	NA	2557	WHITE	AB	2804	2fcda6a9-813b-41b2-aae4-ca42c9986287	No	YES	NA	NA	NA	0	30	2001	NOT HISPANIC OR LATINO	0	NO		0	NO	YES		None	NA	NA	82	M3	MPX PositiveNSE NegativeTDT Not TestedCD3 Not TestedCD5 Not TestedCD7 Not TestedCD10 Not TestedCD14 Not TestedCD15 Not TestedCD19 Not TestedCD20 Not TestedCD23 Not TestedCD25 Not TestedCD33 PositiveCD34 NegativeCD45 Not TestedCD56 PositiveCD117 PositiveHLA-DR NegativeOther CD Not Tested	100	6	11	NA	114	6	63	0	1	0	1	0
TCGA-AB-2805	NA	Bone Marrow	NA	Bone marrow aspirate	Yes	MALE	Dead	-28124	NA	577	NA	WHITE	AB	2805	ada38f3e-8020-4394-9e7c-50d06dd04769	No	YES	NA	NA	NA	0	77	2002	NOT HISPANIC OR LATINO	0	NO		0	NO	NO		Radiation	NA	NA	67	M0 Undifferentiated	MPX NegativeNSE NegativeTDT Not TestedCD3 Not TestedCD5 Not TestedCD7 Not TestedCD10 Not TestedCD14 PositiveCD15 Not TestedCD19 NegativeCD20 Not TestedCD23 Not TestedCD25 Not TestedCD33 PositiveCD34 Not TestedCD45 Not TestedCD56 Not TestedCD56 NegativeHLA-DR PositiveOther CD Not Tested	90	92	9	NA	105	56	0	0	0	0	1	0
TCGA-AB-2806	NA	Bone Marrow	NA	Bone marrow aspirate	No	MALE	Dead	-16892	NA	945	NA	WHITE	AB	2806	e78ff499-037b-450a-ac04-6fb3a9e124a4	Yes	YES	NA	NA	NA	0	46	2002	NOT HISPANIC OR LATINO	4000	NO	mg	3	YES	NO		None	NA	NA	90	M1	MPX PositiveNSE NegativeTDT Not TestedCD3 Not TestedCD5 Not TestedCD7 Not TestedCD10 Not TestedCD14 Not TestedCD15 PositiveCD19 PositiveCD20 Not TestedCD23 Not TestedCD25 Not TestedCD33 PositiveCD34 PositiveCD45 PositiveCD56 Not TestedCD117 PositiveHLA-DR PositiveOther CD Not Tested	NA	29	9	NA	90	81	13	0	0	0	0	0
TCGA-AB-2807	NA	Bone Marrow	NA	Bone marrow aspirate	No	FEMALE	Dead	-25143	NA	181	NA	WHITE	AB	2807	9aedadd8-98e2-4cff-b1a3-64506bf1d95c	No	YES	NA	NA	NA	0	68	2002	NOT HISPANIC OR LATINO	0	NO		0	NO	NO			NA	NA	91	M1	MPX Not TestedNSE Not TestedTDT PositiveCD3 NegativeCD5 Not TestedCD7 PositiveCD10 Not TestedCD14 NegativeCD15 NegativeCD19 NegativeCD20 Not TestedCD23 Not TestedCD25 Not TestedCD33 Not TestedCD34 PositiveCD45 NegativeCD56 Not TestedCD117 PositiveHLA-DR PositiveOther CD Not Tested	95	3	8	NA	63	55	0	1	0	0	11	0
TCGA-AB-2808	NA	Bone Marrow	NA	Bone marrow aspirate	No	MALE	Alive	-8521	NA	NA	2861	WHITE	AB	2808	eefba73e-bf2c-4cac-bd29-8ab3d392aa5b	No	YES	NA	NA	NA	0	23	2002	NOT HISPANIC OR LATINO	0	NO		0	NO	NO		No Exposure	NA	NA	59	M2	MPX PositiveNSE NegativeTDT Not TestedCD3 Not TestedCD5 Not TestedCD7 PositiveCD10 Not TestedCD14 Not TestedCD15 Not TestedCD19 Not TestedCD20 Not TestedCD23 Not TestedCD25 Not TestedCD33 PositiveCD34 PositiveCD45 PositiveCD56 PositiveCD117 PositiveHLA-DR PositiveOther CD Not Tested	70	32	7	NA	38	0	0	0	0	21	7	2
TCGA-AB-2809	NA	Bone Marrow	NA	Bone marrow aspirate	No	FEMALE	Dead	-23679	NA	62	NA	WHITE	AB	2809	7b4ce492-ff40-4bf1-b3e8-75ff83e8746d	No	YES	NA	NA	NA	0	64	2002	NOT HISPANIC OR LATINO	0	NO		0	NO	NO			NA	NA	60	M3	MPX NegativeNSE PositiveTDT Not TestedCD3 Not TestedCD5 Not TestedCD7 PositiveCD10 Not TestedCD14 Not TestedCD15 Not TestedCD19 Not TestedCD20 Not TestedCD23 Not TestedCD25 Not TestedCD33 PositiveCD34 NegativeCD45 Not TestedCD56 Not TestedCD117 PositiveHLA-DR PositiveOther CD Not Tested	90	117	10	NA	100	0	0	0	0	0	69	0
TCGA-AB-2810	NA	Bone Marrow	NA	Bone marrow aspirate	No	FEMALE	Dead	-27971	NA	31	NA	BLACK OR AFRICAN AMERICAN	AB	2810	865cda60-ec30-4562-b681-0e90737a97ca	No	YES	NA	NA	NA	0	76	2002	NOT HISPANIC OR LATINO	0	NO		0	NO	NO		None	NA	NA	48	M2	MPX PositiveNSE NegativeTDT Not TestedCD3 Not TestedCD5 Not TestedCD7 Not TestedCD10 Not TestedCD14 Not TestedCD15 Not TestedCD19 Not TestedCD20 Not TestedCD23 Not TestedCD25 Not TestedCD33 PositiveCD34 Not TestedCD45 Not TestedCD56 Not TestedCD117 PositiveHLA-DR PositiveOther CD Not Tested	95	62	10	NA	32	88	0	3	1	1	1	0
TCGA-AB-2811	NA	Bone Marrow	NA	Bone marrow aspirate	No	MALE	Dead	-29766	NA	243	NA	WHITE	AB	2811	7cf64c74-47e6-4913-b91b-25198e36b7c8	No	YES	NA	NA	NA	0	81	2002	NOT HISPANIC OR LATINO	0	NO		0	NO	NO			NA	NA	98	M4	MPX PositiveNSE PositiveTDT Not TestedCD3 Not TestedCD5 Not TestedCD7 NegativeCD10 Not TestedCD14 NegativeCD15 NegativeCD19 NegativeCD20 Not TestedCD23 Not TestedCD25 Not TestedCD33 PositiveCD34 NegativeCD45 Not TestedCD56 Not TestedCD117 PositiveHLA-DR PositiveOther CD Positive	95	91	11	NA	32	37	0	2	0	1	2	0
TCGA-AB-2812	NA	Bone Marrow	NA	Bone marrow aspirate	No	FEMALE	Dead	-9253	NA	366	NA	BLACK OR AFRICAN AMERICAN	AB	2812	11ed5289-050e-434a-a24e-79854b0d9dcc	Yes	YES	NA	NA	NA	0	25	2004	NOT HISPANIC OR LATINO	4000	NO	mg	3	YES	NO		None	NA	NA	53	M2	MPX PositiveNSE NegativeTDT Not TestedCD3 Not TestedCD5 Not TestedCD7 PositiveCD10 Not TestedCD14 NegativeCD15 Not TestedCD19 NegativeCD20 Not TestedCD23 Not TestedCD25 Not TestedCD33 PositiveCD34 NegativeCD45 Not TestedCD56 NegativeCD117 PositiveHLA-DR PositiveOther CD Negative	100	34	11	NA	23	87	0	0	0	0	1	0
TCGA-AB-2813	NA	Bone Marrow	NA	Bone marrow aspirate	No	MALE	Dead	-28581	NA	31	NA	WHITE	AB	2813	69da7e4d-57d3-40d6-92af-3cd1aaf9e0ec	No	YES	NA	NA	NA	0	78	2005	NOT HISPANIC OR LATINO	NA	NO		NA	NO	NO			NA	NA	40	M4	MPX PositiveNSE NegativeTDT Not TestedCD3 Not TestedCD5 Not TestedCD7 Not TestedCD10 Not TestedCD14 PositiveCD15 Not TestedCD19 Not TestedCD20 Not TestedCD23 Not TestedCD25 Not TestedCD33 PositiveCD34 PositiveCD45 Not TestedCD56 PositiveCD117 PositiveHLA-DR Not TestedOther CD Not Tested	80	10	10	NA	98	6	3	4	3	7	13	0
TCGA-AB-2814	NA	Bone Marrow	NA	Bone marrow aspirate	No	FEMALE	Dead	-14427	NA	792	NA	WHITE	AB	2814	e591adad-8331-4198-94c4-d03ea01f70c5	No	YES	NA	NA	NA	0	39	2003	NOT HISPANIC OR LATINO	0	NO	mg	0	NO	NO		None	NA	NA	75	M0 Undifferentiated	MPX NegativeNSE NegativeTDT Not TestedCD3 Not TestedCD5 Not TestedCD7 PositiveCD10 Not TestedCD14 Not TestedCD15 Not TestedCD19 Not TestedCD20 Not TestedCD23 Not TestedCD25 Not TestedCD33 PositiveCD34 PositiveCD45 Not TestedCD56 Not TestedCD117 PositiveHLA-DR Not TestedOther CD Not Tested	10	2	10	NA	215	4	0	0	0	3	8	0
TCGA-AB-2815	NA	Bone Marrow	NA	Bone marrow aspirate	No	MALE	Dead	-17988	NA	822	NA	WHITE	AB	2815	a7a567fa-847e-49c6-b404-f2257e00b00d	Yes	YES	NA	NA	NA	0	49	2004	NOT HISPANIC OR LATINO	5000	NO	mg	3	YES	NO		None	NA	NA	81	M4	MPX PositiveNSE PositiveTDT Not TestedCD3 Not TestedCD5 Not TestedCD7 Not TestedCD10 Not TestedCD14 NegativeCD15 Not TestedCD19 Not TestedCD20 Not TestedCD23 Not TestedCD25 Not TestedCD33 PositiveCD34 PositiveCD45 Not TestedCD56 NegativeCD117 PositiveHLA-DR PositiveOther CD Negative	95	57	8	NA	14	48	0	0	0	0	2	1
TCGA-AB-2816	NA	Bone Marrow	NA	Bone marrow aspirate	No	FEMALE	Dead	-20939	NA	245	NA	WHITE	AB	2816	61db06eb-299a-48b3-8c71-4bea78169b4c	Yes	YES	NA	NA	NA	0	57	2003	NOT HISPANIC OR LATINO	11000	NO	mg	3	YES	NO		None	NA	NA	90	M4	MPX PositiveNSE NegativeTDT Not TestedCD3 Not TestedCD5 Not TestedCD7 PositiveCD10 Not TestedCD14 PositiveCD15 Not TestedCD19 NegativeCD20 Not TestedCD23 Not TestedCD25 Not TestedCD33 PositiveCD34 NegativeCD45 PositiveCD56 NegativeCD117 PositiveHLA-DR PositiveOther CD Positive	80	88	10	NA	56	84	0	0	0	0	0	0
TCGA-AB-2817	NA	Bone Marrow	NA	Bone marrow aspirate	No	MALE	Dead	-23376	NA	273	NA	WHITE	AB	2817	d5fe3b27-c6a6-4a35-a173-3f7b73c2ed14	No	YES	NA	NA	NA	0	64	2005	NOT HISPANIC OR LATINO	NA	NO		NA	NO	NO		None	NA	NA	57	M2	MPX PositiveNSE NegativeTDT Not TestedCD3 Not TestedCD5 Not TestedCD7 Not TestedCD10 NegativeCD14 NegativeCD15 Not TestedCD19 PositiveCD20 NegativeCD23 Not TestedCD25 Not TestedCD33 Not TestedCD34 PositiveCD45 Not TestedCD56 Not TestedCD117 PositiveHLA-DR Not TestedOther CD Negative	90	77	13	NA	19	70	3	0	6	7	3	1
TCGA-AB-2818	NA	Bone Marrow	NA	Bone marrow aspirate	No	FEMALE	Dead	-22707	NA	303	NA	ASIAN	AB	2818	ef853801-83be-4011-ba4d-6e2fe7153b05	No	YES	NA	NA	NA	0	62	2002	NOT HISPANIC OR LATINO	NA	NO		NA	NO	NO		None	NA	NA	46	M2	MPX PositiveNSE NegativeTDT Not TestedCD3 Not TestedCD5 Not TestedCD7 Not TestedCD10 Not TestedCD14 Not TestedCD15 Not TestedCD19 Not TestedCD20 Not TestedCD23 Not TestedCD25 Not TestedCD33 PositiveCD34 NegativeCD45 PositiveCD56 Not TestedCD117 PositiveHLA-DR PositiveOther CD Not Tested	NA	75	11	NA	110	53	4	0	0	2	21	0
TCGA-AB-2819	NA	Bone Marrow	NA	Bone marrow aspirate	Yes	FEMALE	Alive	-19054	NA	NA	2496	WHITE	AB	2819	96686a1a-16d0-4cdc-b1f7-5dbbf4cf1c9f	No	YES	NA	NA	NA	0	52	2003	NOT HISPANIC OR LATINO	NA	NO		NA	NO	NO		None	NA	NA	67	M2	MPX PositiveNSE NegativeTDT NegativeCD3 Not TestedCD5 Not TestedCD7 Not TestedCD10 NegativeCD14 Not TestedCD15 Not TestedCD19 PositiveCD20 Not TestedCD23 Not TestedCD25 Not TestedCD33 NegativeCD34 PositiveCD45 PositiveCD56 PositiveCD117 PositiveHLA-DR PositiveOther CD Negative	60	4	9	NA	22	18	0	0	1	6	22	0
TCGA-AB-2820	NA	Bone Marrow	NA	Bone marrow aspirate	No	MALE	Dead	-27971	NA	0	NA	WHITE	AB	2820	a086aba1-0df5-497b-85e7-bc84aac1acec	No	YES	NA	NA	NA	0	76	2003	NOT HISPANIC OR LATINO	NA	NO		NA	NO	NO		None	NA	NA	74	M0 Undifferentiated	MPX NegativeNSE NegativeTDT Not TestedCD3 Not TestedCD5 Not TestedCD7 Not TestedCD10 Not TestedCD14 Not TestedCD15 Not TestedCD19 NegativeCD20 Not TestedCD23 NegativeCD25 Not TestedCD33 PositiveCD34 PositiveCD45 Not TestedCD56 Not TestedCD117 PositiveHLA-DR PositiveOther CD Not Tested	90	15	9	NA	85	82	0	0	0	0	0	0
TCGA-AB-2821	NA	Bone Marrow	NA	Bone marrow aspirate	No	MALE	Dead	-23527	NA	822	NA	WHITE	AB	2821	f6f9ed0d-2b3c-45b7-b214-853b5a207bac	No	YES	NA	NA	NA	0	64	2005	NOT HISPANIC OR LATINO	NA	NO		NA	NO	NO			NA	NA	61	M1	MPX PositiveNSE NegativeTDT Not TestedCD3 Not TestedCD5 Not TestedCD7 Not TestedCD10 Not TestedCD14 Not TestedCD15 Not TestedCD19 Not TestedCD20 Not TestedCD23 Not TestedCD25 Not TestedCD33 Not TestedCD34 PositiveCD45 Not TestedCD56 Not TestedCD117 PositiveHLA-DR PositiveOther CD Not Tested	20	1	8	NA	42	5	0	0	0	0	13	0
TCGA-AB-2822	NA	Bone Marrow	NA	Bone marrow aspirate	No	MALE	Dead	-24017	NA	973	NA	WHITE	AB	2822	15b2be7d-bd75-4236-b896-2ef25edd14b8	No	YES	NA	NA	NA	0	65	2003	NOT HISPANIC OR LATINO	NA	NO		NA	NO	NO		None	NA	NA	99	M0 Undifferentiated	MPX NegativeNSE NegativeTDT Not TestedCD3 Not TestedCD5 Not TestedCD7 Not TestedCD10 Not TestedCD14 Not TestedCD15 Not TestedCD19 Not TestedCD20 Not TestedCD23 Not TestedCD25 Not TestedCD33 NegativeCD34 PositiveCD45 Not TestedCD56 NegativeCD117 PositiveHLA-DR Not TestedOther CD Not Tested	50	3	9	NA	16	34	0	0	0	0	1	0
TCGA-AB-2823	NA	Bone Marrow	NA	Bone marrow aspirate	No	FEMALE	Dead	-22522	NA	0	NA	WHITE	AB	2823	a05e93e6-ad8b-4893-b27d-c9cd329ad564	No	YES	NA	NA	NA	0	61	2006	NOT HISPANIC OR LATINO	NA	NO		NA	NO	NO		None	NA	NA	73	M3	MPX PositiveNSE NegativeTDT Not TestedCD3 Not TestedCD5 Not TestedCD7 Not TestedCD10 Not TestedCD14 Not TestedCD15 Not TestedCD19 Not TestedCD20 Not TestedCD23 Not TestedCD25 Not TestedCD33 PositiveCD34 Not TestedCD45 Not TestedCD56 Not TestedCD117 PositiveHLA-DR Not TestedOther CD Not Tested	80	86	12	NA	22	68	22	0	0	2	5	0
TCGA-AB-2824	NA	Bone Marrow	NA	Bone marrow aspirate	No	MALE	Dead	-16437	NA	30	NA	WHITE	AB	2824	35ac682e-230a-4d90-9d95-c86216782b63	No	YES	NA	NA	NA	0	45	2004	NOT HISPANIC OR LATINO	NA	NO		NA	NO	NO			NA	NA	74	M5	MPX NegativeNSE PositiveTDT Not TestedCD3 Not TestedCD5 Not TestedCD7 Not TestedCD10 Not TestedCD14 Not TestedCD15 Not TestedCD19 Not TestedCD20 Not TestedCD23 Not TestedCD25 Not TestedCD33 PositiveCD34 Not TestedCD45 PositiveCD56 Not TestedCD117 PositiveHLA-DR PositiveOther CD Not Tested	90	9	8	NA	50	5	0	1	0	0	37	0
TCGA-AB-2825	NA	Bone Marrow	NA	Bone marrow aspirate	No	FEMALE	Dead	-11384	NA	212	NA	WHITE	AB	2825	c5f2311c-020a-47cd-a065-7fbc34488405	Yes	YES	NA	NA	NA	0	31	2006	NOT HISPANIC OR LATINO	2000	NO	mg	1	YES	NO		None	NA	NA	83	M5	MPX PositiveNSE PositiveTDT Not TestedCD3 Not TestedCD5 Not TestedCD7 Not TestedCD10 Not TestedCD14 Not TestedCD15 Not TestedCD19 PositiveCD20 Not TestedCD23 Not TestedCD25 Not TestedCD33 PositiveCD34 Not TestedCD45 Not TestedCD56 Not TestedCD 117 Not TestedHLA-DR Not TestedOther CD Positive	90	137	6	NA	42	6	0	0	0	0	0	0
TCGA-AB-2826	NA	Bone Marrow	NA	Bone marrow aspirate	No	FEMALE	Dead	-23468	NA	731	NA	WHITE	AB	2826	23e96996-f438-4e81-b3b0-d12a0c046fcd	Yes	YES	NA	NA	NA	0	64	2002	NOT HISPANIC OR LATINO	2000	NO	mg	2	YES	NO		None	NA	NA	72	M4	NA Not TestedMPX PositiveNSE PositiveTDT Not TestedCD3 Not TestedCD5 Not TestedCD7 NegativeCD10 Not TestedCD14 Not TestedCD15 Not TestedCD19 NegativeCD20 NegativeCD23 Not TestedCD25 Not TestedCD33 PositiveCD34 NegativeCD45 Not TestedCD56 NegativeCD117 PositiveHLA-DR PositiveOther CD Not Tested	90	132	10	NA	15	90	0	0	0	0	2	0
TCGA-AB-2827	NA	Bone Marrow	NA	Bone marrow aspirate	No	MALE	Dead	-12237	NA	273	NA	WHITE	AB	2827	12677872-92fb-44ff-93b9-25a93fc3b188	No	YES	NA	NA	NA	0	33	2003	NOT HISPANIC OR LATINO	NA	NO		NA	NO	NO		None	NA	NA	33	M2	MPX PositiveNSE NegativeTDT Not TestedCD3 Not TestedCD5 Not TestedCD7 PositiveCD10 Not TestedCD14 Not TestedCD15 Not TestedCD19 Not TestedCD20 Not TestedCD23 Not TestedCD25 Not TestedCD33 PositiveCD34 PositiveCD45 Not TestedCD56 Not TestedCD117 PositiveHLA-DR PositiveOther CD Positive	30	3	7	NA	61	0	0	0	5	0	25	0
TCGA-AB-2828	NA	Bone Marrow	NA	Bone marrow aspirate	No	MALE	Alive	-20393	NA	NA	2284	WHITE	AB	2828	fc4ae4f8-f66b-4137-9821-e579b339cbf6	No	YES	NA	NA	NA	0	55	2003	NOT HISPANIC OR LATINO	NA	NO		NA	NO	NO		None	NA	NA	35	M4	MPX PositiveNSE PositiveTDT Not TestedCD3 Not TestedCD5 Not TestedCD7 Not TestedCD10 Not TestedCD14 Not TestedCD15 Not TestedCD19 Not TestedCD20 Not TestedCD23 Not TestedCD25 Not TestedCD33 PositiveCD34 PositiveCD45 Not TestedCD56 Not TestedCD117 PositiveHLA-DR PositiveOther CD Not Tested	95	22	8	NA	65	67	0	1	1	1	12	0
TCGA-AB-2829	NA	Bone Marrow	NA	Bone marrow aspirate	No	MALE	Dead	-18386	NA	273	NA	BLACK OR AFRICAN AMERICAN	AB	2829	8dc1781e-1794-4f33-84aa-fea032f92bae	No	YES	NA	NA	NA	0	50	2004	NOT HISPANIC OR LATINO	NA	NO		NA	NO	NO			NA	NA	70	M6	MPX Not TestedNSE Not TestedTDT Not TestedCD3 Not TestedCD5 Not TestedCD7 Not TestedCD10 Not TestedCD14 Not TestedCD15 Not TestedCD19 Not TestedCD20 Not TestedCD23 Not TestedCD25 Not TestedCD33 Not TestedCD34 Not TestedCD45 Not TestedCD56 Not TestedCD 117 Not TestedHLA-DR Not TestedOther CD Not Tested	90	6	9	NA	50	0	0	0	0	8	34	0
TCGA-AB-2830	NA	Bone Marrow	NA	Bone marrow aspirate	No	FEMALE	Dead	-23404	NA	275	NA	WHITE	AB	2830	9f0a0548-e8b4-4c44-94e7-9d5e793e5601	No	YES	NA	NA	NA	0	64	2005	NOT HISPANIC OR LATINO	NA	NO		NA	NO	NO			NA	NA	85	M4	MPX PositiveNSE PositiveTDT Not TestedCD3 Not TestedCD5 Not TestedCD7 Not TestedCD10 Not TestedCD14 Not TestedCD15 Not TestedCD19 PositiveCD20 Not TestedCD23 Not TestedCD25 Not TestedCD33 PositiveCD34 PositiveCD45 Not TestedCD56 Not TestedCD117 PositiveHLA-DR Not TestedOther CD Not Tested	90	3	11	NA	134	22	0	1	0	0	9	0
TCGA-AB-2831	NA	Bone Marrow	NA	Bone marrow aspirate	No	MALE	Dead	-21550	NA	640	NA	WHITE	AB	2831	457bf6de-ea0e-4588-a06f-055c808de158	No	YES	NA	NA	NA	0	59	2004	NOT HISPANIC OR LATINO	NA	NO		NA	NO	NO		None	NA	NA	61	M0 Undifferentiated	MPX NegativeNSE NegativeTDT PositiveCD3 NegativeCD5 PositiveCD7 PositiveCD10 Not TestedCD14 NegativeCD15 Not TestedCD19 Not TestedCD20 Not TestedCD23 Not TestedCD25 Not TestedCD33 PositiveCD34 PositiveCD45 Not TestedCD56 NegativeCD56 NegativeHLA-DR NegativeOther CD Negative	NA	1	12	NA	102	12	0	0	0	0	23	1
TCGA-AB-2832	NA	Bone Marrow	NA	Bone marrow aspirate	No	FEMALE	Dead	-21915	NA	365	NA	WHITE	AB	2832	9a18743d-f16b-4320-952f-af15725c17ca	No	YES	NA	NA	NA	0	60	2005	NOT HISPANIC OR LATINO	NA	NO		NA	NO	NO			NA	NA	95	M5	MPX NegativeNSE PositiveTDT Not TestedCD3 Not TestedCD5 Not TestedCD7 Not TestedCD10 Not TestedCD14 Not TestedCD15 Not TestedCD19 Not TestedCD20 Not TestedCD23 Not TestedCD25 Not TestedCD33 NegativeCD34 Not TestedCD45 Not TestedCD56 Not TestedCD117 PositiveHLA-DR PositiveOther CD Not Tested	100	12	11	NA	57	0	0	0	0	0	1	0
TCGA-AB-2833	NA	Bone Marrow	NA	Bone marrow aspirate	No	MALE	Dead	-28308	NA	456	NA	WHITE	AB	2833	93cb13d2-863f-4c0b-956b-055ce612ae78	No	YES	NA	NA	NA	0	77	2002	NOT HISPANIC OR LATINO	NA	NO		NA	NO	NO		None	NA	NA	80	M4	MPX Not TestedNSE NegativeTDT Not TestedCD3 Not TestedCD5 Not TestedCD7 Not TestedCD10 Not TestedCD14 Not TestedCD15 PositiveCD19 Not TestedCD20 Not TestedCD23 Not TestedCD25 Not TestedCD33 PositiveCD34 PositiveCD45 Not TestedCD56 Not TestedCD117 PositiveHLA-DR PositiveOther CD Not Tested	70	40	10	NA	29	2	0	0	0	0	7	0
TCGA-AB-2834	NA	Bone Marrow	NA	Bone marrow aspirate	No	MALE	Dead	-12266	NA	245	NA	WHITE	AB	2834	e54de1c4-6cdc-4106-ab5d-1d7c745e690f	No	YES	NA	NA	NA	0	33	2004	NOT HISPANIC OR LATINO	NA	NO		NA	NO	NO		None	NA	NA	71	M4	MPX PositiveNSE NegativeTDT Not TestedCD3 Not TestedCD5 Not TestedCD7 Not TestedCD10 Not TestedCD14 NegativeCD15 Not TestedCD19 Not TestedCD20 Not TestedCD23 Not TestedCD25 Not TestedCD33 PositiveCD34 Not TestedCD45 Not TestedCD56 NegativeCD117 PositiveHLA-DR PositiveOther CD Positive	90	26	10	NA	111	14	5	1	0	5	25	3
TCGA-AB-2835	NA	Bone Marrow	NA	Bone marrow aspirate	No	MALE	Alive	-17624	NA	NA	1673	WHITE	AB	2835	d6ef326a-e3c6-42ad-84b9-3f7f07313101	No	YES	NA	NA	NA	0	48	2005	NOT HISPANIC OR LATINO	NA	NO		NA	NO	NO		None	NA	NA	83	M5	MPX NegativeNSE PositiveTDT Not TestedCD3 Not TestedCD5 Not TestedCD7 Not TestedCD10 Not TestedCD14 Not TestedCD15 Not TestedCD19 Not TestedCD20 Not TestedCD23 Not TestedCD25 Not TestedCD33 PositiveCD34 Not TestedCD45 Not TestedCD56 Not TestedCD 117 Not TestedHLA-DR Not TestedOther CD Positive	90	116	9	NA	50	3	1	0	0	1	4	0
TCGA-AB-2836	NA	Bone Marrow	NA	Bone marrow aspirate	No	MALE	Dead	-12904	NA	518	NA	WHITE	AB	2836	58b78fa2-7bf7-4735-bcbc-0eef3e5e3d70	No	YES	NA	NA	NA	0	35	2005	NOT HISPANIC OR LATINO	NA	NO		NA	NO	NO			NA	NA	90	M4	MPX Not TestedNSE PositiveTDT Not TestedCD3 Not TestedCD5 Not TestedCD7 Not TestedCD10 Not TestedCD14 Not TestedCD15 Not TestedCD19 Not TestedCD20 Not TestedCD23 Not TestedCD25 Not TestedCD33 PositiveCD34 Not TestedCD45 Not TestedCD56 Not TestedCD117 PositiveHLA-DR PositiveOther CD Not Tested	100	53	8	NA	44	18	6	3	0	3	15	1
TCGA-AB-2837	NA	Bone Marrow	NA	Bone marrow aspirate	No	FEMALE	Dead	-24381	NA	0	NA	WHITE	AB	2837	97007400-de05-402e-8ff7-96893ba02643	Yes	YES	NA	NA	NA	0	66	2002	NOT HISPANIC OR LATINO	3000	NO	mg	3	YES	NO			NA	NA	90	M5	MPX NegativeNSE PositiveTDT Not TestedCD3 Not TestedCD5 Not TestedCD7 Not TestedCD10 Not TestedCD14 Not TestedCD15 PositiveCD19 Not TestedCD20 Not TestedCD23 Not TestedCD25 Not TestedCD33 PositiveCD34 Not TestedCD45 Not TestedCD56 Not TestedCD 117 Not TestedHLA-DR Not TestedOther CD Positive	90	112	10	NA	34	7	6	3	4	6	20	1
TCGA-AB-2838	NA	Bone Marrow	NA	Bone marrow aspirate	No	MALE	Dead	-24503	NA	365	NA	WHITE	AB	2838	53fad992-1808-47bf-a59a-307c7e5fbed8	No	YES	NA	NA	NA	0	67	2002	NOT HISPANIC OR LATINO	NA	NO		NA	NO	NO		None	NA	NA	50	M2	MPX Not TestedNSE Not TestedTDT Not TestedCD3 Not TestedCD5 Not TestedCD7 Not TestedCD10 Not TestedCD14 NegativeCD15 Not TestedCD19 Not TestedCD20 Not TestedCD23 Not TestedCD25 Not TestedCD33 PositiveCD34 PositiveCD45 Not TestedCD56 NegativeCD117 PositiveHLA-DR PositiveOther CD Not Tested	60	2	9	NA	28	17	1	0	1	1	3	0
TCGA-AB-2839	NA	Bone Marrow	NA	Bone marrow aspirate	No	FEMALE	Dead	-18963	NA	486	NA	WHITE	AB	2839	cb262c7c-2646-45e3-bea9-376e48eefe65	Yes	YES	NA	NA	NA	0	51	2003	NOT HISPANIC OR LATINO	2000	NO	mg	2	YES	NO		None	NA	NA	64	M2	MPX PositiveNSE NegativeTDT Not TestedCD3 Not TestedCD5 Not TestedCD7 PositiveCD10 Not TestedCD14 Not TestedCD15 Not TestedCD19 NegativeCD20 Not TestedCD23 Not TestedCD25 Not TestedCD33 PositiveCD34 PositiveCD45 Not TestedCD56 Not TestedCD117 PositiveHLA-DR PositiveOther CD Not Tested	90	42	13	NA	232	79	0	0	1	0	0	0
TCGA-AB-2840	NA	Bone Marrow	NA	Bone marrow aspirate	No	MALE	Dead	-27243	NA	28	NA	WHITE	AB	2840	81dabf1f-e666-48c6-a912-2ea5bfecf585	Yes	YES	NA	NA	NA	0	74	2003	NOT HISPANIC OR LATINO	5000	YES	mg	3	YES	NO		None	NA	NA	51	M3	MPX PositiveNSE NegativeTDT Not TestedCD3 NegativeCD5 NegativeCD7 Not TestedCD10 Not TestedCD14 Not TestedCD15 Not TestedCD19 PositiveCD20 Not TestedCD23 Not TestedCD25 Not TestedCD33 PositiveCD34 NegativeCD45 PositiveCD56 NegativeCD117 PositiveHLA-DR NegativeOther CD Not Tested	95	32	9	NA	42	0	71	0	1	1	0	0
TCGA-AB-2841	NA	Bone Marrow	NA	Bone marrow aspirate	No	FEMALE	Dead	-18809	NA	1401	NA	WHITE	AB	2841	9072cf34-8632-4b57-acc8-58e8fe21c136	No	YES	NA	NA	NA	0	51	2004	NOT HISPANIC OR LATINO	NA	NO		NA	NO	NO		None	NA	NA	93	M3	MPX PositiveNSE PositiveTDT Not TestedCD3 Not TestedCD5 Not TestedCD7 NegativeCD10 Not TestedCD14 NegativeCD15 Not TestedCD19 NegativeCD20 Not TestedCD23 Not TestedCD25 Not TestedCD33 PositiveCD34 NegativeCD45 Not TestedCD56 NegativeCD117 PositiveHLA-DR NegativeOther CD Negative	95	4	8	NA	58	40	14	4	0	0	7	1
TCGA-AB-2842	NA	Bone Marrow	NA	Bone marrow aspirate	No	MALE	Dead	-23741	NA	0	NA	WHITE	AB	2842	02e4f2da-9977-4251-81da-9e9f3a2310de	No	YES	NA	NA	NA	0	65	2004	NOT HISPANIC OR LATINO	NA	NO		NA	NO	NO		None	NA	NA	95	M4	MPX PositiveNSE PositiveTDT Not TestedCD3 Not TestedCD5 Not TestedCD7 NegativeCD10 Not TestedCD14 NegativeCD15 Not TestedCD19 NegativeCD20 Not TestedCD23 Not TestedCD25 Not TestedCD33 PositiveCD34 PositiveCD45 Not TestedCD56 NegativeCD117 PositiveHLA-DR PositiveOther CD Positive	70	2	12	NA	27	0	0	0	0	0	35	2
TCGA-AB-2843	NA	Bone Marrow	NA	Bone marrow aspirate	No	MALE	Dead	-28275	NA	215	NA	WHITE	AB	2843	ef009667-aaaf-4138-a170-e446012e0930	No	YES	NA	NA	NA	0	77	2004	NOT HISPANIC OR LATINO	NA	NO		NA	NO	NO			NA	NA	75	M6	MPX Not TestedNSE Not TestedTDT NegativeCD3 Not TestedCD5 Not TestedCD7 Not TestedCD10 Not TestedCD14 Not TestedCD15 Not TestedCD19 Not TestedCD20 Not TestedCD23 Not TestedCD25 Not TestedCD33 PositiveCD34 PositiveCD45 PositiveCD56 Not TestedCD117 PositiveHLA-DR PositiveOther CD Not Tested	95	3	9	NA	86	8	0	0	0	1	9	0
TCGA-AB-2844	NA	Bone Marrow	NA	Bone marrow aspirate	No	MALE	Dead	-23254	NA	122	NA	WHITE	AB	2844	3e698caf-4d86-43f5-b657-5f4cef64fc5f	No	YES	NA	NA	NA	0	63	2005	NOT HISPANIC OR LATINO	NA	NO		NA	NO	NO			NA	NA	80	M2	MPX PositiveNSE PositiveTDT Not TestedCD3 Not TestedCD5 Not TestedCD7 Not TestedCD10 Not TestedCD14 Not TestedCD15 Not TestedCD19 Not TestedCD20 Not TestedCD23 Not TestedCD25 Not TestedCD33 PositiveCD34 PositiveCD45 Not TestedCD56 Not TestedCD117 PositiveHLA-DR Not TestedOther CD Not Tested	75	17	12	NA	23	71	0	0	0	0	9	0
TCGA-AB-2845	NA	Bone Marrow	NA	Bone marrow aspirate	No	FEMALE	Dead	-13728	NA	304	NA	WHITE	AB	2845	b5cbd66f-948d-45a3-af3b-f17e2b35d85e	No	YES	NA	NA	NA	0	37	2002	NOT HISPANIC OR LATINO	NA	NO		NA	NO	NO		None	NA	NA	52	M2	MPX PositiveNSE NegativeTDT Not TestedCD3 Not TestedCD5 Not TestedCD7 PositiveCD10 Not TestedCD14 Not TestedCD15 Not TestedCD19 Not TestedCD20 Not TestedCD23 Not TestedCD25 Not TestedCD33 PositiveCD34 PositiveCD45 PositiveCD56 Not TestedCD117 PositiveHLA-DR PositiveOther CD Not Tested	90	19	9	NA	38	33	0	1	0	0	33	10
TCGA-AB-2846	NA	Bone Marrow	NA	Bone marrow aspirate	No	FEMALE	Dead	-20910	NA	1402	NA	WHITE	AB	2846	02634746-93b2-4cc4-9912-4a6d0bcd2e15	No	YES	NA	NA	NA	0	57	2005	NOT HISPANIC OR LATINO	NA			NA	NO	NO			NA	NA	61	M4	MPX PositiveNSE PositiveTDT Not TestedCD3 Not TestedCD5 Not TestedCD7 Not TestedCD10 Not TestedCD14 Not TestedCD15 Not TestedCD19 Not TestedCD20 Not TestedCD23 Not TestedCD25 Not TestedCD33 PositiveCD34 Not TestedCD45 Not TestedCD56 Not TestedCD117 PositiveHLA-DR Not TestedOther CD Not Tested	100	14	9	NA	76	17	0	0	0	0	6	3
TCGA-AB-2847	NA	Bone Marrow	NA	Bone marrow aspirate	Yes	MALE	Dead	-19481	NA	608	NA	WHITE	AB	2847	5b846aad-6133-4133-a78b-65be81332cb4	No	YES	NA	NA	NA	0	53	2004	NOT HISPANIC OR LATINO	0	NO		0	NO	NO		Benzene	NA	NA	72	M1	MPX PositiveNSE NegativeTDT Not TestedCD3 Not TestedCD5 Not TestedCD7 PositiveCD10 Not TestedCD14 Not TestedCD15 Not TestedCD19 Not TestedCD20 Not TestedCD23 Not TestedCD25 Not TestedCD33 PositiveCD34 PositiveCD45 Not TestedCD56 Not TestedCD117 PositiveHLA-DR PositiveOther CD Not Tested	30	3	9	NA	108	41	0	0	0	0	2	1
TCGA-AB-2848	NA	Bone Marrow	NA	Bone marrow aspirate	No	MALE	Dead	-22980	NA	455	NA	WHITE	AB	2848	e562ecf8-f358-4de9-97a4-f7a94e71d4eb	Yes	YES	NA	NA	NA	0	62	2005	NOT HISPANIC OR LATINO	4000	NO		2	YES	NO			NA	NA	65	M4	MPX PositiveNSE PositiveTDT Not TestedCD3 Not TestedCD5 Not TestedCD7 Not TestedCD10 Not TestedCD14 Not TestedCD15 Not TestedCD19 Not TestedCD20 Not TestedCD23 Not TestedCD25 Not TestedCD33 Not TestedCD34 Not TestedCD45 Not TestedCD56 Not TestedCD 117 Not TestedHLA-DR Not TestedOther CD Not Tested	80	119	11	NA	52	65	5	2	0	4	5	0
TCGA-AB-2849	NA	Bone Marrow	NA	Bone marrow aspirate	No	MALE	Alive	-14520	NA	NA	2220	WHITE	AB	2849	c21aab2a-36a0-464c-aa7d-d0c6937cab29	No	YES	NA	NA	NA	0	39	2004	NOT HISPANIC OR LATINO	NA	NO		NA	NO	NO		None	NA	NA	83	M0 Undifferentiated	MPX Not TestedNSE NegativeTDT PositiveCD3 Not TestedCD5 Not TestedCD7 PositiveCD10 Not TestedCD14 Not TestedCD15 Not TestedCD19 Not TestedCD20 Not TestedCD23 Not TestedCD25 Not TestedCD33 Not TestedCD34 PositiveCD45 Not TestedCD56 Not TestedCD117 PositiveHLA-DR Not TestedOther CD Not Tested	90	5	10	NA	175	53	1	3	1	4	16	0
TCGA-AB-2850	NA	Bone Marrow	NA	Bone marrow aspirate	No	FEMALE	Dead	-26298	NA	61	NA	BLACK OR AFRICAN AMERICAN	AB	2850	ece0c0d5-c1aa-44eb-9fe3-9c3ae50cfaa6	No	YES	NA	NA	NA	0	72	2003	NOT HISPANIC OR LATINO	NA	NO		NA	NO	NO			NA	NA	45	M2	MPX PositiveNSE NegativeTDT Not TestedCD3 Not TestedCD5 Not TestedCD7 Not TestedCD10 Not TestedCD14 Not TestedCD15 Not TestedCD19 NegativeCD20 Not TestedCD23 Not TestedCD25 Not TestedCD33 NegativeCD34 PositiveCD45 PositiveCD56 NegativeCD117 PositiveHLA-DR NegativeOther CD Negative	70	3	11	NA	52	0	0	0	0	0	13	1
TCGA-AB-2851	NA	Bone Marrow	NA	Bone marrow aspirate	No	FEMALE	Dead	-24319	NA	242	NA	WHITE	AB	2851	7994d0a6-cef5-4391-a121-5a0853a34fa7	No	YES	NA	NA	NA	0	66	2005	NOT HISPANIC OR LATINO	NA	NO		NA	NO	NO		None	NA	NA	32	M5	MPX PositiveNSE PositiveTDT Not TestedCD3 Not TestedCD5 Not TestedCD7 Not TestedCD10 Not TestedCD14 PositiveCD15 Not TestedCD19 Not TestedCD20 Not TestedCD23 Not TestedCD25 Not TestedCD33 PositiveCD34 Not TestedCD45 Not TestedCD56 Not TestedCD 117 Not TestedHLA-DR Not TestedOther CD Positive	70	79	12	NA	132	11	0	0	1	3	10	0
TCGA-AB-2853	NA	Bone Marrow	NA	Bone marrow aspirate	No	MALE	Dead	-18720	NA	89	NA	WHITE	AB	2853	a24d14d9-4f17-4625-93d0-b0624610d83d	No	YES	NA	NA	NA	0	51	2003	NOT HISPANIC OR LATINO	NA	NO		NA	NO	NO		None	NA	NA	85	M1	MPX PositiveNSE NegativeTDT Not TestedCD3 Not TestedCD5 Not TestedCD7 NegativeCD10 Not TestedCD14 Not TestedCD15 Not TestedCD19 NegativeCD20 Not TestedCD23 Not TestedCD25 Not TestedCD33 PositiveCD34 NegativeCD45 Not TestedCD56 NegativeCD117 PositiveHLA-DR PositiveOther CD Not Tested	100	104	12	NA	23	85	1	0	2	0	1	0
TCGA-AB-2854	NA	Bone Marrow	NA	Bone marrow aspirate	No	FEMALE	Dead	-18809	NA	366	NA	WHITE	AB	2854	86850627-ca22-48ef-9b05-8e00e75d10ca	No	YES	NA	NA	NA	0	51	2003	NOT HISPANIC OR LATINO	NA	NO		NA	NO	NO		None	NA	NA	73	M4	MPX Not TestedNSE Not TestedTDT Not TestedCD3 Not TestedCD5 Not TestedCD7 Not TestedCD10 Not TestedCD14 Not TestedCD15 Not TestedCD19 Not TestedCD20 Not TestedCD23 Not TestedCD25 Not TestedCD33 Not TestedCD34 PositiveCD45 PositiveCD56 Not TestedCD117 PositiveHLA-DR Not TestedOther CD Positive	40	3	11	NA	143	2	0	0	0	2	6	3
TCGA-AB-2855	NA	Bone Marrow	NA	Bone marrow aspirate	No	MALE	Dead	-6636	NA	212	NA	WHITE	AB	2855	cf30bef9-bdb4-4a5e-963c-eb6a0cc323db	No	YES	NA	NA	NA	0	18	2004	NOT HISPANIC OR LATINO	NA	NO		NA	NO	NO			NA	NA	86	M1	MPX PositiveNSE NegativeTDT Not TestedCD3 Not TestedCD5 Not TestedCD7 PositiveCD10 Not TestedCD14 Not TestedCD15 Not TestedCD19 Not TestedCD20 Not TestedCD23 Not TestedCD25 Not TestedCD33 PositiveCD34 PositiveCD45 Not TestedCD56 Not TestedCD117 PositiveHLA-DR PositiveOther CD Not Tested	90	35	9	NA	30	90	0	0	0	0	1	0
TCGA-AB-2856	NA	Bone Marrow	NA	Bone marrow aspirate	No	MALE	Dead	-23317	NA	150	NA	WHITE	AB	2856	669abe06-4971-4b44-96ab-3bdf48788054	No	YES	NA	NA	NA	0	63	2006	NOT HISPANIC OR LATINO	NA	NO		NA	NO	NO			NA	NA	82	M4	NA Not TestedMPX Not TestedNSE Not TestedTDT Not TestedCD3 Not TestedCD5 Not TestedCD7 Not TestedCD10 Not TestedCD14 Not TestedCD15 Not TestedCD19 Not TestedCD20 Not TestedCD23 Not TestedCD25 Not TestedCD33 PositiveCD34 PositiveCD45 Not TestedCD56 Not TestedCD117 PositiveHLA-DR Not TestedOther CD Not Tested	90	77	10	NA	41	39	6	7	2	7	16	3
TCGA-AB-2857	NA	Bone Marrow	NA	Bone marrow aspirate	No	MALE	Dead	-19905	NA	306	NA	WHITE	AB	2857	bb8cff3b-c3e6-4fc9-b9dd-9d04d76458c6	No	YES	NA	NA	NA	0	54	2005	NOT HISPANIC OR LATINO	NA	NO		NA	NO	NO		None	NA	NA	30	M6	MPX Not TestedNSE Not TestedTDT Not TestedCD3 Not TestedCD5 Not TestedCD7 PositiveCD10 Not TestedCD14 Not TestedCD15 Not TestedCD19 Not TestedCD20 Not TestedCD23 Not TestedCD25 Not TestedCD33 PositiveCD34 PositiveCD45 Not TestedCD56 Not TestedCD117 PositiveHLA-DR PositiveOther CD Not Tested	100	2	9	NA	9	0	0	0	1	21	14	1
TCGA-AB-2858	NA	Bone Marrow	NA	Bone marrow aspirate	No	FEMALE	Dead	-27547	NA	577	NA	WHITE	AB	2858	697668df-f834-4a06-8f5a-de999b06a254	No	YES	NA	NA	NA	0	75	2004	NOT HISPANIC OR LATINO	NA	NO		NA	NO	NO			NA	NA	48	M2	MPX PositiveNSE NegativeTDT Not TestedCD3 Not TestedCD5 Not TestedCD7 Not TestedCD10 Not TestedCD14 Not TestedCD15 Not TestedCD19 PositiveCD20 Not TestedCD23 Not TestedCD25 Not TestedCD33 PositiveCD34 PositiveCD45 Not TestedCD56 Not TestedCD117 PositiveHLA-DR PositiveOther CD Not Tested	35	8	9	NA	21	54	0	0	0	0	20	0
TCGA-AB-2859	NA	Bone Marrow	NA	Bone marrow aspirate	No	MALE	Dead	-14671	NA	304	NA	BLACK OR AFRICAN AMERICAN	AB	2859	b147ea90-5643-4680-ac90-d6e8f7166792	No	YES	NA	NA	NA	0	40	2005	NOT HISPANIC OR LATINO	NA	NO		NA	NO	NO		None	NA	NA	47	M2	MPX PositiveNSE NegativeTDT Not TestedCD3 Not TestedCD5 Not TestedCD7 Not TestedCD10 Not TestedCD14 Not TestedCD15 Not TestedCD19 Not TestedCD20 Not TestedCD23 Not TestedCD25 Not TestedCD33 PositiveCD34 NegativeCD45 Not TestedCD56 Not TestedCD117 PositiveHLA-DR Not TestedOther CD Not Tested	90	8	10	NA	95	23	0	0	0	0	33	1
TCGA-AB-2860	NA	Bone Marrow	NA	Bone marrow aspirate	No	FEMALE	Dead	-22035	NA	427	NA	WHITE	AB	2860	cd2b601d-e05d-4c12-8468-f67e11051b5e	No	YES	NA	NA	NA	0	60	2003	NOT HISPANIC OR LATINO	NA	NO		NA	NO	NO			NA	NA	58	M7	MPX PositiveNSE NegativeTDT Not TestedCD3 Not TestedCD5 Not TestedCD7 NegativeCD10 Not TestedCD14 Not TestedCD15 Not TestedCD19 Not TestedCD20 Not TestedCD23 Not TestedCD25 Not TestedCD33 PositiveCD34 PositiveCD45 PositiveCD56 PositiveCD117 PositiveHLA-DR PositiveOther CD Positive	70	1	9	NA	59	0	0	0	0	0	18	2
TCGA-AB-2861	NA	Bone Marrow	NA	Bone marrow aspirate	No	MALE	Dead	-27940	NA	0	NA	WHITE	AB	2861	68449d03-6f2e-4b17-a2bf-c0494df32303	No	YES	NA	NA	NA	0	76	2005	NOT HISPANIC OR LATINO	NA	NO		NA	NO	NO			NA	NA	78	M5	MPX NegativeNSE PositiveTDT Not TestedCD3 Not TestedCD5 Not TestedCD7 PositiveCD10 Not TestedCD14 Not TestedCD15 Not TestedCD19 Not TestedCD20 Not TestedCD23 Not TestedCD25 Not TestedCD33 PositiveCD34 NegativeCD45 Not TestedCD56 PositiveCD 117 Not TestedHLA-DR PositiveOther CD Positive	90	4	10	NA	79	0	3	1	4	22	19	2
TCGA-AB-2862	NA	Bone Marrow	NA	Bone marrow aspirate	No	FEMALE	Alive	-12266	NA	NA	1430	BLACK OR AFRICAN AMERICAN	AB	2862	e5a70f71-1dd4-49e5-9113-1404fa9fc791	No	YES	NA	NA	NA	0	33	2005	NOT HISPANIC OR LATINO	NA	NO		NA	NO	NO			NA	NA	100	M3	MPX PositiveNSE NegativeTDT Not TestedCD3 Not TestedCD5 Not TestedCD7 Not TestedCD10 Not TestedCD14 Not TestedCD15 Not TestedCD19 Not TestedCD20 Not TestedCD23 Not TestedCD25 Not TestedCD33 PositiveCD34 Not TestedCD45 Not TestedCD56 Not TestedCD117 PositiveHLA-DR Not TestedOther CD Not Tested	100	1	9	NA	38	0	0	0	0	0	10	0
TCGA-AB-2863	NA	Bone Marrow	NA	Bone marrow aspirate	No	MALE	Dead	-23132	NA	31	NA	WHITE	AB	2863	3f67b6bc-8886-459a-be73-d702f977a8ba	No	YES	NA	NA	NA	0	63	2003	NOT HISPANIC OR LATINO	NA	NO		NA	NO	NO		None	NA	NA	81	M1	MPX PositiveNSE NegativeTDT Not TestedCD3 Not TestedCD5 Not TestedCD7 NegativeCD10 Not TestedCD14 NegativeCD15 Not TestedCD19 Not TestedCD20 Not TestedCD23 Not TestedCD25 Not TestedCD33 NegativeCD34 PositiveCD45 Not TestedCD56 Not TestedCD117 PositiveHLA-DR PositiveOther CD Negative	95	46	8	NA	11	97	0	0	0	0	1	0
TCGA-AB-2864	NA	Bone Marrow	NA	Bone marrow aspirate	No	FEMALE	Dead	-19724	NA	577	NA	WHITE	AB	2864	88718579-8473-48f6-ba0a-17fcfed36e14	No	YES	NA	NA	NA	0	54	2005	HISPANIC OR LATINO	NA	NO		NA	NO	NO		None	NA	NA	82	M1	MPX PositiveNSE NegativeTDT Not TestedCD3 Not TestedCD5 Not TestedCD7 Not TestedCD10 Not TestedCD14 Not TestedCD15 Not TestedCD19 Not TestedCD20 Not TestedCD23 Not TestedCD25 Not TestedCD33 PositiveCD34 PositiveCD45 Not TestedCD56 Not TestedCD117 PositiveHLA-DR Not TestedOther CD Not Tested	NA	2	9	NA	68	42	0	0	0	0	15	0
TCGA-AB-2865	NA	Bone Marrow	NA	Bone marrow aspirate	No	MALE	Dead	-27486	NA	61	NA	WHITE	AB	2865	380a053f-03e4-4773-9e59-5e0af8edd9a5	No	YES	NA	NA	NA	0	75	2005	NOT HISPANIC OR LATINO	NA	NO		NA	NO	NO			NA	NA	40	M1	MPX NegativeNSE NegativeTDT Not TestedCD3 Not TestedCD5 Not TestedCD7 Not TestedCD10 Not TestedCD14 Not TestedCD15 Not TestedCD19 Not TestedCD20 Not TestedCD23 Not TestedCD25 Not TestedCD33 NegativeCD34 PositiveCD45 Not TestedCD56 Not TestedCD 117 Not TestedHLA-DR Not TestedOther CD Not Tested	90	6	9	NA	22	48	0	0	0	4	20	0
TCGA-AB-2866	NA	Bone Marrow	NA	Bone marrow aspirate	No	MALE	Dead	-24684	NA	153	NA	WHITE	AB	2866	f58f22e9-76b0-441f-951f-6bc795f2b7bc	No	YES	NA	NA	NA	0	67	2005	NOT HISPANIC OR LATINO	NA	NO		NA	NO	NO			NA	NA	89	M1	MPX PositiveNSE NegativeTDT Not TestedCD3 Not TestedCD5 Not TestedCD7 Not TestedCD10 Not TestedCD14 Not TestedCD15 Not TestedCD19 PositiveCD20 Not TestedCD23 Not TestedCD25 Not TestedCD33 PositiveCD34 NegativeCD45 Not TestedCD56 PositiveCD56 NegativeHLA-DR PositiveOther CD Positive	90	31	10	NA	141	61	0	0	0	1	16	0
TCGA-AB-2867	NA	Bone Marrow	NA	Bone marrow aspirate	No	FEMALE	Dead	-24257	NA	184	NA	WHITE	AB	2867	8eee4228-4d30-480a-8743-5a3d98eb1741	No	YES	NA	NA	NA	0	66	2002	NOT HISPANIC OR LATINO	NA	NO		NA	NO	NO		None	NA	NA	70	M2	MPX PositiveNSE NegativeTDT Not TestedCD3 Not TestedCD5 Not TestedCD7 Not TestedCD10 Not TestedCD14 NegativeCD15 NegativeCD19 NegativeCD20 Not TestedCD23 Not TestedCD25 Not TestedCD33 PositiveCD34 PositiveCD45 Not TestedCD56 NegativeCD117 PositiveHLA-DR PositiveOther CD Positive	50	3	12	NA	168	6	0	0	0	0	4	0
TCGA-AB-2868	NA	Bone Marrow	NA	Bone marrow aspirate	No	MALE	Dead	-28216	NA	151	NA	WHITE	AB	2868	de53c6ef-6901-4916-8898-1a530813873b	No	YES	NA	NA	NA	0	77	2002	NOT HISPANIC OR LATINO	NA	NO		NA	NO	NO			NA	NA	47	M7	MPX PositiveNSE NegativeTDT Not TestedCD3 Not TestedCD5 Not TestedCD7 Not TestedCD10 Not TestedCD14 Not TestedCD15 Not TestedCD19 Not TestedCD20 Not TestedCD23 Not TestedCD25 Not TestedCD33 PositiveCD34 PositiveCD45 PositiveCD56 PositiveCD117 PositiveHLA-DR PositiveOther CD Positive	80	2	10	NA	70	0	0	0	0	0	11	0
TCGA-AB-2869	NA	Bone Marrow	NA	Bone marrow aspirate	No	FEMALE	Alive	-23679	NA	NA	243	BLACK OR AFRICAN AMERICAN	AB	2869	e44e2ac3-4a83-40b0-b266-a36626ffd6ae	No	YES	NA	NA	NA	0	64	2009	NOT HISPANIC OR LATINO	0	NO		0	NO	NO		None	NA	NA	80	M2	MPX PositiveNSE NegativeTDT Not TestedCD3 Not TestedCD5 NegativeCD7 Not TestedCD10 Not TestedCD14 NegativeCD15 Not TestedCD19 NegativeCD20 Not TestedCD23 Not TestedCD25 Not TestedCD33 PositiveCD34 PositiveCD45 Not TestedCD56 NegativeCD117 PositiveHLA-DR PositiveOther CD Negative	95	3	10	NA	41	46	0	0	0	0	2	0
TCGA-AB-2870	NA	Bone Marrow	NA	Bone marrow aspirate	No	MALE	Dead	-27787	NA	153	NA	WHITE	AB	2870	d442e36b-6d15-4fc3-9641-5feac119db94	Yes	YES	NA	NA	NA	0	76	2007	NOT HISPANIC OR LATINO	6000	NO	mg	3	YES	NO		None	NA	NA	73	M1	MPX PositiveNSE PositiveTDT Not TestedCD3 Not TestedCD5 Not TestedCD7 Not TestedCD10 Not TestedCD14 Not TestedCD15 Not TestedCD19 Not TestedCD20 Not TestedCD23 Not TestedCD25 Not TestedCD33 PositiveCD34 PositiveCD45 Not TestedCD56 Not TestedCD117 PositiveHLA-DR Not TestedOther CD Not Tested	90	34	8	NA	21	55	0	0	0	0	5	0
TCGA-AB-2871	NA	Bone Marrow	NA	Bone marrow aspirate	No	MALE	Alive	-18689	NA	NA	153	BLACK OR AFRICAN AMERICAN	AB	2871	b4bc4666-13ba-4864-be9b-89ff8a0a1bd8	No	YES	NA	NA	NA	0	51	2009	NOT HISPANIC OR LATINO	0		mg	0	NO	NO		None	NA	NA	62	M1	MPX PositiveNSE NegativeTDT Not TestedCD3 Not TestedCD5 Not TestedCD7 Not TestedCD10 Not TestedCD14 Not TestedCD15 Not TestedCD19 Not TestedCD20 Not TestedCD23 Not TestedCD25 Not TestedCD33 PositiveCD34 PositiveCD45 Not TestedCD56 Not TestedCD117 PositiveHLA-DR Not TestedOther CD Not Tested	45	2	10	NA	25	10	0	0	0	0	10	0
TCGA-AB-2872	NA	Bone Marrow	NA	Bone marrow aspirate	No	MALE	Alive	-15461	NA	NA	638	BLACK OR AFRICAN AMERICAN	AB	2872	558a239b-fe8b-4b56-9137-4cacf8324995	No	YES	NA	NA	NA	0	42	2008	NOT HISPANIC OR LATINO	NA	NO		NA	NO	YES		None	NA	NA	88	M3	MPX PositiveNSE NegativeTDT Not TestedCD3 Not TestedCD5 Not TestedCD7 Not TestedCD10 Not TestedCD14 NegativeCD15 Not TestedCD19 NegativeCD20 Not TestedCD23 Not TestedCD25 Not TestedCD33 PositiveCD34 NegativeCD45 Not TestedCD56 NegativeCD117 PositiveHLA-DR NegativeOther CD Positive	90	2	9	NA	35	2	5	0	0	2	6	0
TCGA-AB-2873	NA	Bone Marrow	NA	Bone marrow aspirate	No	FEMALE	Alive	-18689	NA	NA	273	WHITE	AB	2873	2216fd35-fea8-4d0c-9673-fbe2146fb40c	Yes	YES	NA	NA	NA	0	51	2009	NOT HISPANIC OR LATINO	12000	NO	mg	3	YES	NO		None	NA	NA	57	M5	MPX NegativeNSE PositiveTDT Not TestedCD3 Not TestedCD5 Not TestedCD7 Not TestedCD10 Not TestedCD14 NegativeCD15 Not TestedCD19 Not TestedCD20 Not TestedCD23 Not TestedCD25 Not TestedCD33 PositiveCD34 PositiveCD45 Not TestedCD56 PositiveCD117 PositiveHLA-DR PositiveOther CD Negative	90	15	11	NA	14	0	0	0	0	0	20	0
TCGA-AB-2874	NA	Bone Marrow	NA	Bone marrow aspirate	No	MALE	Alive	-21764	NA	NA	396	WHITE	AB	2874	67cf58e9-203e-455a-a25d-5e38d08028bc	No	YES	NA	NA	NA	0	59	2009	NOT HISPANIC OR LATINO	NA	NO		NA	NO	NO		None	NA	NA	70	M2	MPX PositiveNSE NegativeTDT Not TestedCD3 Not TestedCD5 NegativeCD7 Not TestedCD10 Not TestedCD14 NegativeCD15 Not TestedCD19 NegativeCD20 Not TestedCD23 Not TestedCD25 Not TestedCD33 PositiveCD34 PositiveCD45 Not TestedCD56 NegativeCD117 PositiveHLA-DR PositiveOther CD Not Tested	80	12	11	NA	20	48	0	0	0	2	16	0
TCGA-AB-2875	NA	Bone Marrow	NA	Bone marrow aspirate	No	MALE	Alive	-16010	NA	NA	212	WHITE	AB	2875	ffc915b8-cacd-4974-a040-ee496f0efc0e	No	YES	NA	NA	NA	0	43	2009	NOT HISPANIC OR LATINO	NA	NO		NA	NO	NO		None	NA	NA	40	M2	MPX Not TestedNSE Not TestedTDT Not TestedCD3 Not TestedCD5 Not TestedCD7 Not TestedCD10 Not TestedCD14 Not TestedCD15 Not TestedCD19 Not TestedCD20 Not TestedCD23 Not TestedCD25 Not TestedCD33 Not TestedCD34 PositiveCD45 Not TestedCD56 Not TestedCD117 PositiveHLA-DR Not TestedOther CD Not Tested	45	4	11	NA	67	39	0	4	0	3	21	0
TCGA-AB-2876	NA	Bone Marrow	NA	Bone marrow aspirate	No	FEMALE	Alive	-16648	NA	NA	1219	WHITE	AB	2876	80017c88-e07f-4bf6-ad00-87f3e5473d6d	No	YES	NA	NA	NA	0	45	2006	NOT HISPANIC OR LATINO	NA	NO		NA	NO	NO		None	NA	NA	56	M2	MPX PositiveNSE NegativeTDT Not TestedCD3 Not TestedCD5 Not TestedCD7 Not TestedCD10 Not TestedCD14 Not TestedCD15 Not TestedCD19 Not TestedCD20 Not TestedCD23 Not TestedCD25 Not TestedCD33 PositiveCD34 PositiveCD45 Not TestedCD56 Not TestedCD117 PositiveHLA-DR Not TestedOther CD Not Tested	90	29	8	NA	116	37	0	1	1	5	36	4
TCGA-AB-2877	NA	Bone Marrow	NA	Bone marrow aspirate	Yes	FEMALE	Alive	-21946	NA	NA	638	WHITE	AB	2877	5088a594-ae6e-4f03-8cfd-97d9c62b2196	No	YES	NA	NA	NA	0	60	2008	NOT HISPANIC OR LATINO	NA	NO		NA	NO	NO		None	NA	NA	86	M1	MPX PositiveNSE NegativeTDT Not TestedCD3 Not TestedCD5 Not TestedCD7 Not TestedCD10 Not TestedCD14 Not TestedCD15 Not TestedCD19 Not TestedCD20 Not TestedCD23 Not TestedCD25 Not TestedCD33 PositiveCD34 NegativeCD45 Not TestedCD56 PositiveCD117 PositiveHLA-DR NegativeOther CD Not Tested	90	12	9	NA	45	43	0	1	0	3	4	3
TCGA-AB-2878	NA	Bone Marrow	NA	Bone marrow aspirate	No	FEMALE	Dead	-17501	NA	365	NA	WHITE	AB	2878	6cf73307-dcf9-43fb-8848-618ae5c1723b	No	YES	NA	NA	NA	0	47	2006	NOT HISPANIC OR LATINO	NA	NO		NA	NO	NO		None	NA	NA	37	M2	MPX PositiveNSE NegativeTDT Not TestedCD3 Not TestedCD5 Not TestedCD7 Not TestedCD10 Not TestedCD14 Not TestedCD15 Not TestedCD19 Not TestedCD20 Not TestedCD23 Not TestedCD25 Not TestedCD33 PositiveCD34 PositiveCD45 Not TestedCD56 Not TestedCD117 PositiveHLA-DR Not TestedOther CD Not Tested	70	12	9	NA	57	0	0	0	0	0	70	5
TCGA-AB-2879	NA	Bone Marrow	NA	Bone marrow aspirate	No	FEMALE	Alive	-25141	NA	NA	245	WHITE	AB	2879	87b2e470-fff6-4429-b77b-0552a1856337	Yes	YES	NA	NA	NA	0	68	2009	NOT HISPANIC OR LATINO	2000	NO	mg	2	YES	NO		None	NA	NA	90	M1	MPX PositiveNSE NegativeTDT Not TestedCD3 Not TestedCD5 NegativeCD7 Not TestedCD10 Not TestedCD14 Not TestedCD15 Not TestedCD19 NegativeCD20 Not TestedCD23 Not TestedCD25 Not TestedCD33 PositiveCD34 NegativeCD45 PositiveCD56 NegativeCD117 PositiveHLA-DR NegativeOther CD Negative	70	60	9	NA	8	91	1	1	0	1	2	0
TCGA-AB-2880	NA	Bone Marrow	NA	Bone marrow aspirate	No	MALE	Dead	-8827	NA	NA	424	WHITE	AB	2880	e4ad3f09-7e23-4a84-b8f3-3faf2db890f4	No	YES	NA	NA	NA	0	24	2009	NOT HISPANIC OR LATINO	NA	NO		NA	NO	NO		None	NA	NA	77	M1	MPX PositiveNSE NegativeTDT Not TestedCD3 Not TestedCD5 NegativeCD7 Not TestedCD10 Not TestedCD14 Not TestedCD15 Not TestedCD19 NegativeCD20 Not TestedCD23 Not TestedCD25 Not TestedCD33 PositiveCD34 PositiveCD45 Not TestedCD56 Not TestedCD117 PositiveHLA-DR PositiveOther CD Negative	90	224	6	NA	34	76	1	0	0	1	1	0
TCGA-AB-2881	NA	Bone Marrow	NA	Bone marrow aspirate	No	FEMALE	Alive	-17808	NA	NA	393	WHITE	AB	2881	fff35c80-88cd-4923-80c1-0273ba5bed0f	No	YES	NA	NA	NA	0	48	2009	NOT HISPANIC OR LATINO	NA	NO		NA	NO	NO		None	NA	NA	75	M1	MPX PositiveNSE NegativeTDT Not TestedCD3 Not TestedCD5 NegativeCD7 Not TestedCD10 Not TestedCD14 Not TestedCD15 Not TestedCD19 NegativeCD20 Not TestedCD23 Not TestedCD25 Not TestedCD33 NegativeCD34 PositiveCD45 Not TestedCD56 Not TestedCD117 PositiveHLA-DR PositiveOther CD Negative	90	33	10	NA	32	41	0	1	0	2	2	0
TCGA-AB-2882	NA	Bone Marrow	NA	Bone marrow aspirate	No	FEMALE	Dead	-26844	NA	365	NA	WHITE	AB	2882	a45a91f6-55a5-4a5e-ba54-0ac0b4e87d8c	No	YES	NA	NA	NA	0	73	2006		NA	NO		NA	NO	NO		None	NA	NA	37	M2	MPX PositiveNSE NegativeTDT Not TestedCD3 Not TestedCD5 Not TestedCD7 Not TestedCD10 Not TestedCD14 Not TestedCD15 Not TestedCD19 Not TestedCD20 Not TestedCD23 Not TestedCD25 Not TestedCD33 Not TestedCD34 PositiveCD45 Not TestedCD56 Not TestedCD117 PositiveHLA-DR Not TestedOther CD Not Tested	80	2	10	NA	60	16	0	0	0	0	20	0
TCGA-AB-2883	NA	Bone Marrow	NA	Bone marrow aspirate	No	MALE	Alive	-22067	NA	NA	730	WHITE	AB	2883	e3956736-adbc-49a2-a4a8-a6ae93b8faf3	No	YES	NA	NA	NA	0	60	2008	NOT HISPANIC OR LATINO	NA	NO		NA	NO	NO		None	NA	NA	94	M5	MPX Not TestedNSE Not TestedTDT Not TestedCD3 Not TestedCD5 NegativeCD7 Not TestedCD10 Not TestedCD14 NegativeCD15 Not TestedCD19 NegativeCD20 Not TestedCD23 Not TestedCD25 Not TestedCD33 PositiveCD34 Not TestedCD45 Not TestedCD56 NegativeCD117 PositiveHLA-DR PositiveOther CD Negative	90	7	9	NA	93	30	0	1	0	0	5	0
TCGA-AB-2884	NA	Bone Marrow	NA	Bone marrow aspirate	No	FEMALE	Dead	-16285	NA	731	NA	WHITE	AB	2884	ffc73551-55e9-4bbb-bd15-76088551964b	Yes	YES	NA	NA	NA	0	44	2008	NOT HISPANIC OR LATINO	10000	NO	mg	3	YES	NO		None	NA	NA	86	M1	MPX PositiveNSE NegativeTDT Not TestedCD3 Not TestedCD5 Not TestedCD7 Not TestedCD10 Not TestedCD14 Not TestedCD15 Not TestedCD19 Not TestedCD20 Not TestedCD23 Not TestedCD25 Not TestedCD33 PositiveCD34 Not TestedCD45 Not TestedCD56 Not TestedCD117 PositiveHLA-DR PositiveOther CD Not Tested	85	14	9	NA	145	17	0	1	0	0	10	0
TCGA-AB-2885	NA	Bone Marrow	NA	Bone marrow aspirate	No	MALE	Dead	-26176	NA	214	NA	WHITE	AB	2885	1d9e9adc-734a-47a3-ad00-b3050770ba37	No	YES	NA	NA	NA	0	71	2009	NOT HISPANIC OR LATINO	NA	NO		NA	NO	NO		None	NA	NA	97	M0 Undifferentiated	MPX NegativeNSE NegativeTDT Not TestedCD3 Not TestedCD5 NegativeCD7 Not TestedCD10 Not TestedCD14 NegativeCD15 Not TestedCD19 NegativeCD20 Not TestedCD23 Not TestedCD25 Not TestedCD33 PositiveCD34 PositiveCD45 Not TestedCD56 NegativeCD117 PositiveHLA-DR PositiveOther CD Negative	50	5	8	NA	48	54	0	0	0	0	4	1
TCGA-AB-2886	NA	Bone Marrow	NA	Bone marrow aspirate	No	MALE	Alive	-9497	NA	NA	181	WHITE	AB	2886	8e57db50-eb17-4d95-8806-081290ea3cfc	Yes	YES	NA	NA	NA	0	26	2009	NOT HISPANIC OR LATINO	4000	NO	mg	3	YES	NO		None	NA	NA	72	M2	MPX PositiveNSE NegativeTDT PositiveCD3 Not TestedCD5 Not TestedCD7 Not TestedCD10 Not TestedCD14 Not TestedCD15 Not TestedCD19 PositiveCD20 Not TestedCD23 Not TestedCD25 Not TestedCD33 Not TestedCD34 PositiveCD45 Not TestedCD56 Not TestedCD117 PositiveHLA-DR PositiveOther CD Not Tested	90	11	9	NA	33	50	0	1	0	1	19	0
TCGA-AB-2887	NA	Bone Marrow	NA	Bone marrow aspirate	No	FEMALE	Dead	-21946	NA	NA	NA	WHITE	AB	2887	b3503688-662e-43cf-be58-72edb097db8a	No	YES	NA	NA	NA	0	60	2009	NOT HISPANIC OR LATINO	NA	NO		NA	NO	NO		none	NA	NA	87	M1	MPX PositiveNSE NegativeTDT Not TestedCD3 Not TestedCD5 NegativeCD7 Not TestedCD10 Not TestedCD14 NegativeCD15 Not TestedCD19 NegativeCD20 Not TestedCD23 Not TestedCD25 Not TestedCD33 NegativeCD34 PositiveCD45 PositiveCD56 NegativeCD117 PositiveHLA-DR PositiveOther CD Negative	80	47	9	NA	50	65	0	0	0	0	4	0
TCGA-AB-2888	NA	Bone Marrow	NA	Bone marrow aspirate	No	MALE	Alive	-20879	NA	NA	334	WHITE	AB	2888	88765a3f-631d-4e47-a012-e2470633a505	No	YES	NA	NA	NA	0	57	2009	NOT HISPANIC OR LATINO	NA	NO		NA	NO	NO		none	NA	NA	40	M4	MPX PositiveNSE NegativeTDT Not TestedCD3 Not TestedCD5 NegativeCD7 Not TestedCD10 Not TestedCD14 NegativeCD15 Not TestedCD19 NegativeCD20 Not TestedCD23 Not TestedCD25 Not TestedCD33 PositiveCD34 PositiveCD45 Not TestedCD56 NegativeCD117 PositiveHLA-DR PositiveOther CD Not Tested	30	5	7	NA	129	0	0	0	0	0	12	1
TCGA-AB-2889	NA	Bone Marrow	NA	Bone marrow aspirate	No	MALE	Alive	-20150	NA	NA	304	WHITE	AB	2889	46692ac0-8993-4cd3-9590-32ec9dd2c802	No	YES	NA	NA	NA	0	55	2009	NOT HISPANIC OR LATINO	NA	NO		NA	NO	NO		none	NA	NA	52	M4	NA Not TestedMPX Not TestedNSE Not TestedTDT Not TestedCD3 Not TestedCD5 Not TestedCD7 Not TestedCD10 Not TestedCD14 Not TestedCD15 Not TestedCD19 Not TestedCD20 Not TestedCD23 Not TestedCD25 Not TestedCD33 PositiveCD34 PositiveCD45 PositiveCD56 Not TestedCD117 PositiveHLA-DR Not TestedOther CD Not Tested	90	31	9	NA	9	59	0	0	0	5	2	0
TCGA-AB-2890	NA	Bone Marrow	NA	Bone marrow aspirate	No	MALE	Dead	-25234	NA	0	NA	WHITE	AB	2890	3c25d91d-0e1b-46db-a842-06275c5db258	No	YES	NA	NA	NA	0	69	2009	NOT HISPANIC OR LATINO	NA	NO		NA	NO	NO		None	NA	NA	60	M0 Undifferentiated	MPX NegativeNSE NegativeTDT Not TestedCD3 Not TestedCD5 Not TestedCD7 Not TestedCD10 Not TestedCD14 Not TestedCD15 Not TestedCD19 Not TestedCD20 Not TestedCD23 Not TestedCD25 Not TestedCD33 NegativeCD34 PositiveCD45 Not TestedCD56 Not TestedCD 117 Not TestedHLA-DR Not TestedOther CD Not Tested	50	6	11	NA	61	22	0	0	0	1	2	1
TCGA-AB-2891	NA	Bone Marrow	NA	Bone marrow aspirate	No	MALE	Dead	-15400	NA	NA	NA	BLACK OR AFRICAN AMERICAN	AB	2891	79378590-e28e-403b-bbde-c76c0195a980	No	YES	NA	NA	NA	0	42	2009	NOT HISPANIC OR LATINO	NA	NO		NA	NO	NO		None	NA	NA	68	M1	MPX PositiveNSE NegativeTDT Not TestedCD3 Not TestedCD5 Not TestedCD7 Not TestedCD10 Not TestedCD14 NegativeCD15 Not TestedCD19 Not TestedCD20 Not TestedCD23 Not TestedCD25 Not TestedCD33 PositiveCD34 PositiveCD45 Not TestedCD56 Not TestedCD 117 Not TestedHLA-DR PositiveOther CD Positive	80	11	12	NA	176	51	0	2	0	3	15	0
TCGA-AB-2892	NA	Bone Marrow	NA	Bone marrow aspirate	No	FEMALE	Alive	-15614	NA	NA	943	WHITE	AB	2892	f3c7fc84-3df8-4ff7-a378-26ec5d9e08a5	No	YES	NA	NA	NA	0	42	2006	NOT HISPANIC OR LATINO	NA	NO		NA	NO	NO		None	NA	NA	40	M4	MPX PositiveNSE PositiveTDT Not TestedCD3 Not TestedCD5 Not TestedCD7 Not TestedCD10 Not TestedCD14 Not TestedCD15 Not TestedCD19 Not TestedCD20 Not TestedCD23 Not TestedCD25 Not TestedCD33 PositiveCD34 PositiveCD45 Not TestedCD56 Not TestedCD 117 Not TestedHLA-DR Not TestedOther CD Not Tested	90	38	10	NA	12	16	0	0	0	0	12	4
TCGA-AB-2893	NA	Bone Marrow	NA	Bone marrow aspirate	No	MALE	Dead	-16617	NA	212	NA	WHITE	AB	2893	a2aee2ef-c3c6-4832-bc3f-3648575af5c6	No	YES	NA	NA	NA	0	45	2006	NOT HISPANIC OR LATINO	NA	NO		NA	NO	NO		None	NA	NA	95	M5	MPX NegativeNSE PositiveTDT Not TestedCD3 Not TestedCD5 Not TestedCD7 Not TestedCD10 Not TestedCD14 Not TestedCD15 Not TestedCD19 Not TestedCD20 Not TestedCD23 Not TestedCD25 Not TestedCD33 PositiveCD34 PositiveCD45 Not TestedCD56 PositiveCD117 PositiveHLA-DR Not TestedOther CD Positive	75	5	9	NA	53	6	0	0	0	2	4	0
TCGA-AB-2894	NA	Bone Marrow	NA	Bone marrow aspirate	No	FEMALE	Dead	-18323	NA	181	NA	WHITE	AB	2894	848fbfa9-1ff6-481f-910f-0423d52763da	No	YES	NA	NA	NA	0	50	2007	NOT HISPANIC OR LATINO	NA	NO		NA	NO	NO		None	NA	NA	81	M5	MPX NegativeNSE PositiveTDT Not TestedCD3 Not TestedCD5 Not TestedCD7 Not TestedCD10 Not TestedCD14 NegativeCD15 Not TestedCD19 Not TestedCD20 Not TestedCD23 Not TestedCD25 Not TestedCD33 PositiveCD34 NegativeCD45 PositiveCD56 NegativeCD117 PositiveHLA-DR Not TestedOther CD Positive	90	7	10	NA	136	10	0	3	0	5	7	2
TCGA-AB-2895	NA	Bone Marrow	NA	Bone marrow aspirate	No	FEMALE	Dead	-15310	NA	153	NA	WHITE	AB	2895	137dfe0a-2a2b-423c-9a8a-78233b6ead74	Yes	YES	NA	NA	NA	0	41	2009	NOT HISPANIC OR LATINO	6000	NO	mg	2	YES	NO		None	NA	NA	92	M1	MPX PositiveNSE NegativeTDT Not TestedCD3 Not TestedCD5 Not TestedCD7 Not TestedCD10 Not TestedCD14 Not TestedCD15 Not TestedCD19 Not TestedCD20 Not TestedCD23 Not TestedCD25 Not TestedCD33 PositiveCD34 PositiveCD45 PositiveCD56 Not TestedCD117 PositiveHLA-DR PositiveOther CD Not Tested	90	134	12	NA	40	90	0	1	0	2	4	1
TCGA-AB-2896	NA	Bone Marrow	NA	Bone marrow aspirate	No	FEMALE	Dead	-7882	NA	214	NA	WHITE	AB	2896	8ff807a6-b63f-4a71-9ff3-b47ac91a0114	Yes	YES	NA	NA	NA	0	21	2007	NOT HISPANIC OR LATINO	3000	NO	mg	2	YES	NO		None	NA	NA	90	M5	MPX PositiveNSE PositiveTDT Not TestedCD3 Not TestedCD5 Not TestedCD7 Not TestedCD10 Not TestedCD14 Not TestedCD15 Not TestedCD19 Not TestedCD20 Not TestedCD23 Not TestedCD25 Not TestedCD33 PositiveCD34 PositiveCD45 Not TestedCD56 Not TestedCD117 PositiveHLA-DR PositiveOther CD Not Tested	90	93	NA	9	73	72	2	1	0	0	1	1
TCGA-AB-2897	NA	Bone Marrow	NA	Bone marrow aspirate	No	FEMALE	Alive	-18413	NA	NA	243	WHITE	AB	2897	995bdb1e-c67e-43eb-9fbd-16eb290926d5	No	YES	NA	NA	NA	0	50	2009	NOT HISPANIC OR LATINO	NA	NO		NA	NO	YES		None	NA	NA	90	M3	MPX Not TestedNSE Not TestedTDT Not TestedCD3 Not TestedCD5 Not TestedCD7 Not TestedCD10 Not TestedCD14 Not TestedCD15 Not TestedCD19 Not TestedCD20 Not TestedCD23 Not TestedCD25 Not TestedCD33 PositiveCD34 NegativeCD45 Not TestedCD56 Not TestedCD117 PositiveHLA-DR NegativeOther CD Not Tested	90	3	10	NA	27	0	0	0	0	0	46	0.3
TCGA-AB-2898	NA	Bone Marrow	NA	Bone marrow aspirate	No	FEMALE	Alive	-25326	NA	NA	393	WHITE	AB	2898	a85837e6-f98d-4a80-b7c1-49b0a6313dd7	No	YES	NA	NA	NA	0	69	2009	NOT HISPANIC OR LATINO	NA	NO		NA	NO	NO		None	NA	NA	42	M1	MPX PositiveNSE NegativeTDT Not TestedCD3 Not TestedCD5 Not TestedCD7 Not TestedCD10 Not TestedCD14 Not TestedCD15 Not TestedCD19 Not TestedCD20 Not TestedCD23 Not TestedCD25 Not TestedCD33 PositiveCD34 PositiveCD45 Not TestedCD56 Not TestedCD 117 Not TestedHLA-DR Not TestedOther CD Not Tested	90	10	7	NA	12	32	0	0	0	0	5	0
TCGA-AB-2899	NA	Bone Marrow	NA	Bone marrow aspirate	No	FEMALE	Dead	-27787	NA	671	NA	WHITE	AB	2899	64f0c38f-7f87-4c4b-9e37-66f32645dde4	No	YES	NA	NA	NA	0	76	2006	NOT HISPANIC OR LATINO	NA	NO		NA	NO	NO		None	NA	NA	37	M4	MPX NegativeNSE NegativeTDT PositiveCD3 Not TestedCD5 Not TestedCD7 Not TestedCD10 Not TestedCD14 Not TestedCD15 Not TestedCD19 Not TestedCD20 Not TestedCD23 Not TestedCD25 Not TestedCD33 Not TestedCD34 PositiveCD45 Not TestedCD56 Not TestedCD117 PositiveHLA-DR Not TestedOther CD Not Tested	30	3	11	NA	166	0	0	0	0	0	12	0
TCGA-AB-2900	NA	Bone Marrow	NA	Bone marrow aspirate	No	MALE	Dead	-25627	NA	184	NA	BLACK OR AFRICAN AMERICAN	AB	2900	9dbd2ef7-77da-42ef-90d2-8d30b4330f94	Yes	YES	NA	NA	NA	0	70	2009	NOT HISPANIC OR LATINO	7000	NO	mg	4	YES	NO		None	NA	NA	84	M1	MPX Not TestedNSE Not TestedTDT Not TestedCD3 Not TestedCD5 Not TestedCD7 Not TestedCD10 Not TestedCD14 Not TestedCD15 Not TestedCD19 Not TestedCD20 Not TestedCD23 Not TestedCD25 Not TestedCD33 PositiveCD34 NegativeCD45 Not TestedCD56 Not TestedCD 117 Not TestedHLA-DR Not TestedOther CD Not Tested	90	48	10	NA	30	49	7	0	0	3	3	8
TCGA-AB-2901	NA	Bone Marrow	NA	Bone marrow aspirate	No	MALE	Alive	-10046	NA	NA	59	BLACK OR AFRICAN AMERICAN	AB	2901	008ddf20-f7fb-4673-b2ed-b5d5212fbf09	Yes	YES	NA	NA	NA	0	27	2009	NOT HISPANIC OR LATINO	4000	NO	mg	1	YES	NO		None	NA	NA	77	M2	MPX PositiveNSE NegativeTDT Not TestedCD3 Not TestedCD5 Not TestedCD7 Not TestedCD10 Not TestedCD14 Not TestedCD15 Not TestedCD19 Not TestedCD20 Not TestedCD23 Not TestedCD25 Not TestedCD33 PositiveCD34 PositiveCD45 Not TestedCD56 Not TestedCD 117 Not TestedHLA-DR Not TestedOther CD Not Tested	100	90	9	NA	87	88	0	0	0	0	8	0
TCGA-AB-2903	NA	Bone Marrow	NA	Bone marrow aspirate	No	FEMALE	Dead	-27971	NA	0	NA	WHITE	AB	2903	b55cf9ae-9e1a-4301-8f09-9acb7951ecd6	Yes	YES	NA	NA	NA	0	76	2006	NOT HISPANIC OR LATINO	4000	NO	mg	2	YES	NO			NA	NA	99	M1	MPX PositiveNSE NegativeTDT Not TestedCD3 Not TestedCD5 Not TestedCD7 Not TestedCD10 Not TestedCD14 Not TestedCD15 Not TestedCD19 Not TestedCD20 Not TestedCD23 Not TestedCD25 Not TestedCD33 Not TestedCD34 Not TestedCD45 Not TestedCD56 PositiveCD117 PositiveHLA-DR Not TestedOther CD Not Tested	90	297	11	NA	40	98	0	0	0	0	1	0
TCGA-AB-2904	NA	Bone Marrow	NA	Bone marrow aspirate	No	MALE	Dead	-23833	NA	517	NA	WHITE	AB	2904	336a3daa-0d18-4b1d-a091-b96f864d022a	No	YES	NA	NA	NA	0	65	2008	NOT HISPANIC OR LATINO	0	NO		0	NO	NO		None	NA	NA	83	M0 Undifferentiated	MPX NegativeNSE NegativeTDT Not TestedCD3 Not TestedCD5 Not TestedCD7 Not TestedCD10 Not TestedCD14 NegativeCD15 Not TestedCD19 Not TestedCD20 Not TestedCD23 Not TestedCD25 Not TestedCD33 PositiveCD34 PositiveCD45 Not TestedCD56 Not TestedCD117 PositiveHLA-DR Not TestedOther CD Negative	60	1	10	NA	94	0	0	0	0	0	3	0
TCGA-AB-2905	NA	Bone Marrow	NA	Bone marrow aspirate	No	MALE	Alive	-17869	NA	NA	1611	WHITE	AB	2905	ae2392a3-b8c2-4ddb-8cec-a28cb3fcd80b	No	YES	NA	NA	NA	0	48	2005	HISPANIC OR LATINO	NA	NO		NA	NO	NO		None	NA	NA	65	M3	MPX PositiveNSE PositiveTDT Not TestedCD3 Not TestedCD5 Not TestedCD7 Not TestedCD10 Not TestedCD14 Not TestedCD15 Not TestedCD19 Not TestedCD20 Not TestedCD23 Not TestedCD25 Not TestedCD33 PositiveCD34 Not TestedCD45 Not TestedCD56 Not TestedCD117 PositiveHLA-DR Not TestedOther CD Not Tested	100	1	9	NA	52	0	28	0	0	0	4	0
TCGA-AB-2906	NA	Bone Marrow	NA	Bone marrow aspirate	No	MALE	Alive	-21581	NA	NA	577	WHITE	AB	2906	5b5d770e-db72-4ee8-a89a-db80fb31d3cd	No	YES	NA	NA	NA	0	59	2008	NOT HISPANIC OR LATINO	NA	NO		NA	NO	YES		None	NA	NA	79	M3	MPX PositiveNSE NegativeTDT Not TestedCD3 Not TestedCD5 NegativeCD7 Not TestedCD10 Not TestedCD14 NegativeCD15 Not TestedCD19 NegativeCD20 Not TestedCD23 Not TestedCD25 Not TestedCD33 PositiveCD34 NegativeCD45 Not TestedCD56 Not TestedCD117 PositiveHLA-DR NegativeOther CD Negative	90	1	8	NA	23	15	0	0	0	3	23	0
TCGA-AB-2907	NA	Bone Marrow	NA	Bone marrow aspirate	No	MALE	Dead	-25264	NA	NA	NA	WHITE	AB	2907	e843a0ea-45a5-4c11-92a1-08ff12eb4531	No	YES	NA	NA	NA	0	69	2008	NOT HISPANIC OR LATINO	NA	NO		NA	NO	NO		Other Chemicals	NA	NA	82	M0 Undifferentiated	MPX Not TestedNSE Not TestedTDT PositiveCD3 NegativeCD5 Not TestedCD7 Not TestedCD10 Not TestedCD14 Not TestedCD15 Not TestedCD19 Not TestedCD20 Not TestedCD23 Not TestedCD25 Not TestedCD33 Not TestedCD34 PositiveCD45 Not TestedCD56 Not TestedCD117 PositiveHLA-DR Not TestedOther CD Positive	40	2	8	NA	127	0	0	0	0	0	23	1
TCGA-AB-2908	NA	Bone Marrow	NA	Bone marrow aspirate	Yes	MALE	Dead	-29769	NA	31	NA	WHITE	AB	2908	712dbdd5-c4e2-4b3c-9976-8f50234441b1	No	YES	NA	NA	NA	0	81	2008	NOT HISPANIC OR LATINO	0	NO		0	NO	NO		No Exposure	NA	NA	46	M2	MPX PositiveNSE NegativeTDT Not TestedCD3 Not TestedCD5 NegativeCD7 Not TestedCD10 Not TestedCD14 Not TestedCD15 Not TestedCD19 NegativeCD20 Not TestedCD23 Not TestedCD25 Not TestedCD33 PositiveCD34 PositiveCD45 Not TestedCD56 Not TestedCD117 PositiveHLA-DR PositiveOther CD Not Tested	60	2	10	NA	39	0	0	2	0	5	20	0
TCGA-AB-2909	NA	Bone Marrow	NA	Bone marrow aspirate	No	MALE	Alive	-8220	NA	NA	30	ASIAN	AB	2909	ab60901b-d2ad-401a-9742-52df35ce1de0	No	YES	NA	NA	NA	0	22	2009	NOT HISPANIC OR LATINO	0	NO		0	NO	NO		None	NA	NA	94	Not Classified	MPX PositiveNSE PositiveTDT Not TestedCD3 Not TestedCD5 NegativeCD7 Not TestedCD10 Not TestedCD14 NegativeCD15 Not TestedCD19 Not TestedCD20 Not TestedCD23 Not TestedCD25 Not TestedCD33 NegativeCD34 PositiveCD45 Not TestedCD56 NegativeCD117 PositiveHLA-DR PositiveOther CD Not Tested	90	115	9	NA	57	94	0	0	0	0	2	0
TCGA-AB-2910	NA	Bone Marrow	NA	Bone marrow aspirate	No	FEMALE	Dead	-22311	NA	0	NA	WHITE	AB	2910	48f730a5-26c3-4716-964e-36fa9af26966	Yes	YES	NA	NA	NA	0	61	2008	NOT HISPANIC OR LATINO	2000	NO	mg	1	YES	NO		None	NA	NA	71	M5	MPX PositiveNSE PositiveTDT Not TestedCD3 Not TestedCD5 Not TestedCD7 Not TestedCD10 Not TestedCD14 PositiveCD15 Not TestedCD19 Not TestedCD20 Not TestedCD23 Not TestedCD25 Not TestedCD33 PositiveCD34 Not TestedCD45 Not TestedCD56 PositiveCD 117 Not TestedHLA-DR PositiveOther CD Positive	70	35	12	NA	35	55	1	1	3	0	5	0
TCGA-AB-2911	NA	Bone Marrow	NA	Bone marrow aspirate	No	FEMALE	Alive	-18689	NA	NA	1186	BLACK OR AFRICAN AMERICAN	AB	2911	036b18ea-3cf7-4f3e-a84c-c6aea5e4fcd7	Yes	YES	NA	NA	NA	0	51	2006	NOT HISPANIC OR LATINO	2000	NO	mg	1	YES	NO		Benzene/other chemicals	NA	NA	39	M4	MPX PositiveNSE PositiveTDT Not TestedCD3 Not TestedCD5 Not TestedCD7 Not TestedCD10 Not TestedCD14 NegativeCD15 Not TestedCD19 Not TestedCD20 Not TestedCD23 Not TestedCD25 Not TestedCD33 PositiveCD34 PositiveCD45 Not TestedCD56 NegativeCD117 PositiveHLA-DR Not TestedOther CD Negative	90	50	11	NA	21	39	0	9	0	0	0	0
TCGA-AB-2912	NA	Bone Marrow	NA	Bone marrow aspirate	No	MALE	Dead	-23345	NA	274	NA	WHITE	AB	2912	196d4b0c-a4ec-4915-b706-ada86ab483ae	Yes	YES	NA	NA	NA	0	63	2007	NOT HISPANIC OR LATINO	2000	NO	mg	2	YES	NO		None	NA	NA	62	M4	MPX NegativeNSE NegativeTDT Not TestedCD3 Not TestedCD5 NegativeCD7 Not TestedCD10 Not TestedCD14 NegativeCD15 Not TestedCD19 NegativeCD20 Not TestedCD23 Not TestedCD25 Not TestedCD33 NegativeCD34 PositiveCD45 Not TestedCD56 NegativeCD117 PositiveHLA-DR PositiveOther CD Negative	90	18	8	NA	148	9	0	3	0	0	20	0
TCGA-AB-2913	NA	Bone Marrow	NA	Bone marrow aspirate	No	MALE	Alive	-22553	NA	NA	1216	WHITE	AB	2913	42e2ed30-e08b-4d24-9e83-d1c3ecbd0fb4	No	YES	NA	NA	NA	0	61	2006	NOT HISPANIC OR LATINO	NA	NO		NA	NO	NO		None	NA	NA	95	M0 Undifferentiated	MPX PositiveNSE NegativeTDT Not TestedCD3 Not TestedCD5 Not TestedCD7 Not TestedCD10 Not TestedCD14 Not TestedCD15 Not TestedCD19 Not TestedCD20 Not TestedCD23 Not TestedCD25 Not TestedCD33 PositiveCD34 PositiveCD45 PositiveCD56 Not TestedCD117 PositiveHLA-DR Not TestedOther CD Not Tested	NA	62	13	NA	25	86	0	0	0	0	3	0
TCGA-AB-2914	NA	Bone Marrow	NA	Bone marrow aspirate	No	FEMALE	Alive	-8280	NA	NA	792	WHITE	AB	2914	81769d23-74f4-4ca1-8fcf-3e03aa1bf3c9	No	YES	NA	NA	NA	0	22	2007	NOT HISPANIC OR LATINO	NA	NO		NA	NO	NO		None	NA	NA	55	M2	MPX PositiveNSE PositiveTDT Not TestedCD3 Not TestedCD5 Not TestedCD7 Not TestedCD10 Not TestedCD14 Not TestedCD15 Not TestedCD19 Not TestedCD20 Not TestedCD23 Not TestedCD25 Not TestedCD33 PositiveCD34 PositiveCD45 Not TestedCD56 Not TestedCD117 PositiveHLA-DR Not TestedOther CD Not Tested	70	52	11	NA	149	70	0	1	0	1	5	0
TCGA-AB-2915	NA	Bone Marrow	NA	Bone marrow aspirate	No	FEMALE	Dead	-26968	NA	0	NA	WHITE	AB	2915	1a93dd15-f404-484c-b67c-98169d5522c7	No	YES	NA	NA	NA	0	73	2009	NOT HISPANIC OR LATINO	NA	NO		NA	NO	NO		None	NA	NA	11	M2	MPX PositiveNSE NegativeTDT Not TestedCD3 Not TestedCD5 Not TestedCD7 Not TestedCD10 Not TestedCD14 Not TestedCD15 Not TestedCD19 Not TestedCD20 Not TestedCD23 Not TestedCD25 Not TestedCD33 Not TestedCD34 PositiveCD45 Not TestedCD56 Not TestedCD117 PositiveHLA-DR PositiveOther CD Not Tested	40	15	9	NA	64	11	0	0	0	1	74	0
TCGA-AB-2916	NA	Bone Marrow	NA	Bone marrow aspirate	No	FEMALE	Alive	-17866	NA	NA	882	WHITE	AB	2916	d1848a5f-053a-4db4-ab4e-c5eb311bc3a0	No	YES	NA	NA	NA	0	48	2007	HISPANIC OR LATINO	NA	NO		NA	NO	NO		None	NA	NA	51	M4	MPX PositiveNSE PositiveTDT Not TestedCD3 Not TestedCD5 Not TestedCD7 Not TestedCD10 Not TestedCD14 PositiveCD15 Not TestedCD19 Not TestedCD20 Not TestedCD23 Not TestedCD25 Not TestedCD33 PositiveCD34 PositiveCD45 Not TestedCD56 Not TestedCD117 PositiveHLA-DR Not TestedOther CD Positive	80	12	9	NA	351	5	0	5	0	4	39	0
TCGA-AB-2917	NA	Bone Marrow	NA	Bone marrow aspirate	No	FEMALE	Alive	-15128	NA	NA	1216	WHITE	AB	2917	f6810357-a598-4a39-8cbd-067795b8d860	No	YES	NA	NA	NA	0	41	2006	NOT HISPANIC OR LATINO	NA	NO		NA	NO	NO		None	NA	NA	42	M0 Undifferentiated	MPX NegativeNSE Not TestedTDT Not TestedCD3 NegativeCD5 PositiveCD7 PositiveCD10 Not TestedCD14 Not TestedCD15 Not TestedCD19 NegativeCD20 Not TestedCD23 Not TestedCD25 Not TestedCD33 Not TestedCD34 PositiveCD45 Not TestedCD56 Not TestedCD117 PositiveHLA-DR Not TestedOther CD Not Tested	80	48	12	NA	71	74	2	2	1	2	6	0
TCGA-AB-2918	NA	Bone Marrow	NA	Bone marrow aspirate	No	FEMALE	Dead	-17198	NA	NA	NA	WHITE	AB	2918	cf2e5c6a-a7d8-428f-800a-fb94dcfc5fe4	Yes	YES	NA	NA	NA	0	47	2009	NOT HISPANIC OR LATINO	4000	NO	mg	2	YES	NO		None	NA	NA	77	M1	MPX PositiveNSE NegativeTDT Not TestedCD3 Not TestedCD5 Not TestedCD7 Not TestedCD10 Not TestedCD14 Not TestedCD15 Not TestedCD19 Not TestedCD20 Not TestedCD23 Not TestedCD25 Not TestedCD33 PositiveCD34 PositiveCD45 Not TestedCD56 Not TestedCD 117 Not TestedHLA-DR Not TestedOther CD Negative	NA	81	10	NA	53	79	0	1	0	0	4	1
TCGA-AB-2919	NA	Bone Marrow	NA	Bone marrow aspirate	No	FEMALE	Alive	-19724	NA	NA	61	WHITE	AB	2919	a42bc793-f21d-45d1-9ab3-bfa9de25612e	Yes	YES	NA	NA	NA	0	54	2009	NOT HISPANIC OR LATINO	2000	NO	mg	2	YES	NO		None	NA	NA	72	M1	MPX PositiveNSE NegativeTDT Not TestedCD3 Not TestedCD5 NegativeCD7 Not TestedCD10 Not TestedCD14 NegativeCD15 Not TestedCD19 NegativeCD20 Not TestedCD23 Not TestedCD25 Not TestedCD33 PositiveCD34 NegativeCD45 Not TestedCD56 NegativeCD117 PositiveHLA-DR NegativeOther CD Negative	90	13	9	NA	22	90	0	0	0	0	1	0
TCGA-AB-2920	NA	Bone Marrow	NA	Bone marrow aspirate	No	MALE	Dead	-16071	NA	366	NA	WHITE	AB	2920	153bc9ff-39c9-4890-a085-a46c530a7e97	No	YES	NA	NA	NA	0	44	2007	NOT HISPANIC OR LATINO	NA	NO		NA	NO	NO		None	NA	NA	39	M2	MPX PositiveNSE NegativeTDT Not TestedCD3 Not TestedCD5 Not TestedCD7 Not TestedCD10 Not TestedCD14 NegativeCD15 Not TestedCD19 Not TestedCD20 Not TestedCD23 Not TestedCD25 Not TestedCD33 PositiveCD34 PositiveCD45 Not TestedCD56 NegativeCD117 PositiveHLA-DR Not TestedOther CD Negative	80	35	10	NA	35	83	0	0	0	0	4	0
TCGA-AB-2921	NA	Bone Marrow	NA	Bone marrow aspirate	No	FEMALE	Dead	-20454	NA	NA	NA	WHITE	AB	2921	cb97312b-0bd2-4fbd-b3a6-05c5a17a0a34	No	YES	NA	NA	NA	0	56	2009	NOT HISPANIC OR LATINO	NA	NO		NA	NO	NO		None	NA	NA	69	M4	MPX PositiveNSE PositiveTDT Not TestedCD3 Not TestedCD5 NegativeCD7 Not TestedCD10 Not TestedCD14 NegativeCD15 Not TestedCD19 Not TestedCD20 Not TestedCD23 Not TestedCD25 Not TestedCD33 PositiveCD34 PositiveCD45 Not TestedCD56 NegativeCD117 PositiveHLA-DR PositiveOther CD Negative	90	28	8	NA	31	57	0	1	4	1	2	0
TCGA-AB-2922	NA	Bone Marrow	NA	Bone marrow aspirate	No	MALE	Dead	-30438	NA	0	NA	WHITE	AB	2922	0622830d-cf64-4e62-9c7d-9919088d13c4	Yes	YES	NA	NA	NA	0	83	2008	NOT HISPANIC OR LATINO	2000	NO	mg	1	YES	NO			NA	NA	75	M0 Undifferentiated	MPX NegativeNSE NegativeTDT Not TestedCD3 Not TestedCD5 Not TestedCD7 Not TestedCD10 Not TestedCD14 NegativeCD15 Not TestedCD19 Not TestedCD20 Not TestedCD23 Not TestedCD25 Not TestedCD33 Not TestedCD34 PositiveCD45 Not TestedCD56 Not TestedCD117 PositiveHLA-DR PositiveOther CD Negative	NA	78	9	NA	46	74	0	0	0	2	1	0
TCGA-AB-2923	NA	Bone Marrow	NA	Bone marrow aspirate	No	MALE	Dead	-28551	NA	31	NA	WHITE	AB	2923	b22398fb-1374-41d8-8029-8b7d56466a59	No	YES	NA	NA	NA	0	78	2008	NOT HISPANIC OR LATINO	NA	NO		NA	NO	NO		None	NA	NA	70	M4	MPX PositiveNSE PositiveTDT Not TestedCD3 Not TestedCD5 Not TestedCD7 Not TestedCD10 Not TestedCD14 Not TestedCD15 Not TestedCD19 Not TestedCD20 Not TestedCD23 Not TestedCD25 Not TestedCD33 PositiveCD34 PositiveCD45 Not TestedCD56 Not TestedCD117 PositiveHLA-DR PositiveOther CD Not Tested	90	17	9	NA	85	28	0	4	1	1	14	0
TCGA-AB-2924	NA	Bone Marrow	NA	Bone marrow aspirate	No	MALE	Alive	-21825	NA	NA	90	WHITE	AB	2924	27bb612c-a74a-4088-b0ea-1dbe28e7a725	No	YES	NA	NA	NA	0	59	2009	NOT HISPANIC OR LATINO	NA	NO		NA	NO	NO		None	NA	NA	75	M4	MPX PositiveNSE PositiveTDT Not TestedCD3 Not TestedCD5 Not TestedCD7 Not TestedCD10 Not TestedCD14 Not TestedCD15 Not TestedCD19 Not TestedCD20 Not TestedCD23 PositiveCD25 Not TestedCD33 Not TestedCD34 Not TestedCD45 Not TestedCD56 Not TestedCD117 PositiveHLA-DR PositiveOther CD Positive	90	30	9	NA	18	17	0	0	1	0	21	0
TCGA-AB-2925	NA	Bone Marrow	NA	Bone marrow aspirate	No	MALE	Dead	-20850	NA	243	NA	WHITE	AB	2925	34631deb-9ed3-49fa-afab-baa0570237cd	No	YES	NA	NA	NA	0	57	2007	NOT HISPANIC OR LATINO	NA	NO		NA	NO	NO		None	NA	NA	52	M5	MPX PositiveNSE PositiveTDT Not TestedCD3 Not TestedCD5 Not TestedCD7 Not TestedCD10 Not TestedCD14 Not TestedCD15 Not TestedCD19 Not TestedCD20 Not TestedCD23 Not TestedCD25 Not TestedCD33 PositiveCD34 PositiveCD45 Not TestedCD56 Not TestedCD 117 Not TestedHLA-DR Not TestedOther CD Not Tested	90	99	10	NA	80	4	0	3	6	8	69	1
TCGA-AB-2926	NA	Bone Marrow	NA	Bone marrow aspirate	No	FEMALE	Dead	-20820	NA	457	NA	WHITE	AB	2926	2df3d38b-5393-41e1-bd15-8dd372c111c0	No	YES	NA	NA	NA	0	57	2008	NOT HISPANIC OR LATINO	NA	NO		NA	NO	NO		None	NA	NA	91	M1	MPX PositiveNSE NegativeTDT Not TestedCD3 Not TestedCD5 NegativeCD7 Not TestedCD10 Not TestedCD14 NegativeCD15 Not TestedCD19 NegativeCD20 Not TestedCD23 Not TestedCD25 Not TestedCD33 NegativeCD34 PositiveCD45 Not TestedCD56 NegativeCD117 PositiveHLA-DR PositiveOther CD Negative	90	20	9	NA	62	91	0	0	0	0	0	0
TCGA-AB-2927	NA	Bone Marrow	NA	Bone marrow aspirate	No	FEMALE	Dead	-32326	NA	90	NA	WHITE	AB	2927	f3a80377-1d76-4754-8018-45cf49937cb8	No	YES	NA	NA	NA	0	88	2009	NOT HISPANIC OR LATINO	NA	NO		NA	NO	NO		None	NA	NA	33	M1	MPX NegativeNSE NegativeTDT Not TestedCD3 Not TestedCD5 NegativeCD7 Not TestedCD10 Not TestedCD14 NegativeCD15 Not TestedCD19 NegativeCD20 Not TestedCD23 Not TestedCD25 Not TestedCD33 NegativeCD34 PositiveCD45 Not TestedCD56 NegativeCD117 PositiveHLA-DR PositiveOther CD Negative	10	3	10	NA	156	0	0	0	0	0	6	2
TCGA-AB-2928	NA	Bone Marrow	NA	Bone marrow aspirate	No	FEMALE	Dead	-15890	NA	NA	59	BLACK OR AFRICAN AMERICAN	AB	2928	96b43e99-d81e-44d2-aac5-a6eb92727368	Yes	YES	NA	NA	NA	0	43	2010	NOT HISPANIC OR LATINO	9000	NO	mg	3	YES	NO		None	NA	NA	87	M1	MPX PositiveNSE NegativeTDT Not TestedCD3 Not TestedCD5 NegativeCD7 Not TestedCD10 Not TestedCD14 NegativeCD15 NegativeCD19 NegativeCD20 Not TestedCD23 Not TestedCD25 Not TestedCD33 PositiveCD34 PositiveCD45 Not TestedCD56 NegativeCD117 PositiveHLA-DR PositiveOther CD Negative	90	172	10	NA	32	91	0	0	0	0	0	0
TCGA-AB-2929	NA	Bone Marrow	NA	Bone marrow aspirate	Yes	FEMALE	Dead	-26054	NA	123	NA	WHITE	AB	2929	f81ce06d-8ace-4f19-aaf8-75a4219a5a60	No	YES	NA	NA	NA	0	71	2007	NOT HISPANIC OR LATINO	NA	NO		NA	NO	NO		None	NA	NA	55	M0 Undifferentiated	MPX NegativeNSE NegativeTDT Not TestedCD3 Not TestedCD5 Not TestedCD7 Not TestedCD10 Not TestedCD14 NegativeCD15 Not TestedCD19 Not TestedCD20 Not TestedCD23 Not TestedCD25 Not TestedCD33 PositiveCD34 PositiveCD45 Not TestedCD56 Not TestedCD117 PositiveHLA-DR PositiveOther CD Negative	NA	6	9	NA	50	50	0	1	0	7	16	1
TCGA-AB-2930	NA	Bone Marrow	NA	Bone marrow aspirate	No	FEMALE	Dead	-23011	NA	NA	NA	WHITE	AB	2930	75343469-9740-4b3f-83f9-82507f697fd9	No	YES	NA	NA	NA	0	63	2009	NOT HISPANIC OR LATINO	NA			NA	NO	NO		None	NA	NA	72	M2	MPX PositiveNSE NegativeTDT Not TestedCD3 Not TestedCD5 Not TestedCD7 Not TestedCD10 Not TestedCD14 NegativeCD15 Not TestedCD19 NegativeCD20 Not TestedCD23 Not TestedCD25 Not TestedCD33 PositiveCD34 PositiveCD45 Not TestedCD56 NegativeCD117 PositiveHLA-DR PositiveOther CD Negative	90	28	10	NA	69	49	0	12	3	4	7	2
TCGA-AB-2931	NA	Bone Marrow	NA	Bone marrow aspirate	Yes	MALE	Dead	-27485	NA	0	NA	WHITE	AB	2931	cfb6e5b0-34ed-4f8a-9057-c48de5e28645	No	YES	NA	NA	NA	0	75	2007	NOT HISPANIC OR LATINO	NA	YES		NA	NO	NO			NA	NA	76	M2	MPX Not TestedNSE Not TestedTDT Not TestedCD3 Not TestedCD5 Not TestedCD7 Not TestedCD10 Not TestedCD14 NegativeCD15 Not TestedCD19 Not TestedCD20 Not TestedCD23 Not TestedCD25 Not TestedCD33 PositiveCD34 PositiveCD45 Not TestedCD56 Not TestedCD117 PositiveHLA-DR PositiveOther CD Negative	90	98	8	NA	31	80	2	0	0	0	4	0
TCGA-AB-2932	NA	Bone Marrow	NA	Bone marrow aspirate	Yes	MALE	Alive	-22738	NA	NA	0	WHITE	AB	2932	96607b17-2894-4153-adde-3d970f47fe50	Yes	YES	NA	NA	NA	0	62	2008	NOT HISPANIC OR LATINO	8000	NO	mg	3	YES	NO		None	NA	NA	85	M5	MPX PositiveNSE PositiveTDT Not TestedCD3 Not TestedCD5 Not TestedCD7 Not TestedCD10 Not TestedCD14 NegativeCD15 Not TestedCD19 Not TestedCD20 Not TestedCD23 Not TestedCD25 Not TestedCD33 PositiveCD34 NegativeCD45 Not TestedCD56 NegativeCD117 PositiveHLA-DR PositiveOther CD Positive	90	59	7	NA	20	22	0	0	0	0	5	0
TCGA-AB-2933	NA	Bone Marrow	NA	Bone marrow aspirate	No	MALE	Dead	-21396	NA	122	NA	WHITE	AB	2933	21bd7197-2504-4710-8c13-a9da9f71b0d5	No	YES	NA	NA	NA	0	58	2007	NOT HISPANIC OR LATINO	NA	NO		NA	NO	NO		None	NA	NA	79	M4	MPX PositiveNSE PositiveTDT Not TestedCD3 Not TestedCD5 NegativeCD7 Not TestedCD10 Not TestedCD14 NegativeCD15 Not TestedCD19 NegativeCD20 Not TestedCD23 Not TestedCD25 Not TestedCD33 PositiveCD34 PositiveCD45 Not TestedCD56 NegativeCD117 PositiveHLA-DR PositiveOther CD Negative	100	101	9	NA	57	64	4	6	3	2	2	1
TCGA-AB-2934	NA	Bone Marrow	NA	Bone marrow aspirate	No	MALE	Alive	-23956	NA	NA	28	WHITE	AB	2934	c00bdbdc-a65d-494d-a9d7-4309c28277ca	Yes	YES	NA	NA	NA	0	65	2010	NOT HISPANIC OR LATINO	5000	NO	mg	2	YES	NO			NA	NA	79	M1	MPX PositiveNSE NegativeTDT PositiveCD3 Not TestedCD5 Not TestedCD7 Not TestedCD10 Not TestedCD14 Not TestedCD15 Not TestedCD19 Not TestedCD20 Not TestedCD23 Not TestedCD25 Not TestedCD33 PositiveCD34 PositiveCD45 Not TestedCD56 Not TestedCD117 PositiveHLA-DR Not TestedOther CD Not Tested	90	68	9	NA	142	84	0	0	0	0	2	0
TCGA-AB-2935	NA	Bone Marrow	NA	Bone marrow aspirate	Yes	MALE	Dead	-24349	NA	61	NA	WHITE	AB	2935	dd37ccd0-31d9-4605-8b8e-618bedc80c38	No	YES	NA	NA	NA	0	66	2007	NOT HISPANIC OR LATINO	NA	NO		NA	NO	NO		None	NA	NA	81	M4	MPX Not TestedNSE PositiveTDT Not TestedCD3 Not TestedCD5 Not TestedCD7 Not TestedCD10 Not TestedCD14 Not TestedCD15 Not TestedCD19 Not TestedCD20 Not TestedCD23 Not TestedCD25 Not TestedCD33 PositiveCD34 PositiveCD45 Not TestedCD56 Not TestedCD117 PositiveHLA-DR NegativeOther CD Not Tested	40	2	8	NA	37	12	3	1	3	8	14	0
TCGA-AB-2936	NA	Bone Marrow	NA	Bone marrow aspirate	No	FEMALE	Alive	-22280	NA	NA	59	WHITE	AB	2936	b8492e1a-aa02-4585-a5be-75f9833c8c3f	No	YES	NA	NA	NA	0	61	2010	NOT HISPANIC OR LATINO	NA	NO		NA	NO	NO		None	NA	NA	50	M0 Undifferentiated	MPX NegativeNSE NegativeTDT Not TestedCD3 Not TestedCD5 NegativeCD7 Not TestedCD10 Not TestedCD14 NegativeCD15 Not TestedCD19 NegativeCD20 Not TestedCD23 Not TestedCD25 Not TestedCD33 NegativeCD34 PositiveCD45 Not TestedCD56 NegativeCD117 PositiveHLA-DR Not TestedOther CD Negative	70	2	9	NA	79	14	0	0	0	1	26	1
TCGA-AB-2937	NA	Bone Marrow	NA	Bone marrow aspirate	No	FEMALE	Dead	-13149	NA	215	NA	WHITE	AB	2937	4cf1e489-dd24-4227-b306-4bc5266a224c	Yes	YES	NA	NA	NA	0	36	2007	NOT HISPANIC OR LATINO	2000	NO	mg	3	YES	NO		None	NA	NA	81	M1	MPX PositiveNSE NegativeTDT Not TestedCD3 Not TestedCD5 Not TestedCD7 Not TestedCD10 Not TestedCD14 Not TestedCD15 Not TestedCD19 Not TestedCD20 Not TestedCD23 Not TestedCD25 Not TestedCD33 Not TestedCD34 PositiveCD45 Not TestedCD56 PositiveCD117 PositiveHLA-DR PositiveOther CD Not Tested	80	43	9	NA	66	86	0	3	0	0	2	0
TCGA-AB-2938	NA	Bone Marrow	NA	Bone marrow aspirate	No	MALE	Dead	-27881	NA	304	NA	WHITE	AB	2938	fcc2192a-1f54-49c5-b3e6-e9bd8025df67	No	YES	NA	NA	NA	0	76	2005	NOT HISPANIC OR LATINO	NA	NO		NA	NO	NO			NA	NA	33	M7	MPX NegativeNSE NegativeTDT Not TestedCD3 Not TestedCD5 Not TestedCD7 Not TestedCD10 Not TestedCD14 NegativeCD15 Not TestedCD19 Not TestedCD20 Not TestedCD23 Not TestedCD25 Not TestedCD33 PositiveCD34 PositiveCD45 PositiveCD56 Not TestedCD117 PositiveHLA-DR Not TestedOther CD Negative	90	4	8	NA	21	6	0	0	0	2	50	1
TCGA-AB-2939	NA	Bone Marrow	NA	Bone marrow aspirate	Yes	MALE	Alive	-26512	NA	NA	455	WHITE	AB	2939	c7afc0d0-ca32-4be1-9477-ad106290c460	No	YES	NA	NA	NA	0	72	2008	NOT HISPANIC OR LATINO	NA	NO		NA	NO	NO		None	NA	NA	88	M1	NA Not TestedMPX Not TestedNSE Not TestedTDT Not TestedCD3 Not TestedCD5 Not TestedCD7 Not TestedCD10 Not TestedCD14 Not TestedCD15 Not TestedCD19 Not TestedCD20 Not TestedCD23 Not TestedCD25 Not TestedCD33 PositiveCD34 PositiveCD45 Not TestedCD56 Not TestedCD 117 Not TestedHLA-DR Not TestedOther CD Not Tested	90	38	10	NA	31	18	0	0	1	0	6	3
TCGA-AB-2940	NA	Bone Marrow	NA	Bone marrow aspirate	No	MALE	Dead	-12876	NA	NA	NA	WHITE	AB	2940	95a4f9f6-d6c7-4d9d-ae34-e4a91d8927e9	Yes	YES	NA	NA	NA	0	35	2006	NOT HISPANIC OR LATINO	4000	NO	mg	3	YES	NO		None	NA	NA	34	M2	MPX PositiveNSE NegativeTDT Not TestedCD3 Not TestedCD5 Not TestedCD7 Not TestedCD10 Not TestedCD14 Not TestedCD15 Not TestedCD19 Not TestedCD20 Not TestedCD23 Not TestedCD25 Not TestedCD33 PositiveCD34 PositiveCD45 Not TestedCD56 Not TestedCD117 PositiveHLA-DR Not TestedOther CD Not Tested	90	34	8	NA	88	40	3	3	1	11	3	9
TCGA-AB-2941	NA	Bone Marrow	NA	Bone marrow aspirate	Yes	MALE	Dead	-26998	NA	0	NA	WHITE	AB	2941	404dafe8-369c-4659-a088-c85dccb7ad3b	No	YES	NA	NA	NA	0	73	2006	NOT HISPANIC OR LATINO	NA	NO		NA	NO	NO		None	NA	NA	90	Not Classified	MPX PositiveNSE Not TestedTDT Not TestedCD3 NegativeCD5 Not TestedCD7 Not TestedCD10 Not TestedCD14 Not TestedCD15 Not TestedCD19 Not TestedCD20 NegativeCD23 Not TestedCD25 Not TestedCD33 Not TestedCD34 Not TestedCD45 PositiveCD56 NegativeCD117 PositiveHLA-DR Not TestedOther CD Positive	90	59	9	NA	11	0	0	0	0	0	94	0
TCGA-AB-2942	NA	Bone Marrow	NA	Bone marrow aspirate	No	FEMALE	Alive	-24776	NA	NA	641	WHITE	AB	2942	6d271451-affa-4c76-bce5-6bf8622d83a9	No	YES	NA	NA	NA	0	67	2008	NOT HISPANIC OR LATINO	NA	NO		NA	NO	NO		None	NA	NA	69	M4	MPX PositiveNSE PositiveTDT Not TestedCD3 Not TestedCD5 Not TestedCD7 Not TestedCD10 Not TestedCD14 PositiveCD15 Not TestedCD19 Not TestedCD20 Not TestedCD23 Not TestedCD25 Not TestedCD33 PositiveCD34 PositiveCD45 Not TestedCD56 Not TestedCD117 PositiveHLA-DR PositiveOther CD Not Tested	50	37	9	NA	15	61	0	0	0	0	4	1
TCGA-AB-2943	NA	Bone Marrow	NA	Bone marrow aspirate	No	FEMALE	Dead	-25568	NA	NA	NA	WHITE	AB	2943	638b78d6-4523-4dd3-8d8a-8c46682f3fd1	No	YES	NA	NA	NA	0	70	2010	NOT HISPANIC OR LATINO	NA	NO		NA	NO	NO		None	NA	NA	32	M1	MPX PositiveNSE NegativeTDT Not TestedCD3 Not TestedCD5 Not TestedCD7 Not TestedCD10 Not TestedCD14 Not TestedCD15 Not TestedCD19 Not TestedCD20 Not TestedCD23 Not TestedCD25 Not TestedCD33 PositiveCD34 PositiveCD45 Not TestedCD56 PositiveCD117 PositiveHLA-DR PositiveOther CD Not Tested	50	1	8	NA	82	6	0	2	0	0	8	2
TCGA-AB-2944	NA	Bone Marrow	NA	Bone marrow aspirate	No	MALE	Dead	-17622	NA	NA	NA	WHITE	AB	2944	0fc33d1f-3cee-4481-b7a2-15b53ff85083	Yes	YES	NA	NA	NA	0	48	2010	NOT HISPANIC OR LATINO	9000	NO	mg	3	YES	NO		None	NA	NA	92	M0 Undifferentiated	MPX NegativeNSE NegativeTDT PositiveCD3 Not TestedCD5 Not TestedCD7 Not TestedCD10 Not TestedCD14 Not TestedCD15 Not TestedCD19 Not TestedCD20 Not TestedCD23 Not TestedCD25 Not TestedCD33 PositiveCD34 PositiveCD45 Not TestedCD56 Not TestedCD117 PositiveHLA-DR PositiveOther CD Not Tested	100	111	9	NA	53	87	0	0	0	1	1	2
TCGA-AB-2945	NA	Bone Marrow	NA	Bone marrow aspirate	No	FEMALE	Dead	-23984	NA	243	NA	WHITE	AB	2945	99703a58-0a57-4889-88d2-13e59f84debe	No	YES	NA	NA	NA	0	65	2006	NOT HISPANIC OR LATINO	NA	NO		NA	NO	NO		None	NA	NA	90	M4	MPX PositiveNSE PositiveTDT Not TestedCD3 Not TestedCD5 Not TestedCD7 Not TestedCD10 Not TestedCD14 Not TestedCD15 Not TestedCD19 Not TestedCD20 Not TestedCD23 Not TestedCD25 Not TestedCD33 PositiveCD34 NegativeCD45 Not TestedCD56 NegativeCD117 PositiveHLA-DR Not TestedOther CD Not Tested	90	49	9	NA	76	0	0	0	0	1	4	0
TCGA-AB-2946	NA	Bone Marrow	NA	Bone marrow aspirate	No	MALE	Alive	-15156	NA	NA	NA	WHITE	AB	2946	06d713a5-61fe-450b-bb81-721ab8aa0013	Yes	YES	NA	NA	NA	0	41	2010	NOT HISPANIC OR LATINO	10000	NO	mg	4	YES	NO		None	NA	NA	47	M2	MPX PositiveNSE NegativeTDT Not TestedCD3 Not TestedCD5 Not TestedCD7 Not TestedCD10 Not TestedCD14 NegativeCD15 Not TestedCD19 Not TestedCD20 Not TestedCD23 Not TestedCD25 Not TestedCD33 PositiveCD34 PositiveCD45 Not TestedCD56 NegativeCD117 PositiveHLA-DR PositiveOther CD Positive	55	43	9	NA	51	62	0	0	0	0	3	3
TCGA-AB-2947	NA	Bone Marrow	NA	Bone marrow aspirate	No	MALE	Alive	-19146	NA	NA	31	WHITE	AB	2947	fef46ade-e2a8-430e-9e6b-65da64baf266	Yes	YES	NA	NA	NA	0	52	2009	NOT HISPANIC OR LATINO	500	NO	mg	1	YES	NO		None	NA	NA	75	M4	MPX PositiveNSE PositiveTDT Not TestedCD3 Not TestedCD5 Not TestedCD7 Not TestedCD10 Not TestedCD14 NegativeCD15 Not TestedCD19 Not TestedCD20 Not TestedCD23 Not TestedCD25 Not TestedCD33 PositiveCD34 NegativeCD45 Not TestedCD56 Not TestedCD 117 Not TestedHLA-DR Not TestedOther CD Negative	90	298	9	NA	68	51	0	2	0	0	1	1
TCGA-AB-2948	NA	Bone Marrow	NA	Bone marrow aspirate	No	MALE	Dead	-24714	NA	580	NA	WHITE	AB	2948	ebf4703c-7517-492f-8ea3-134e798ac820	Yes	YES	NA	NA	NA	0	67	2007	NOT HISPANIC OR LATINO	2000	NO	mg	3	YES	NO		None	NA	NA	30	M4	MPX PositiveNSE PositiveTDT Not TestedCD3 Not TestedCD5 Not TestedCD7 Not TestedCD10 Not TestedCD14 Not TestedCD15 Not TestedCD19 Not TestedCD20 Not TestedCD23 Not TestedCD25 Not TestedCD33 PositiveCD34 PositiveCD45 Not TestedCD56 Not TestedCD117 PositiveHLA-DR PositiveOther CD Not Tested	90	26	9	NA	64	6	0	5	4	4	39	0
TCGA-AB-2949	NA	Bone Marrow	NA	Bone marrow aspirate	No	MALE	Alive	-21336	NA	NA	699	WHITE	AB	2949	b351345a-18c2-42ed-8911-c37267c9cb58	Yes	YES	NA	NA	NA	0	58	2008	NOT HISPANIC OR LATINO	5000	NO	mg	2	YES	NO		None	NA	NA	59	M0 Undifferentiated	MPX PositiveNSE NegativeTDT NegativeCD3 NegativeCD5 PositiveCD7 Not TestedCD10 Not TestedCD14 NegativeCD15 Not TestedCD19 NegativeCD20 Not TestedCD23 Not TestedCD25 Not TestedCD33 NegativeCD34 PositiveCD45 Not TestedCD56 NegativeCD117 PositiveHLA-DR PositiveOther CD Not Tested	85	47	10	NA	55	72	0	1	1	1	4	0
TCGA-AB-2950	NA	Bone Marrow	NA	Bone marrow aspirate	No	FEMALE	Alive	-12693	NA	NA	306	WHITE	AB	2950	83ae044d-2975-478c-902c-776858c2ba3a	No	YES	NA	NA	NA	0	34	2008	NOT HISPANIC OR LATINO	NA	NO		NA	NO	NO		None	NA	NA	57	M2	MPX PositiveNSE Not TestedTDT Not TestedCD3 Not TestedCD5 Not TestedCD7 Not TestedCD10 Not TestedCD14 Not TestedCD15 Not TestedCD19 Not TestedCD20 Not TestedCD23 Not TestedCD25 Not TestedCD33 PositiveCD34 PositiveCD45 Not TestedCD56 Not TestedCD117 PositiveHLA-DR PositiveOther CD Not Tested	90	14	9	NA	40	59	3	5	2	5	3	0
TCGA-AB-2952	NA	Bone Marrow	NA	Bone marrow aspirate	No	FEMALE	Dead	-22188	NA	31	NA	WHITE	AB	2952	300fa3a7-3c42-4edc-8992-400188e762b4	No	YES	NA	NA	NA	0	60	2007	NOT HISPANIC OR LATINO	NA	NO		NA	NO	NO		None	NA	NA	62	M1	MPX PositiveNSE NegativeTDT Not TestedCD3 Not TestedCD5 Not TestedCD7 Not TestedCD10 Not TestedCD14 Not TestedCD15 Not TestedCD19 Not TestedCD20 Not TestedCD23 Not TestedCD25 Not TestedCD33 PositiveCD34 PositiveCD45 Not TestedCD56 PositiveCD117 PositiveHLA-DR PositiveOther CD Not Tested	80	16	8	NA	90	29	0	4	1	11	22	1
TCGA-AB-2954	NA	Bone Marrow	NA	Bone marrow aspirate	No	FEMALE	Alive	-20211	NA	NA	1492	WHITE	AB	2954	0957ffd1-d7d2-465d-8ba1-37ae0ce15734	No	YES	NA	NA	NA	0	55	2006	NOT HISPANIC OR LATINO	NA	NO		NA	NO	NO			NA	NA	54	M4	MPX PositiveNSE PositiveTDT Not TestedCD3 Not TestedCD5 Not TestedCD7 Not TestedCD10 Not TestedCD14 PositiveCD15 Not TestedCD19 Not TestedCD20 Not TestedCD23 Not TestedCD25 Not TestedCD33 PositiveCD34 PositiveCD45 Not TestedCD56 Not TestedCD117 PositiveHLA-DR Not TestedOther CD Positive	90	114	9	NA	37	24	6	4	0	0	1	1
TCGA-AB-2955	NA	Bone Marrow	NA	Bone marrow aspirate	No	FEMALE	Dead	-20484	NA	489	NA	WHITE	AB	2955	c532cfda-a8fa-4a8a-92ba-33ad8b47404d	No	YES	NA	NA	NA	0	56	2007	NOT HISPANIC OR LATINO	NA	NO		NA	NO	NO		None	NA	NA	60	M2	MPX PositiveNSE PositiveTDT Not TestedCD3 Not TestedCD5 Not TestedCD7 Not TestedCD10 Not TestedCD14 Not TestedCD15 Not TestedCD19 Not TestedCD20 Not TestedCD23 Not TestedCD25 Not TestedCD33 PositiveCD34 PositiveCD45 Not TestedCD56 Not TestedCD117 PositiveHLA-DR PositiveOther CD Not Tested	80	203	10	NA	45	96	0	0	0	0	0	0
TCGA-AB-2956	NA	Bone Marrow	NA	Bone marrow aspirate	No	MALE	Dead	-22523	NA	183	NA	WHITE	AB	2956	c1f908ce-f6d5-4557-a4bf-956b71b8bf61	Yes	YES	NA	NA	NA	0	61	2007	NOT HISPANIC OR LATINO	32000	NO	mg	2	YES	NO		None	NA	NA	89	M5	MPX PositiveNSE PositiveTDT Not TestedCD3 Not TestedCD5 NegativeCD7 Not TestedCD10 Not TestedCD14 NegativeCD15 Not TestedCD19 Not TestedCD20 Not TestedCD23 Not TestedCD25 Not TestedCD33 PositiveCD34 NegativeCD45 Not TestedCD56 PositiveCD117 PositiveHLA-DR PositiveOther CD Positive	90	8	7	NA	36	0	0	0	0	0	12	0
TCGA-AB-2957	NA	Bone Marrow	NA	Bone marrow aspirate	No	MALE	Alive	-11626	NA	NA	609	WHITE	AB	2957	c887d68c-da8e-4f15-a524-3b6674b145ed	Yes	YES	NA	NA	NA	0	31	2007	NOT HISPANIC OR LATINO	6000	NO	mg	2	YES	NO		None	NA	NA	82	M4	MPX PositiveNSE PositiveTDT Not TestedCD3 Not TestedCD5 NegativeCD7 Not TestedCD10 Not TestedCD14 Not TestedCD15 Not TestedCD19 NegativeCD20 Not TestedCD23 Not TestedCD25 Not TestedCD33 PositiveCD34 PositiveCD45 Not TestedCD56 NegativeCD117 PositiveHLA-DR PositiveOther CD Negative	80	133	11	NA	52	53	0	0	0	0	1	0
TCGA-AB-2959	NA	Bone Marrow	NA	Bone marrow aspirate	No	MALE	Dead	-26114	NA	489	NA	WHITE	AB	2959	31ac4afd-8195-479a-97da-92edaa89a85e	No	YES	NA	NA	NA	0	71	2007	NOT HISPANIC OR LATINO	NA	NO		NA	NO	NO		None	NA	NA	90	M0 Undifferentiated	MPX PositiveNSE NegativeTDT PositiveCD3 Not TestedCD5 Not TestedCD7 Not TestedCD10 Not TestedCD14 Not TestedCD15 Not TestedCD19 Not TestedCD20 Not TestedCD23 Not TestedCD25 Not TestedCD33 Not TestedCD34 PositiveCD45 Not TestedCD56 Not TestedCD117 PositiveHLA-DR PositiveOther CD Not Tested	30	1	11	NA	86	13	0	0	0	0	8	1
TCGA-AB-2963	NA	Bone Marrow	NA	Bone marrow aspirate	No	MALE	Dead	-20485	NA	1642	NA	WHITE	AB	2963	dc7c0a9b-ef72-4188-a711-69dbf70c744c	No	YES	NA	NA	NA	0	56	2002	NOT HISPANIC OR LATINO	0	NO		0	NO	NO		None	NA	NA	90	M1	MPX PositiveNSE NegativeTDT Not TestedCD3 Not TestedCD5 Not TestedCD7 Not TestedCD10 Not TestedCD14 Not TestedCD15 Not TestedCD19 Not TestedCD20 Not TestedCD23 Not TestedCD25 Not TestedCD33 PositiveCD34 Not TestedCD45 Not TestedCD56 Not TestedCD117 PositiveHLA-DR Not TestedOther CD Positive	90	31	10	NA	88	45	8	2	0	2	8	0
TCGA-AB-2964	NA	Bone Marrow	NA	Bone marrow aspirate	No	FEMALE	Alive	-21184	NA	NA	1277	WHITE	AB	2964	1c9b389c-4740-449c-a10e-a840e8531e7b	No	YES	NA	NA	NA	0	58	2006	NOT HISPANIC OR LATINO	NA	NO		NA	NO	NO		None	NA	NA	64	M1	MPX PositiveNSE NegativeTDT Not TestedCD3 Not TestedCD5 Not TestedCD7 Not TestedCD10 Not TestedCD14 Not TestedCD15 Not TestedCD19 Not TestedCD20 Not TestedCD23 Not TestedCD25 Not TestedCD33 PositiveCD34 Not TestedCD45 Not TestedCD56 Not TestedCD117 PositiveHLA-DR Not TestedOther CD Not Tested	80	3	6	NA	35	61	0	0	0	0	5	0
TCGA-AB-2965	NA	Bone Marrow	NA	Bone marrow aspirate	No	MALE	Dead	-22006	NA	335	NA	WHITE	AB	2965	05924106-07f6-44ca-ba15-7452b8a657e4	Yes	YES	NA	NA	NA	0	60	2006	NOT HISPANIC OR LATINO	1000	NO	mg	1	YES	NO		None	NA	NA	89	M4	MPX PositiveNSE PositiveTDT Not TestedCD3 Not TestedCD5 Not TestedCD7 Not TestedCD10 Not TestedCD14 Not TestedCD15 Not TestedCD19 Not TestedCD20 Not TestedCD23 Not TestedCD25 Not TestedCD33 PositiveCD34 Not TestedCD45 Not TestedCD56 Not TestedCD117 PositiveHLA-DR Not TestedOther CD Positive	90	68	8	NA	174	56	0	2	1	0	2	0
TCGA-AB-2966	NA	Bone Marrow	NA	Bone marrow aspirate	No	FEMALE	Dead	-20880	NA	854	NA	WHITE	AB	2966	b1c32911-5ca8-4b77-8063-a97c30a3a348	Yes	YES	NA	NA	NA	0	57	2007	NOT HISPANIC OR LATINO	500	NO	mg	1	YES	NO		None	NA	NA	43	M2	MPX PositiveNSE NegativeTDT Not TestedCD3 Not TestedCD5 Not TestedCD7 Not TestedCD10 Not TestedCD14 Not TestedCD15 Not TestedCD19 Not TestedCD20 Not TestedCD23 Not TestedCD25 Not TestedCD33 PositiveCD34 PositiveCD45 Not TestedCD56 PositiveCD117 PositiveHLA-DR PositiveOther CD Not Tested	80	3	9	NA	28	35	0	0	0	0	0	0
TCGA-AB-2967	NA	Bone Marrow	NA	Bone marrow aspirate	No	MALE	Alive	-21214	NA	NA	1035	WHITE	AB	2967	9c022254-f9f7-4c61-be48-48c60a92448e	No	YES	NA	NA	NA	0	58	2007	NOT HISPANIC OR LATINO	NA	NO		NA	NO	NO		None	NA	NA	58	M4	MPX PositiveNSE PositiveTDT Not TestedCD3 Not TestedCD5 NegativeCD7 Not TestedCD10 Not TestedCD14 NegativeCD15 Not TestedCD19 NegativeCD20 Not TestedCD23 Not TestedCD25 Not TestedCD33 PositiveCD34 NegativeCD45 Not TestedCD56 NegativeCD117 PositiveHLA-DR PositiveOther CD Not Tested	90	20	9	NA	121	10	0	5	0	5	45	1
TCGA-AB-2968	NA	Bone Marrow	NA	Bone marrow aspirate	No	MALE	Dead	-28975	NA	458	NA	WHITE	AB	2968	bc93cff5-a2c9-4fc5-8965-5570574ac1a2	No	YES	NA	NA	NA	0	79	2007	NOT HISPANIC OR LATINO	NA	NO		NA	NO	NO		None	NA	NA	58	M4	MPX PositiveNSE PositiveTDT Not TestedCD3 Not TestedCD5 Not TestedCD7 Not TestedCD10 Not TestedCD14 PositiveCD15 Not TestedCD19 Not TestedCD20 Not TestedCD23 Not TestedCD25 Not TestedCD33 PositiveCD34 PositiveCD45 Not TestedCD56 Not TestedCD 117 Not TestedHLA-DR PositiveOther CD Positive	50	19	10	NA	131	0	0	0	0	0	27	0
TCGA-AB-2969	NA	Bone Marrow	NA	Bone marrow aspirate	No	MALE	Alive	-20331	NA	NA	1127	WHITE	AB	2969	929de9a5-3224-4851-8ff0-8a92354c1f16	No	YES	NA	NA	NA	0	55	2006	NOT HISPANIC OR LATINO	NA	NO	mg	NA	NO	NO		None	NA	NA	97	M5	MPX PositiveNSE PositiveTDT Not TestedCD3 Not TestedCD5 Not TestedCD7 Not TestedCD10 Not TestedCD14 Not TestedCD15 Not TestedCD19 Not TestedCD20 Not TestedCD23 Not TestedCD25 Not TestedCD33 PositiveCD34 Not TestedCD45 Not TestedCD56 Not TestedCD117 PositiveHLA-DR Not TestedOther CD Positive	NA	73	8	NA	17	8	0	2	1	0	1	1
TCGA-AB-2970	NA	Bone Marrow	NA	Bone marrow aspirate	Yes	FEMALE	Dead	-12569	NA	305	NA	WHITE	AB	2970	088c2e4e-fc4e-4252-84ed-e3ca2c401958	No	YES	NA	NA	NA	0	34	2007	NOT HISPANIC OR LATINO	NA	NO		NA	NO	NO		None	NA	NA	71	M4	MPX PositiveNSE PositiveTDT Not TestedCD3 Not TestedCD5 NegativeCD7 Not TestedCD10 Not TestedCD14 NegativeCD15 Not TestedCD19 NegativeCD20 Not TestedCD23 Not TestedCD25 Not TestedCD33 PositiveCD34 PositiveCD45 Not TestedCD56 NegativeCD117 PositiveHLA-DR PositiveOther CD Negative	90	20	11	NA	152	58	0	0	0	1	3	0
TCGA-AB-2971	NA	Bone Marrow	NA	Bone marrow aspirate	No	FEMALE	Dead	-27790	NA	792	NA	WHITE	AB	2971	5ece14fd-3d7f-4ecb-96aa-2c44d8f15ca4	No	YES	NA	NA	NA	0	76	2007	NOT HISPANIC OR LATINO	NA	NO		NA	NO	NO		None	NA	NA	91	M4	MPX PositiveNSE PositiveTDT Not TestedCD3 Not TestedCD5 Not TestedCD7 Not TestedCD10 Not TestedCD14 PositiveCD15 Not TestedCD19 Not TestedCD20 Not TestedCD23 Not TestedCD25 Not TestedCD33 PositiveCD34 Not TestedCD45 Not TestedCD56 PositiveCD117 PositiveHLA-DR PositiveOther CD Not Tested	90	5	10	NA	52	16	0	0	0	0	4	0
TCGA-AB-2972	NA	Bone Marrow	NA	Bone marrow aspirate	No	FEMALE	Dead	-30134	NA	30	NA	WHITE	AB	2972	a436f4d7-018e-44e3-a615-9c33fcc1167d	No	YES	NA	NA	NA	0	82	2007	NOT HISPANIC OR LATINO	NA	NO		NA	NO	NO		None	NA	NA	53	M2	MPX Not TestedNSE Not TestedTDT Not TestedCD3 Not TestedCD5 Not TestedCD7 Not TestedCD10 Not TestedCD14 Not TestedCD15 Not TestedCD19 Not TestedCD20 Not TestedCD23 Not TestedCD25 Not TestedCD33 Not TestedCD34 PositiveCD45 PositiveCD56 Not TestedCD117 PositiveHLA-DR PositiveOther CD Not Tested	70	1	11	NA	30	25	0	2	0	0	24	0
TCGA-AB-2973	NA	Bone Marrow	NA	Bone marrow aspirate	No	FEMALE	Dead	-24837	NA	609	NA	WHITE	AB	2973	b234d53e-cc20-41c0-9f21-31db53570a37	No	YES	NA	NA	NA	0	68	2007	NOT HISPANIC OR LATINO	NA	NO		NA	NO	NO		None	NA	NA	75	M4	MPX PositiveNSE PositiveTDT Not TestedCD3 Not TestedCD5 Not TestedCD7 Not TestedCD10 Not TestedCD14 Not TestedCD15 Not TestedCD19 Not TestedCD20 Not TestedCD23 Not TestedCD25 Not TestedCD33 PositiveCD34 Not TestedCD45 Not TestedCD56 Not TestedCD117 PositiveHLA-DR Not TestedOther CD Positive	90	15	8	NA	79	10	0	1	0	1	16	0
TCGA-AB-2974	NA	Bone Marrow	NA	Bone marrow aspirate	Yes	FEMALE	Dead	-24715	NA	92	NA	WHITE	AB	2974	ff7839bb-176e-4483-ac6e-7fae9f6e2e54	Yes	YES	NA	NA	NA	0	67	2007	NOT HISPANIC OR LATINO	2000	NO	mg	1	YES	NO		None	NA	NA	85	M5	MPX NegativeNSE PositiveTDT Not TestedCD3 Not TestedCD5 Not TestedCD7 Not TestedCD10 Not TestedCD14 Not TestedCD15 Not TestedCD19 Not TestedCD20 Not TestedCD23 Not TestedCD25 Not TestedCD33 PositiveCD34 Not TestedCD45 Not TestedCD56 PositiveCD 117 Not TestedHLA-DR Not TestedOther CD Positive	90	45	9	NA	79	3	0	2	0	1	3	0
TCGA-AB-2975	NA	Bone Marrow	NA	Bone marrow aspirate	No	MALE	Dead	-20057	NA	NA	NA	BLACK OR AFRICAN AMERICAN	AB	2975	93ff9379-d1a1-412f-a776-c53397ba0dc3	No	YES	NA	NA	NA	0	54	2007	NOT HISPANIC OR LATINO	NA	NO		NA	NO	NO		None	NA	NA	67	M2	MPX PositiveNSE NegativeTDT Not TestedCD3 Not TestedCD5 Not TestedCD7 Not TestedCD10 Not TestedCD14 NegativeCD15 Not TestedCD19 Not TestedCD20 Not TestedCD23 Not TestedCD25 Not TestedCD33 PositiveCD34 PositiveCD45 Not TestedCD56 Not TestedCD117 PositiveHLA-DR PositiveOther CD Not Tested	90	68	8	NA	87	71	2	4	0	1	1	0
TCGA-AB-2976	NA	Bone Marrow	NA	Bone marrow aspirate	No	MALE	Dead	-19570	NA	915	NA	WHITE	AB	2976	c0c52e79-813b-45a9-8021-343aaa6663f6	Yes	YES	NA	NA	NA	0	53	2007	NOT HISPANIC OR LATINO	1000	NO	mg	1	YES	NO		None	NA	NA	86	M1	MPX PositiveNSE NegativeTDT Not TestedCD3 Not TestedCD5 Not TestedCD7 Not TestedCD10 Not TestedCD14 Not TestedCD15 Not TestedCD19 Not TestedCD20 Not TestedCD23 Not TestedCD25 Not TestedCD33 PositiveCD34 NegativeCD45 Not TestedCD56 Not TestedCD117 PositiveHLA-DR Not TestedOther CD Not Tested	90	88	9	NA	30	52	0	1	0	4	35	0
TCGA-AB-2977	NA	Bone Marrow	NA	Bone marrow aspirate	No	FEMALE	Dead	-26053	NA	31	NA	WHITE	AB	2977	f95063bc-a640-4980-99a7-84645902daf4	No	YES	NA	NA	NA	0	71	2008	NOT HISPANIC OR LATINO	NA	NO		NA	NO	NO		None	NA	NA	70	M2	MPX PositiveNSE NegativeTDT Not TestedCD3 Not TestedCD5 NegativeCD7 Not TestedCD10 Not TestedCD14 NegativeCD15 Not TestedCD19 NegativeCD20 Not TestedCD23 Not TestedCD25 Not TestedCD33 PositiveCD34 NegativeCD45 Not TestedCD56 NegativeCD117 PositiveHLA-DR NegativeOther CD Negative	90	36	8	NA	44	67	0	0	0	1	2	1
TCGA-AB-2978	NA	Bone Marrow	NA	Bone marrow aspirate	No	FEMALE	Alive	-22402	NA	NA	699	WHITE	AB	2978	90fc467c-2b0d-461d-a1b8-c2a519354367	No	YES	NA	NA	NA	0	61	2008	NOT HISPANIC OR LATINO	0	YES		0	NO	NO		none	NA	NA	43	M2	MPX PositiveNSE NegativeTDT Not TestedCD3 Not TestedCD5 NegativeCD7 Not TestedCD10 Not TestedCD14 NegativeCD15 Not TestedCD19 NegativeCD20 Not TestedCD23 Not TestedCD25 Not TestedCD33 PositiveCD34 PositiveCD45 Not TestedCD56 NegativeCD117 PositiveHLA-DR PositiveOther CD Negative	90	10	10	NA	140	32	0	0	0	0	22	4
TCGA-AB-2979	NA	Bone Marrow	NA	Bone marrow aspirate	No	FEMALE	Alive	-11262	NA	NA	671	WHITE	AB	2979	ce7e25dc-5df9-48c5-8f9f-756f6cf765eb	No	YES	NA	NA	NA	0	30	2008	NOT HISPANIC OR LATINO	NA	NO		NA	NO	NO		None	NA	NA	86	M1	MPX PositiveNSE Not TestedTDT Not TestedCD3 Not TestedCD5 NegativeCD7 Not TestedCD10 Not TestedCD14 NegativeCD15 Not TestedCD19 NegativeCD20 Not TestedCD23 Not TestedCD25 Not TestedCD33 PositiveCD34 PositiveCD45 Not TestedCD56 NegativeCD117 PositiveHLA-DR PositiveOther CD Negative	NA	23	10	NA	59	88	0	0	0	0	6	0
TCGA-AB-2980	NA	Bone Marrow	NA	Bone marrow aspirate	No	MALE	Alive	-18506	NA	NA	699	WHITE	AB	2980	882ecf72-433b-46fa-9bc4-628c2d943cd1	No	YES	NA	NA	NA	0	50	2008	NOT HISPANIC OR LATINO	NA	NO		NA	NO	NO		none	NA	NA	74	M3	MPX PositiveNSE NegativeTDT Not TestedCD3 Not TestedCD5 NegativeCD7 Not TestedCD10 Not TestedCD14 NegativeCD15 Not TestedCD19 NegativeCD20 Not TestedCD23 Not TestedCD25 Not TestedCD33 PositiveCD34 NegativeCD45 Not TestedCD56 NegativeCD117 PositiveHLA-DR NegativeOther CD Negative	90	1	10	NA	58	10	0	0	0	2	16	0
TCGA-AB-2981	NA	Bone Marrow	NA	Bone marrow aspirate	No	FEMALE	Alive	-13027	NA	NA	487	WHITE	AB	2981	be6dd0e8-9966-4961-987d-4d64d15ff9ca	Yes	YES	NA	NA	NA	0	35	2008	NOT HISPANIC OR LATINO	4000		mg	2	YES	NO			NA	NA	87	M5	MPX NegativeNSE PositiveTDT Not TestedCD3 Not TestedCD5 NegativeCD7 Not TestedCD10 Not TestedCD14 NegativeCD15 Not TestedCD19 Not TestedCD20 Not TestedCD23 Not TestedCD25 Not TestedCD33 PositiveCD34 NegativeCD45 Not TestedCD56 NegativeCD117 PositiveHLA-DR PositiveOther CD Negative	100	72	9	NA	19	8	0	0	1	0	0	0
TCGA-AB-2982	NA	Bone Marrow	NA	Bone marrow aspirate	No	FEMALE	Alive	-10807	NA	NA	150		AB	2982	ae9bbada-d987-4757-a081-74f005821c09	No	YES	NA	NA	NA	0	29	2007		NA	NO		NA	NO	NO		None	NA	NA	0	M3	MPX PositiveNSE NegativeTDT Not TestedCD3 Not TestedCD5 Not TestedCD7 Not TestedCD10 Not TestedCD14 Not TestedCD15 Not TestedCD19 Not TestedCD20 Not TestedCD23 Not TestedCD25 Not TestedCD33 PositiveCD34 NegativeCD45 Not TestedCD56 Not TestedCD117 PositiveHLA-DR NegativeOther CD Not Tested	90	1	9	NA	29	0	1	3	2	2	20	1
TCGA-AB-2983	NA	Bone Marrow	NA	Bone marrow aspirate	No	MALE	Dead	-16589	NA	335	NA	WHITE	AB	2983	082ca353-a5ae-421f-ae58-098257a1425f	No	YES	NA	NA	NA	0	45	2006	NOT HISPANIC OR LATINO	0			0	NO	NO		None	NA	NA	0	M0 Undifferentiated	MPX NegativeNSE NegativeTDT Not TestedCD3 Not TestedCD5 Not TestedCD7 Not TestedCD10 Not TestedCD14 Not TestedCD15 Not TestedCD19 Not TestedCD20 Not TestedCD23 Not TestedCD25 Not TestedCD33 PositiveCD34 PositiveCD45 Not TestedCD56 Not TestedCD117 PositiveHLA-DR Not TestedOther CD Not Tested	30	2	12	NA	156	0	0	0	0	0	29	5
TCGA-AB-2984	NA	Bone Marrow	NA	Bone marrow aspirate	No	MALE	Alive	-14123	NA	NA	1157	WHITE	AB	2984	810d293b-7dfc-4e91-ab29-042457632399	No	YES	NA	NA	NA	0	38	2006	NOT HISPANIC OR LATINO	NA	NO		NA	NO	NO		None	NA	NA	86	M1	MPX PositiveNSE NegativeTDT Not TestedCD3 Not TestedCD5 Not TestedCD7 Not TestedCD10 Not TestedCD14 NegativeCD15 Not TestedCD19 NegativeCD20 Not TestedCD23 Not TestedCD25 Not TestedCD33 PositiveCD34 NegativeCD45 Not TestedCD56 NegativeCD117 PositiveHLA-DR NegativeOther CD Negative	90	40	9	NA	19	97	0	0	0	0	0	0
TCGA-AB-2985	NA	Bone Marrow	NA	Bone marrow aspirate	No	FEMALE	Dead	-29890	NA	273	NA	WHITE	AB	2985	2ca0c154-c4fb-4b6d-845f-f2a5a4cc2416	Yes	YES	NA	NA	NA	0	81	2008	NOT HISPANIC OR LATINO	3000	NO	mg	2	YES	NO		None	NA	NA	53	M5	MPX PositiveNSE PositiveTDT Not TestedCD3 Not TestedCD5 NegativeCD7 Not TestedCD10 Not TestedCD14 NegativeCD15 Not TestedCD19 NegativeCD20 Not TestedCD23 Not TestedCD25 Not TestedCD33 PositiveCD34 PositiveCD45 Not TestedCD56 Not TestedCD117 PositiveHLA-DR PositiveOther CD Positive	70	12	9	NA	61	7	0	0	0	1	1	0
TCGA-AB-2986	NA	Bone Marrow	NA	Bone marrow aspirate	No	FEMALE	Dead	-11596	NA	212	NA	WHITE	AB	2986	233400c5-6a47-40e2-bf2a-8b7fc9df462b	No	YES	NA	NA	NA	0	31	2008	NOT HISPANIC OR LATINO	NA	NO		NA	NO	NO		None	NA	NA	63	M2	MPX PositiveNSE NegativeTDT Not TestedCD3 Not TestedCD5 NegativeCD7 Not TestedCD10 Not TestedCD14 Not TestedCD15 Not TestedCD19 NegativeCD20 Not TestedCD23 Not TestedCD25 Not TestedCD33 PositiveCD34 PositiveCD45 PositiveCD56 Not TestedCD117 PositiveHLA-DR PositiveOther CD Not Tested	95	13	11	NA	36	45	0	0	0	0	20	1
TCGA-AB-2987	NA	Bone Marrow	NA	Bone marrow aspirate	No	FEMALE	Dead	-27667	NA	184	NA	WHITE	AB	2987	c147d12e-5e96-484e-bbe7-dc2f11f889bf	Yes	YES	NA	NA	NA	0	75	2008	NOT HISPANIC OR LATINO	14000	NO		4	YES	NO		None	NA	NA	41	M5	MPX NegativeNSE PositiveTDT Not TestedCD3 Not TestedCD5 Not TestedCD7 Not TestedCD10 Not TestedCD14 PositiveCD15 Not TestedCD19 Not TestedCD20 Not TestedCD23 Not TestedCD25 Not TestedCD33 PositiveCD34 NegativeCD45 Not TestedCD56 Not TestedCD 117 Not TestedHLA-DR Not TestedOther CD Positive	80	7	9	NA	11	0	0	0	0	0	2	0
TCGA-AB-2988	NA	Bone Marrow	NA	Bone marrow aspirate	No	FEMALE	Dead	-24717	NA	30	NA	WHITE	AB	2988	4b8ff65f-b563-4519-b984-c7cf26b3ad73	No	YES	NA	NA	NA	0	67	2008	NOT HISPANIC OR LATINO	NA	NO		NA	NO	NO		None	NA	NA	76	M1	MPX PositiveNSE NegativeTDT Not TestedCD3 Not TestedCD5 NegativeCD7 Not TestedCD10 Not TestedCD14 NegativeCD15 Not TestedCD19 NegativeCD20 Not TestedCD23 Not TestedCD25 Not TestedCD33 PositiveCD34 PositiveCD45 Not TestedCD56 NegativeCD117 PositiveHLA-DR PositiveOther CD Negative	15	46	13	NA	71	49	0	2	1	3	13	1
TCGA-AB-2989	NA	Bone Marrow	NA	Bone marrow aspirate	No	MALE	Dead	-10774	NA	365	NA	WHITE	AB	2989	e2e610ce-31c3-4fc0-917d-92d48feb600a	No	YES	NA	NA	NA	0	29	2008	NOT HISPANIC OR LATINO	NA	NO		NA	NO	NO		None	NA	NA	45	M2	MPX PositiveNSE NegativeTDT Not TestedCD3 Not TestedCD5 NegativeCD7 Not TestedCD10 Not TestedCD14 NegativeCD15 Not TestedCD19 NegativeCD20 Not TestedCD23 Not TestedCD25 Not TestedCD33 PositiveCD34 NegativeCD45 Not TestedCD56 NegativeCD117 PositiveHLA-DR PositiveOther CD Negative	90	2	9	NA	13	9	0	0	0	0	26	1
TCGA-AB-2990	NA	Bone Marrow	NA	Bone marrow aspirate	No	MALE	Alive	-18962	NA	NA	457	WHITE	AB	2990	d1bf3b65-493e-4249-8cb3-7c9f8ce4dc48	No	YES	NA	NA	NA	0	51	2008	NOT HISPANIC OR LATINO	NA	NO		NA	NO	NO		None	NA	NA	85	M1	MPX PositiveNSE NegativeTDT Not TestedCD3 Not TestedCD5 Not TestedCD7 Not TestedCD10 Not TestedCD14 Not TestedCD15 Not TestedCD19 Not TestedCD20 Not TestedCD23 Not TestedCD25 Not TestedCD33 PositiveCD34 NegativeCD45 Not TestedCD56 NegativeCD117 PositiveHLA-DR NegativeOther CD Negative	90	64	10	NA	45	85	0	0	0	1	3	0
TCGA-AB-2991	NA	Bone Marrow	NA	Bone marrow aspirate	No	FEMALE	Alive	-14885	NA	NA	1826	WHITE	AB	2991	28bb21f0-2851-4b7e-9f8a-6d0a016318e2	No	YES	NA	NA	NA	0	40	2004	NOT HISPANIC OR LATINO	0			0	NO			None	NA	NA	0	M3	MPX PositiveNSE Not TestedTDT Not TestedCD3 Not TestedCD5 Not TestedCD7 Not TestedCD10 Not TestedCD14 Not TestedCD15 Not TestedCD19 Not TestedCD20 Not TestedCD23 Not TestedCD25 Not TestedCD33 PositiveCD34 PositiveCD45 Not TestedCD56 Not TestedCD117 PositiveHLA-DR Not TestedOther CD Not Tested	95	NA	8	NA	34	0	0	0	0	0	5	0
TCGA-AB-2992	NA	Bone Marrow	NA	Bone marrow aspirate	No	FEMALE	Dead	-11839	NA	1706	NA	WHITE	AB	2992	bec60bdd-34e7-467c-8662-f3a1bb1a4361	No	YES	NA	NA	NA	0	32	2003	NOT HISPANIC OR LATINO	NA	NO		NA	NO	NO	NO	None	NA	NA	94	M1	MPX PositiveNSE NegativeTDT Not TestedCD3 Not TestedCD5 Not TestedCD7 Not TestedCD10 Not TestedCD14 Not TestedCD15 Not TestedCD19 Not TestedCD20 Not TestedCD23 Not TestedCD25 Not TestedCD33 PositiveCD34 NegativeCD45 Not TestedCD56 Not TestedCD117 PositiveHLA-DR NegativeOther CD Not Tested	95	5	9	NA	39	70	0	0	0	0	0	0
TCGA-AB-2993	NA	Bone Marrow	NA	Bone marrow aspirate	No	FEMALE	Dead	-21124	NA	761	NA	WHITE	AB	2993	74d13c8f-6cd4-44e1-9767-a136fa411448	Yes	YES	NA	NA	NA	0	57	2004	NOT HISPANIC OR LATINO	4500		mg	2	YES				NA	NA	6	M4	MPX PositiveNSE PositiveTDT Not TestedCD3 Not TestedCD5 Not TestedCD7 NegativeCD10 Not TestedCD14 NegativeCD15 Not TestedCD19 NegativeCD20 Not TestedCD23 Not TestedCD25 Not TestedCD33 PositiveCD34 NegativeCD45 Not TestedCD56 NegativeCD117 PositiveHLA-DR NegativeOther CD Negative	90	103	10	NA	82	91	0	0	0	2	6	0
TCGA-AB-2994	NA	Bone Marrow	NA	Bone marrow aspirate	No	MALE	Alive	-9436	NA	NA	1798	WHITE	AB	2994	b5f20ec2-ff5d-4aac-8db6-49887506f0b3	No	YES	NA	NA	NA	0	25	2005	NOT HISPANIC OR LATINO	NA	NO		NA	NO	NO		None	NA	NA	91	M3	MPX PositiveNSE PositiveTDT Not TestedCD3 Not TestedCD5 Not TestedCD7 Not TestedCD10 Not TestedCD14 Not TestedCD15 Not TestedCD19 Not TestedCD20 Not TestedCD23 Not TestedCD25 Not TestedCD33 Not TestedCD34 Not TestedCD45 Not TestedCD56 Not TestedCD117 PositiveHLA-DR Not TestedOther CD Not Tested	100	8	10	NA	18	7	56	4	0	0	11	1
TCGA-AB-2995	NA	Bone Marrow	NA	Bone marrow aspirate	No	MALE	Alive	-23164	NA	NA	1551	WHITE	AB	2995	eb14339d-fefa-46c3-99a6-55268384361a	No	YES	NA	NA	NA	0	63	2005	NOT HISPANIC OR LATINO	0			0	NO				NA	NA	0	M2	MPX PositiveNSE NegativeTDT Not TestedCD3 Not TestedCD5 Not TestedCD7 Not TestedCD10 Not TestedCD14 Not TestedCD15 Not TestedCD19 Not TestedCD20 Not TestedCD23 Not TestedCD25 Not TestedCD33 Not TestedCD34 PositiveCD45 Not TestedCD56 Not TestedCD117 PositiveHLA-DR Not TestedOther CD Not Tested	20	1	11	NA	43	0	0	0	0	0	16	2
TCGA-AB-2996	NA	Bone Marrow	NA	Bone marrow aspirate	Yes	MALE	Alive	-27364	NA	NA	1581	WHITE	AB	2996	5d10ca47-abc6-4953-9620-1c63542354bf	No	YES	NA	NA	NA	0	74	2005	NOT HISPANIC OR LATINO	0		mg	0	NO	NO		None	NA	NA	2	M2	MPX PositiveNSE Not TestedTDT NegativeCD3 Not TestedCD5 Not TestedCD7 Not TestedCD10 Not TestedCD14 Not TestedCD15 Not TestedCD19 Not TestedCD20 Not TestedCD23 Not TestedCD25 Not TestedCD33 Not TestedCD34 PositiveCD45 PositiveCD56 Not TestedCD117 PositiveHLA-DR PositiveOther CD Not Tested	70	3	9	NA	118	2	0	0	0	0	46	0
TCGA-AB-2997	NA	Bone Marrow	NA	Bone marrow aspirate	No	FEMALE	Dead	-9162	NA	NA	NA	WHITE	AB	2997	5e491ce4-d8da-495b-a3aa-177e06cd69d0	No	YES	NA	NA	NA	0	25	2006	NOT HISPANIC OR LATINO	NA	NO		NA	NO	NO		None	NA	NA	93	M3	MPX PositiveNSE NegativeTDT Not TestedCD3 Not TestedCD5 Not TestedCD7 Not TestedCD10 Not TestedCD14 NegativeCD15 Not TestedCD19 Not TestedCD20 Not TestedCD23 Not TestedCD25 Not TestedCD33 PositiveCD34 NegativeCD45 Not TestedCD56 NegativeCD56 NegativeHLA-DR Not TestedOther CD Not Tested	90	16	9	NA	32	0	40	22	0	3	4	0
TCGA-AB-2998	NA	Bone Marrow	NA	Bone marrow aspirate	No	FEMALE	Dead	-24837	NA	31	NA	WHITE	AB	2998	ba9a95cf-44ce-4126-ba21-4970dfa12593	Yes	YES	NA	NA	NA	0	68	2008	NOT HISPANIC OR LATINO	14000	NO	mg	4	YES	NO		None	NA	NA	85	M3	MPX PositiveNSE NegativeTDT Not TestedCD3 Not TestedCD5 NegativeCD7 Not TestedCD10 Not TestedCD14 NegativeCD15 Not TestedCD19 NegativeCD20 Not TestedCD23 Not TestedCD25 Not TestedCD33 PositiveCD34 NegativeCD45 Not TestedCD56 NegativeCD117 PositiveHLA-DR NegativeOther CD Not Tested	100	29	10	NA	73	32	8	10	0	0	1	1
TCGA-AB-2999	NA	Bone Marrow	NA	Bone marrow aspirate	No	MALE	Alive	-22980	NA	NA	1735	WHITE	AB	2999	646631ce-7a1f-4274-abb7-780b939e182f	No	YES	NA	NA	NA	0	62	2004	NOT HISPANIC OR LATINO	NA	NO		NA	NO	NO		None	NA	NA	82	M3	MPX PositiveNSE NegativeTDT Not TestedCD3 Not TestedCD5 Not TestedCD7 Not TestedCD10 Not TestedCD14 Not TestedCD15 Not TestedCD19 Not TestedCD20 Not TestedCD23 Not TestedCD25 Not TestedCD33 PositiveCD34 NegativeCD45 Not TestedCD56 Not TestedCD117 PositiveHLA-DR NegativeOther CD Not Tested	90	1	9	NA	15	11	0	1	0	2	10	0
TCGA-AB-3000	NA	Bone Marrow	NA	Bone marrow aspirate	No	MALE	Alive	-9251	NA	NA	1249	WHITE	AB	3000	92c7e4d6-eb53-46c5-9721-5edccd60bcc9	Yes	YES	NA	NA	NA	0	25	2006	NOT HISPANIC OR LATINO	4000	NO	mg	2	YES	NO		None	NA	NA	56	M2	MPX PositiveNSE NegativeTDT Not TestedCD3 Not TestedCD5 Not TestedCD7 Not TestedCD10 Not TestedCD14 Not TestedCD15 Not TestedCD19 Not TestedCD20 Not TestedCD23 Not TestedCD25 Not TestedCD33 PositiveCD34 PositiveCD45 Not TestedCD56 Not TestedCD117 PositiveHLA-DR Not TestedOther CD Not Tested	90	99	9	NA	60	71	2	5	3	1	6	0
TCGA-AB-3001	NA	Bone Marrow	NA	Bone marrow aspirate	No	FEMALE	Alive	-11446	NA	NA	1581	WHITE	AB	3001	66392380-a9fe-45b7-9191-60993f3f77f4	No	YES	NA	NA	NA	0	31	2005	NOT HISPANIC OR LATINO	NA	NO		NA	NO	NO		None	NA	NA	40	M3	MPX PositiveNSE PositiveTDT Not TestedCD3 Not TestedCD5 Not TestedCD7 Not TestedCD10 Not TestedCD14 NegativeCD15 Not TestedCD19 Not TestedCD20 Not TestedCD23 Not TestedCD25 Not TestedCD33 PositiveCD34 NegativeCD45 Not TestedCD56 Not TestedCD117 PositiveHLA-DR Not TestedOther CD Negative	65	2	11	NA	208	0	0	0	0	4	62	0
TCGA-AB-3002	NA	Bone Marrow	NA	Bone marrow aspirate	No	MALE	Dead	-25171	NA	1431	NA	WHITE	AB	3002	478f29b1-6604-4e75-a492-47c384799f44	No	YES	NA	NA	NA	0	68	2005	NOT HISPANIC OR LATINO	0		mg	0	NO	NO			NA	NA	48	M2	MPX PositiveNSE NegativeTDT Not TestedCD3 Not TestedCD5 Not TestedCD7 Not TestedCD10 Not TestedCD14 Not TestedCD15 Not TestedCD19 Not TestedCD20 Not TestedCD23 Not TestedCD25 NegativeCD33 Not TestedCD34 PositiveCD45 Not TestedCD56 Not TestedCD117 PositiveHLA-DR Not TestedOther CD Not Tested	50	6	7	NA	96	48	0	1	4	3	6	0
TCGA-AB-3005	NA	Bone Marrow	NA	Bone marrow aspirate	No	MALE	Alive	-16528	NA	NA	2100	WHITE	AB	3005	e49a1768-bf1e-49c0-bca3-4e076928281c	No	YES	NA	NA	NA	0	45	2003	NOT HISPANIC OR LATINO	0		mg	0	NO	NO		None	NA	NA	0	M5	MPX Not TestedNSE Not TestedTDT Not TestedCD3 Not TestedCD5 Not TestedCD7 Not TestedCD10 Not TestedCD14 Not TestedCD15 Not TestedCD19 Not TestedCD20 Not TestedCD23 Not TestedCD25 Not TestedCD33 PositiveCD34 Not TestedCD45 Not TestedCD56 Not TestedCD 117 Not TestedHLA-DR Not TestedOther CD Positive	80	2	13	NA	257	0	0	0	2	3	20	12
TCGA-AB-3006	NA	Bone Marrow	NA	Bone marrow aspirate	No	MALE	Dead	-22464	NA	485	NA	WHITE	AB	3006	c9943335-86a8-4286-891c-c2331d75dc0d	No	YES	NA	NA	NA	0	61	2006	NOT HISPANIC OR LATINO	0			0	NO				NA	NA	14	M1	MPX PositiveNSE Not TestedTDT Not TestedCD3 Not TestedCD5 Not TestedCD7 Not TestedCD10 Not TestedCD14 NegativeCD15 Not TestedCD19 Not TestedCD20 Not TestedCD23 Not TestedCD25 Not TestedCD33 PositiveCD34 Not TestedCD45 Not TestedCD56 Not TestedCD117 PositiveHLA-DR Not TestedOther CD Not Tested	60	3	14	NA	61	14	0	0	0	21	20	2
TCGA-AB-3007	NA	Bone Marrow	NA	Bone marrow aspirate	No	MALE	Alive	-13029	NA	NA	1581	WHITE	AB	3007	d3988699-70d6-43e1-b84b-9e38b4d2d2b1	No	YES	NA	NA	NA	0	35	2005	NOT HISPANIC OR LATINO	NA	NO		NA	NO	NO		None	NA	NA	90	M3	MPX PositiveNSE NegativeTDT Not TestedCD3 Not TestedCD5 Not TestedCD7 Not TestedCD10 Not TestedCD14 Not TestedCD15 Not TestedCD19 Not TestedCD20 Not TestedCD23 Not TestedCD25 Not TestedCD33 PositiveCD34 NegativeCD45 Not TestedCD56 Not TestedCD117 PositiveHLA-DR NegativeOther CD Not Tested	90	2	12	NA	12	7	1	1	0	5	34	1
TCGA-AB-3008	NA	Bone Marrow	NA	Bone marrow aspirate	No	MALE	Dead	-8159	NA	822	NA	WHITE	AB	3008	898a092e-89fe-4010-afea-14c605f99481	Yes	YES	NA	NA	NA	0	22	2005	NOT HISPANIC OR LATINO	8000	NO	mg	3	YES	NO		None	NA	NA	71	M1	MPX PositiveNSE NegativeTDT Not TestedCD3 Not TestedCD5 Not TestedCD7 Not TestedCD10 Not TestedCD14 Not TestedCD15 Not TestedCD19 Not TestedCD20 Not TestedCD23 Not TestedCD25 Not TestedCD33 PositiveCD34 PositiveCD45 Not TestedCD56 Not TestedCD117 PositiveHLA-DR Not TestedOther CD Not Tested	90	115	8	NA	32	90	0	0	0	0	0	0
TCGA-AB-3009	NA		NA	Bone marrow aspirate	No	MALE	Dead	-8676	NA	577	NA		AB	3009	c9b92f8f-4599-47d1-9d12-31e42166a091	No	YES	NA	NA	NA	0	23	2005		NA	NO		NA	NO	NO		None	NA	NA	51	M4	MPX PositiveNSE PositiveCD33 PositiveCD34 PositiveCD56 PositiveCD117 Positive	NA	27	12	NA	23	63	18	0	0	0	0	0
TCGA-AB-3011	NA	Bone Marrow	NA	Bone marrow aspirate	No	FEMALE	Alive	-7916	NA	NA	1885	WHITE	AB	3011	e08f84fe-0013-4734-9966-cd734e6fedc5	No	YES	NA	NA	NA	0	21	2005	NOT HISPANIC OR LATINO	NA	NO		NA	NO	NO		None	NA	NA	91	M1	MPX PositiveNSE NegativeTDT Not TestedCD3 Not TestedCD5 Not TestedCD7 NegativeCD10 Not TestedCD14 Not TestedCD15 Not TestedCD19 Not TestedCD20 Not TestedCD23 Not TestedCD25 Not TestedCD33 PositiveCD34 NegativeCD45 Not TestedCD56 Not TestedCD117 PositiveHLA-DR NegativeOther CD Not Tested	95	8	8	NA	52	83	0	0	0	1	1	0
TCGA-AB-3012	NA	Bone Marrow	NA	Bone marrow aspirate	No	MALE	Alive	-19543	NA	NA	1887	WHITE	AB	3012	3997c824-8b85-4e1d-b4b1-d32c26155296	No	YES	NA	NA	NA	0	53	2004	NOT HISPANIC OR LATINO	NA	NO		NA	NO	NO		None	NA	NA	42	M3	MPX PositiveNSE Not TestedTDT Not TestedCD3 Not TestedCD5 Not TestedCD7 Not TestedCD10 Not TestedCD14 Not TestedCD15 Not TestedCD19 Not TestedCD20 Not TestedCD23 Not TestedCD25 Not TestedCD33 PositiveCD34 NegativeCD45 Not TestedCD56 Not TestedCD117 PositiveHLA-DR NegativeOther CD Not Tested	90	1	9	NA	46	29	5	2	0	0	10	1
[truncated: 31 more columns]
